# Supplementary material for: Diversity and Contributions to Nitrogen Cycling and Carbon Fixation of Soil Salinity Shaped Microbial Communities in Tarim Basin
Source: Front Microbiol. 2018 Mar 9;9:431. doi: 10.3389/fmicb.2018.00431 (PMC5855357; doi:10.3389/fmicb.2018.00431)
Supplement: Supplementary file 1 [file DataSheet1.ZIP]

Archive with 15 entries (13 files):
- 317810_Min _Data_Sheet_1_0223/
- 317810_Min _Data_Sheet_1_0223/Supplementary data-rm/
- 317810_Min _Data_Sheet_1_0223/Supplementary data-rm/Table S1. Details of the sample locations..docx
- 317810_Min _Data_Sheet_1_0223/Supplementary data-rm/Table S10. Top 10 most active species-level OTUs from each sample by MetaPhlAn analysis according to metatranscriptomic sequences..xlsx
- 317810_Min _Data_Sheet_1_0223/Supplementary data-rm/Table S11. Nitrogen metablism genes..xlsx
- 317810_Min _Data_Sheet_1_0223/Supplementary data-rm/Table S12. Carbon fixation genes..xlsx
- 317810_Min _Data_Sheet_1_0223/Supplementary data-rm/Table S13. Transcripts from representative halophiles..xlsx
- 317810_Min _Data_Sheet_1_0223/Supplementary data-rm/Table S2 ANOVA result of chemistry characteristics and diversity.docx
- 317810_Min _Data_Sheet_1_0223/Supplementary data-rm/Table S3. Statistical analysis of assembled contigs from metagenomic DNA..docx
- 317810_Min _Data_Sheet_1_0223/Supplementary data-rm/Table S4. Statistical analysis of assembled contigs from metatranscriptomic RNA..docx
- 317810_Min _Data_Sheet_1_0223/Supplementary data-rm/Table S5. Distribution of different Domins by MetaPhlAn analysis based on metagenomic sequences..docx
- 317810_Min _Data_Sheet_1_0223/Supplementary data-rm/Table S6. Top 10 abundant phyla-level OTUs by MetaPhlAn analysis according to metagenomic sequences..xlsx
- 317810_Min _Data_Sheet_1_0223/Supplementary data-rm/Table S7. Distribution of different Domains by MetaPhlAn analysis accroding to metatranscriptomic sequences..docx
- 317810_Min _Data_Sheet_1_0223/Supplementary data-rm/Table S8. Top 10 abundant species-level OTUs from each sample by MetaPhlAn analysis according to metagenomic sequences..xlsx
- 317810_Min _Data_Sheet_1_0223/Supplementary data-rm/Table S9. Top 10 most active phyla by MetaPhlAn analysis according to metatranscriptomic sequences..xlsx
