# Supplementary material for: Diversity and Contributions to Nitrogen Cycling and Carbon Fixation of Soil Salinity Shaped Microbial Communities in Tarim Basin
Source: Front Microbiol. 2018 Mar 9;9:431. doi: 10.3389/fmicb.2018.00431 (PMC5855357; doi:10.3389/fmicb.2018.00431)
Supplement: Supplementary file 1 [file DataSheet1.ZIP › 317810_Min _Data_Sheet_1_0223/Supplementary data-rm/Table S10. Top 10 most active species-level OTUs from each sample by MetaPhlAn analysis according to metatranscriptomic sequences..xlsx]

## Sheet: Sheet1
species	A1	species	A2	species	A3	species	B1	species	B2	species	B3
Halomonas_unclassified	0.429817	Halomonas_unclassified	0.455842	Escherichia_unclassified	0.380506	Peach_latent_mosaic_viroid	0.778309	Halomonas_unclassified	0.813222	Pseudomonas_unclassified	0.154112
Pseudomonas_unclassified	0.231706	Halobacterium_unclassified	0.0874619	Shigella_sonnei	0.0136524	Halorubrum_unclassified	0.115311	Gillisia_unclassified	0.0630589	Halomonas_unclassified	0.0646158
Shigella_flexneri	0.0464487	Halococcus_unclassified	0.0609813	Deinococcus_unclassified	0.0135742	Pusillimonas_unclassified	0.0417128	Pseudomonas_unclassified	0.0314425	Pseudomonas_stutzeri	0.0126312
Escherichia_coli	0.044294	Marinobacter_unclassified	0.0346833	Wolbachia_pipientis	0.0132406	Halobacterium_unclassified	0.0272861	Marinobacter_unclassified	0.0287409	Halococcus_unclassified	0.0116913
Rhodopirellula_unclassified	0.0184274	Spiribacter_unclassified	0.0247196	Shigella_flexneri	0.0063698	Escherichia_coli	0.0237453	Halorubrum_unclassified	0.0150851	Marinobacter_unclassified	0.0110661
Acinetobacter_unclassified	0.0183413	Halorubrum_unclassified	0.019815	Candidatus_Zinderia_insecticola	0.0036948	Halococcus_unclassified	0.0136359	Halobacterium_unclassified	0.0095025	Pseudomonas_mendocina	0.0088482
Deinococcus_unclassified	0.0149974	Natrialba_unclassified	0.0118631	Halobacterium_unclassified	0.0034309	-		Halococcus_unclassified	0.0078234	Spiribacter_unclassified	0.0081659
Corynebacterium_crenatum	0.0101886	Natronorubrum_unclassified	0.0049752	Subdoligranulum_unclassified	0.0029653	-		Natrialba_unclassified	0.0027275	Halobacterium_unclassified	0.0074457
Brucella_microti	0.0094214	Haloarcula_japonica	0.0046602	Halococcus_unclassified	0.0015389	-		Pseudomonas_stutzeri	0.0017333	Leishmania_major	0.0059893
Candidatus_Zinderia_insecticola	0.0093529	Halobiforma_unclassified	0.0046151	Plasmodium_knowlesi	0.0004651	-		Fodinicurvata_sediminis	0.001687	Shigella_flexneri	0.0056777
others	0.167005	others	0.290383	others	0.560562	others	0	others	0.0249773	others	0.709757
species	C1	species	C2	species	C3	species	D1	species	D2	species	D3
Pseudomonas_unclassified	0.25933	Halomonas_unclassified	0.382269	Pseudomonas_unclassified	0.251051	Pseudomonas_unclassified	0.649297	Pseudomonas_unclassified	0.893176	Halomonas_unclassified	0.140988
Halomonas_unclassified	0.188679	Pseudomonas_unclassified	0.256032	Halomonas_unclassified	0.237148	Halobacillus_unclassified	0.129695	Marinobacter_unclassified	0.0470217	Marinobacter_unclassified	0.076479
Marinobacter_unclassified	0.139742	Candidatus_Nitrosoarchaeum_unclassified	0.116969	Halobacterium_unclassified	0.210733	Halomonas_unclassified	0.127139	Halomonas_unclassified	0.0189419	Mulberry_small_circular_viroid_like_RNA_1	0.0244526
Cellvibrio_sp_BR	0.106125	Cellvibrio_unclassified	0.0934469	Marinobacter_unclassified	0.0818334	Paenisporosarcina_unclassified	0.0216713	Pseudomonas_stutzeri	0.0064692	Halobacterium_unclassified	0.0235103
Candidatus_Nitrosoarchaeum_unclassified	0.0299648	Marinobacter_unclassified	0.0743181	Halorubrum_unclassified	0.0776581	Gillisia_unclassified	0.0066011	Gillisia_unclassified	0.0053181	Halococcus_unclassified	0.0184926
Cellvibrio_unclassified	0.0269848	Pedobacter_unclassified	0.0200609	Halococcus_unclassified	0.0430612	Microbulbifer_unclassified	0.0054971	Acinetobacter_unclassified	0.0035773	Leishmania_major	0.0118437
Citrus_exocortis_viroid	0.0251787	Pseudanabaena_unclassified	0.0124985	Microbulbifer_unclassified	0.0282754	Shigella_flexneri	0.0048921	Candidatus_Nitrosoarchaeum_unclassified	0.003087	Nitrosopumilus_unclassified	0.0087938
Pseudomonas_stutzeri	0.0109164	Rheinheimera_unclassified	0.0063123	Natrialba_unclassified	0.0176137	Candidatus_Nitrosoarchaeum_unclassified	0.0039988	Granulicella_unclassified	0.0028564	Halorubrum_unclassified	0.0066277
Microbulbifer_unclassified	0.0100305	Gillisia_unclassified	0.0059184	Candidatus_Nitrosoarchaeum_unclassified	0.0115227	Marinobacter_unclassified	0.0038236	Escherichia_unclassified	0.0026931	Microcoleus_unclassified	0.0065973
Rheinheimera_unclassified	0.009131	Asticcacaulis_unclassified	0.0048771	Halobiforma_unclassified	0.0057968	Halococcus_unclassified	0.0014442	Acinetobacter_pittii_calcoaceticus_nosocomialis	0.0022161	Granulicella_unclassified	0.0065763
others	0.193917	others	0.0272977	others	0.0353067	others	0.045941	others	0.0146434	others	0.675639
species	E1	species	E2	species	E3	species	F1	species	F2	species	F3
Halomonas_unclassified	0.935532	Halomonas_unclassified	0.434441	Halomonas_unclassified	0.44521	Pseudomonas_unclassified	0.402623	Halomonas_unclassified	0.735703	Pseudomonas_unclassified	0.782624
Marinobacter_unclassified	0.0532035	Marinobacter_unclassified	0.285917	Marinobacter_unclassified	0.328226	Acinetobacter_lwoffii	0.107122	Marinobacter_unclassified	0.178187	Marinobacter_unclassified	0.105716
Halobacillus_unclassified	0.0094827	Pseudomonas_unclassified	0.0268176	Persimmon_viroid	0.0702452	Actinoplanes_unclassified	0.0477786	Citrus_exocortis_viroid	0.0155458	Microbulbifer_unclassified	0.0292824
Escherichia_unclassified	0.0002624	Columnea_latent_viroid	0.0207554	Microbulbifer_unclassified	0.0335956	Corynebacterium_crenatum	0.0416328	Echinicola_unclassified	0.0108142	Halomonas_unclassified	0.0196448
Halococcus_unclassified	0.0002407	Microbulbifer_unclassified	0.0129941	Echinicola_unclassified	0.0237113	Brevibacterium_unclassified	0.0289254	Pseudomonas_unclassified	0.0075898	Escherichia_unclassified	0.0078205
Echinicola_unclassified	0.0002158	Marinobacterium_rhizophilum	0.0128479	Mitsuokella_unclassified	0.0057272	Candidatus_Nitrososphaera_gargensis	0.0181782	Actinobaculum_unclassified	0.0041523	s__Pseudomonas_stutzeri	0.0039298
Halobacterium_unclassified	0.0001799	Muricauda_ruestringensis	0.0069792	Escherichia_unclassified	0.0055237	Acinetobacter_johnsonii	0.0159365	Borrelia_recurrentis	0.0023705	Mitsuokella_unclassified	0.0034751
Halomonas_elongata	0.0001748	Nitrosopumilus_unclassified	0.0060112	Deinococcus_unclassified	0.0042475	Pseudomonas_stutzeri	0.0141611	Spiribacter_unclassified	0.0018188	Gillisia_unclassified	0.0031315
Microbulbifer_unclassified	0.0001716	Rhodospirillum_unclassified	0.0054523	Acinetobacter_unclassified	0.0038797	Thiomonas_unclassified	0.0132194	Methylophaga_unclassified	0.0015569	Azoarcus_unclassified	0.0023031
Shigella_flexneri	9.64e-05	Echinicola_unclassified	0.0051007	Nitrosopumilus_unclassified	0.0038542	Acinetobacter_schindleri	0.0113485	Halobacterium_unclassified	0.0015383	Chlamydophila_unclassified	0.0007906
others	0.0004405	others	0.182683	others	0.0757798	others	0.299074	others	0.0407232	others	0.041283
