# Supplementary material for: Diversity and Contributions to Nitrogen Cycling and Carbon Fixation of Soil Salinity Shaped Microbial Communities in Tarim Basin
Source: Front Microbiol. 2018 Mar 9;9:431. doi: 10.3389/fmicb.2018.00431 (PMC5855357; doi:10.3389/fmicb.2018.00431)
Supplement: Supplementary file 1 [file DataSheet1.ZIP › 317810_Min _Data_Sheet_1_0223/Supplementary data-rm/Table S11. Nitrogen metablism genes..xlsx]

## Sheet: 分类
				A1	A2	A3	B1	B2	B3	C1	C2	C3	D1	D2	D3	E1	E2	E3	F1	F2	F3		表达蛋白	菌株	门	纲
H:\测序数据\desert\0\数据分析\classify_10-8\classify_10-8.txt(1175):	F__S9539968	K01953	asnB, ASNS	0	0	0	0	0	0	0	0	0	0	0	0	0	0	3.3	0	0	13.66	gi|610510948|emb|CDO60504.1|	Asparagine synthetase glutamine-hydrolyzing (EC 6.3.5.4)	Candidatus Phaeomarinobacter ectocarpi	Unknown	Unknown	Nitrogen metabolism
H:\测序数据\desert\0\数据分析\classify_10-8\classify_10-8.txt(1478):	C__S11181003	K01953	asnB, ASNS	0	0	0	0	0	0	0	7.73	0	0	0	0	0	0	0	0	0	0	gi|678302433|emb|CDY74251.1|	Asparagine synthetaseglutamine-hydrolyzing	Burkholderia glathei	Unknown	Unknown	Nitrogen metabolism
H:\测序数据\desert\0\数据分析\classify_10-8\classify_10-8.txt(1937):	D__S11001375	K00264	GLT1	0	0	0	0	0	0	0	0	0	19.14	0	0	0	0	0	0	0	0	gi|961816894|gb|KTB18891.1|	Glutamate synthaseNADH	Candida glabrata	Unknown	Unknown	Nitrogen metabolism
H:\测序数据\desert\0\数据分析\classify_10-8\classify_10-8.txt(3009):	E__S5611068	K01953	asnB, ASNS	0	0	0	0	0	0	0	0	0	0	0	0	0	3.7	0	0	0	0	gi|699239429|ref|XP_009857699.1|	PREDICTED: asparagine synthetaseglutamine-hydrolyzing	Ciona intestinalis	Unknown	Unknown	Nitrogen metabolism
H:\测序数据\desert\0\数据分析\classify_10-8\classify_10-8.txt(4260):	D__S7485378	K01953	asnB, ASNS	0	0	0	0	0	0	0	0	0	0	0	3.62	0	0	0	0	0	0	gi|831305860|ref|XP_012685131.1|	PREDICTED: asparagine synthetaseglutamine-hydrolyzing	Clupea harengus	Unknown	Unknown	Nitrogen metabolism
H:\测序数据\desert\0\数据分析\classify_10-8\classify_10-8.txt(5494):	F__S2303580	K01953	asnB, ASNS	0	0	0	0	0	0	2.99	0	0	0	0	5.41	0	1.11	0	0	17.51	0	gi|543522048|emb|CCQ58776.1|	Asparagine synthetaseglutamine-hydrolyzing	Crocosphaera watsonii WH 0005	Unknown	Unknown	Nitrogen metabolism
H:\测序数据\desert\0\数据分析\classify_10-8\classify_10-8.txt(7413):	E__S4517124	K01953	asnB, ASNS	0	0	0	0	0	0	0	0	0	0	0	0	0	0	10.73	0	0	0	gi|543430423|emb|CCQ61671.1|	Asparagine synthetaseglutamine-hydrolyzing	Crocosphaera watsonii WH 0401	Unknown	Unknown	Nitrogen metabolism
H:\测序数据\desert\0\数据分析\classify_10-8\classify_10-8.txt(7907):	B__S7084988	K01953	asnB, ASNS	0	0	0	13.52	0	0	0	0	0	0	0	0	0	0	0	0	0	0	gi|770468912|dbj|BAQ61810.1|	asparagine synthetaseglutamine-hydrolyzing	Geminocystis sp. NIES-3708	Unknown	Unknown	Nitrogen metabolism
H:\测序数据\desert\0\数据分析\classify_10-8\classify_10-8.txt(8859):	F__S1529693	K01953	asnB, ASNS	0	0	0	0	0	0	0	0	0	0	0	0	0	0	0	0	0	11.62	gi|770470369|dbj|BAQ63261.1|	asparagine synthetaseglutamine-hydrolyzing	Geminocystis sp. NIES-3709	Unknown	Unknown	Nitrogen metabolism
H:\测序数据\desert\0\数据分析\classify_10-8\classify_10-8.txt(8998):	F__S5778488	K01953	asnB, ASNS	0	0	0	0	0	0	0	0	0	0	0	0	0	0	0	0	4.31	0	gi|749786779|ref|XP_011146991.1|	PREDICTED: asparagine synthetaseglutamine-hydrolyzing	Harpegnathos saltator	Unknown	Unknown	Nitrogen metabolism
H:\测序数据\desert\0\数据分析\classify_10-8\classify_10-8.txt(9752):	C__S3239846	K01953	asnB, ASNS	0	0	0	0	0	0	0	0	5.53	0	0	0	0	0	0	0	0	0	gi|522682414|dbj|GAD19923.1|	asparagine synthetaseglutamine-hydrolyzing	Helicobacter fennelliae MRY12-0050	Unknown	Unknown	Nitrogen metabolism
H:\测序数据\desert\0\数据分析\classify_10-8\classify_10-8.txt(11337):	C__S5120313	K00362	nirB	0	0	0	0	0	0	0	3.68	0	0	0	0	0	0	0	0	0	0	gi|586632560|gb|EWS63404.1|	Nitrite reductaseNAD(P)H	Hydrogenophaga sp. T4	Unknown	Unknown	Nitrogen metabolism
H:\测序数据\desert\0\数据分析\classify_10-8\classify_10-8.txt(11642):	F__S1279115	K01953	asnB, ASNS	0	0	0	0	0	0	0	0	0	0	0	0	0	0	0	0	0	3.91	gi|33322657|gb|AAQ07062.1|AF496376_1	asparagine synthetase bglutamine-hydrolyzing	Lactobacillus delbrueckii subsp. lactis	Unknown	Unknown	Nitrogen metabolism
H:\测序数据\desert\0\数据分析\classify_10-8\classify_10-8.txt(12134):	B__S5056091	K01953	asnB, ASNS	0	0	0	0	0	4.28	0	0	0	0	0	0	0	0	0	0	0	0	gi|756621571|gb|KIQ97471.1|	Asparagine synthetaseglutamine-hydrolyzing	Lysobacter sp. A03	Unknown	Unknown	Nitrogen metabolism
H:\测序数据\desert\0\数据分析\classify_10-8\classify_10-8.txt(12204):	F__S4721475	K00264	GLT1	0	0	0	0	0	0	0	0	0	0	0	0	0	0	0	0	0	6.26	gi|727131421|emb|CEG84601.1|	Putative Glutamate synthaseNADPH	Rhizopus microsporus	Unknown	Unknown	Nitrogen metabolism
H:\测序数据\desert\0\数据分析\classify_10-8\classify_10-8.txt(13209):	B__R11575369	K00264	GLT1	0	0	0	0	0	3.81	0	0	0	0	0	0	0	0	0	0	0	0	gi|727131421|emb|CEG84601.1|	Putative Glutamate synthaseNADPH	Rhizopus microsporus	Unknown	Unknown	Nitrogen metabolism
H:\测序数据\desert\0\数据分析\classify_10-8\classify_10-8.txt(14301):	A__S112772	K01953	asnB, ASNS	0	18.46	0	0	0	0	0	0	0	0	0	0	0	0	0	0	0	0	gi|294342358|emb|CBH23136.1|	Asparagine synthetase Bglutamine-hydrolyzing	Salinibacter ruber M8	Unknown	Unknown	Nitrogen metabolism
H:\测序数据\desert\0\数据分析\classify_10-8\classify_10-8.txt(14383):	B__S10374215	K01953	asnB, ASNS	0	0	0	0	1.19	2.37	0	0	0	0	0	0	0	0	0	0	0	0	gi|384078721|emb|CCH13314.1|	Asparagine synthetaseglutamine-hydrolyzing	Stenotrophomonas maltophilia D457	Unknown	Unknown	Nitrogen metabolism
H:\测序数据\desert\0\数据分析\classify_10-8\classify_10-8.txt(14794):	D__S6341947	K01953	asnB, ASNS	0	0	0	0	0	0	0	0	0	12.35	0	0	0	0	0	0	0	0	gi|727073243|gb|KHF27738.1|	Asparagine synthetaseglutamine-hydrolyzing 1	Anoxybacillus sp. BCO1	Unknown	Unknown	Nitrogen metabolism
H:\测序数据\desert\0\数据分析\classify_10-8\classify_10-8.txt(16565):	E__S1960216	K01953	asnB, ASNS	0	0	0	0	0	0	0	0	0	0	0	0	0	2.26	0	0	0	0	gi|668680378|gb|KFB73731.1|	Asparagine synthetaseglutamine-hydrolyzing 1	Candidatus Accumulibacter sp. BA-91	Unknown	Unknown	Nitrogen metabolism
H:\测序数据\desert\0\数据分析\classify_10-8\classify_10-8.txt(17997):	D__S8657740	K01953	asnB, ASNS	0	0	0	0	0	0	0	0	0	0	0	5.02	0	0	0	0	0	0	gi|589617082|gb|EXI88314.1|	Asparagine synthetaseglutamine-hydrolyzing 1	Candidatus Accumulibacter sp. BA-93	Unknown	Unknown	Nitrogen metabolism
H:\测序数据\desert\0\数据分析\classify_10-8\classify_10-8.txt(18708):	A__S6494068	K01953	asnB, ASNS	27.78	0	0	0	0	0	0	0	0	0	0	0	0	0	0	0	0	0	gi|668685768|gb|KFB77993.1|	Asparagine synthetaseglutamine-hydrolyzing 1	Candidatus Accumulibacter sp. SK-02	Unknown	Unknown	Nitrogen metabolism
H:\测序数据\desert\0\数据分析\classify_10-8\classify_10-8.txt(19533):	B__S1281793	K01953	asnB, ASNS	0	0	0	0	8.64	0	0	0	0	0	0	0	0	0	0	0	0	0	gi|589597594|gb|EXI69609.1|	Asparagine synthetaseglutamine-hydrolyzing 1	Candidatus Accumulibacter sp. SK-12	Unknown	Unknown	Nitrogen metabolism
H:\测序数据\desert\0\数据分析\classify_10-8\classify_10-8.txt(19585):	E__R12079682	K01953	asnB, ASNS	0	0	0	0	0	0	0	0	0	0	0	0	0	9.42	0	0	0	0	gi|589596158|gb|EXI68194.1|	Asparagine synthetaseglutamine-hydrolyzing 1	Candidatus Accumulibacter sp. SK-12	Unknown	Unknown	Nitrogen metabolism
H:\测序数据\desert\0\数据分析\classify_10-8\classify_10-8.txt(20056):	F__S1724756	K01953	asnB, ASNS	0	0	0	0	0	0	0	0	0	0	0	0	0	0	0	0	0	10.03	gi|589597594|gb|EXI69609.1|	Asparagine synthetaseglutamine-hydrolyzing 1	Candidatus Accumulibacter sp. SK-12	Unknown	Unknown	Nitrogen metabolism
H:\测序数据\desert\0\数据分析\classify_10-8\classify_10-8.txt(22293):	B__S6835433	K01953	asnB, ASNS	0	0	0	0	6.61	0	0	0	0	0	0	0	0	0	0	0	0	0	gi|148844593|gb|EDL58943.1|	asparagine synthetaseglutamine-hydrolyzing 1	Gimesia maris DSM 8797	Unknown	Unknown	Nitrogen metabolism
H:\测序数据\desert\0\数据分析\classify_10-8\classify_10-8.txt(23348):	D__S3164806	K01953	asnB, ASNS	0	0	0	0	0	0	0	0	0	6.03	0	0	0	0	0	0	0	0	gi|148844593|gb|EDL58943.1|	asparagine synthetaseglutamine-hydrolyzing 1	Gimesia maris DSM 8797	Unknown	Unknown	Nitrogen metabolism
H:\测序数据\desert\0\数据分析\classify_10-8\classify_10-8.txt(23901):	C__S8937815	K01953	asnB, ASNS	0	0	0	0	0	0	0	10.99	0	0	0	0	0	0	0	0	0	0	gi|148844593|gb|EDL58943.1|	asparagine synthetaseglutamine-hydrolyzing 1	Gimesia maris DSM 8797	Unknown	Unknown	Nitrogen metabolism
H:\测序数据\desert\0\数据分析\classify_10-8\classify_10-8.txt(24816):	D__S836298	K01953	asnB, ASNS	0	0	0	0	0	0	0	0	0	0	0	4.83	0	0	0	0	0	0	gi|148844593|gb|EDL58943.1|	asparagine synthetaseglutamine-hydrolyzing 1	Gimesia maris DSM 8797	Unknown	Unknown	Nitrogen metabolism
H:\测序数据\desert\0\数据分析\classify_10-8\classify_10-8.txt(27001):	F__S1883887	K01953	asnB, ASNS	0	0	0	0	0	0	0	0	0	0	0	0	0	0	3.64	2.13	6.96	0	gi|148844593|gb|EDL58943.1|	asparagine synthetaseglutamine-hydrolyzing 1	Gimesia maris DSM 8797	Unknown	Unknown	Nitrogen metabolism
H:\测序数据\desert\0\数据分析\classify_10-8\classify_10-8.txt(27342):	B__S9740227	K01953	asnB, ASNS	0	0	0	26.04	0	0	0	0	0	0	0	0	0	0	0	0	0	0	gi|816393115|gb|KKK44757.1|	Asparagine synthetaseglutamine-hydrolyzing 1	Lokiarchaeum sp. GC14_75	Unknown	Unknown	Nitrogen metabolism
H:\测序数据\desert\0\数据分析\classify_10-8\classify_10-8.txt(27948):	F__S10049566	K01953	asnB, ASNS	0	0	0	0	0	0	0	0	0	0	0	0	0	0	0	0	0	9.15	gi|742145465|gb|KIA76588.1|	Asparagine synthetaseglutamine-hydrolyzing 1	Parachlamydia acanthamoebae	Unknown	Unknown	Nitrogen metabolism
H:\测序数据\desert\0\数据分析\classify_10-8\classify_10-8.txt(28213):	D__S3134718	K01953	asnB, ASNS	0	0	0	0	0	0	0	0	0	0	0	8.53	0	0	0	0	0	0	gi|811047495|emb|CQR48193.1|	Asparagine synthetaseglutamine-hydrolyzing 1	Paraliobacillus sp. PM-2	Unknown	Unknown	Nitrogen metabolism
H:\测序数据\desert\0\数据分析\classify_10-8\classify_10-8.txt(28376):	C__S9695354	K01953	asnB, ASNS	0	0	0	0	0	0	0	11.87	0	0	0	0	0	0	0	0	0	0	gi|757250157|gb|KIR23155.1|	Asparagine synthetaseglutamine-hydrolyzing 1	Pseudomonas fluorescens	Unknown	Unknown	Nitrogen metabolism
H:\测序数据\desert\0\数据分析\classify_10-8\classify_10-8.txt(28393):	A__S8091840	K01953	asnB, ASNS	0	0	121.31	0	0	0	0	0	0	0	0	0	0	0	0	0	0	0	gi|724421866|emb|CEJ68303.1|	Asparagine synthetaseglutamine-hydrolyzing 2	Chryseobacterium oranimense G311	Unknown	Unknown	Nitrogen metabolism
H:\测序数据\desert\0\数据分析\classify_10-8\classify_10-8.txt(29069):	B__S8283642	K01953	asnB, ASNS	0	0	0	0	8.97	0	0	0	0	0	0	0	0	0	0	0	0	0	gi|345529470|emb|CCB69500.1|	Asparagine synthetaseglutamine-hydrolyzing AsnB1	Flavobacterium branchiophilum FL-15	Unknown	Unknown	Nitrogen metabolism
H:\测序数据\desert\0\数据分析\classify_10-8\classify_10-8.txt(30189):	E__R12139665	K00362	nirB	0	0	0	0	0	0	0	0	0	0	0	0	0	2.4	0	0	0	0	gi|827202197|ref|WP_047194410.1|	nitrite reductase large subunit	Polyangium brachysporum	Unknown	Unknown	Nitrogen metabolism
H:\测序数据\desert\0\数据分析\classify_10-8\classify_10-8.txt(31043):	F__R11566688	K02567	napA	0	0	0	0	0	0	0	0	0	0	0	0	0	0	0	0	3.22	1.55	gi|827201988|ref|WP_047194201.1|	nitrate reductase catalytic subunit	Polyangium brachysporum	Unknown	Unknown	Nitrogen metabolism
H:\测序数据\desert\0\数据分析\classify_10-8\classify_10-8.txt(31296):	E__S6898996	K04561	norB	0	0	0	0	0	0	0	0	0	0	0	0	0	0	9.98	0	0	0	gi|827203932|ref|WP_047196145.1|	nitric oxide reductase	Polyangium brachysporum	Unknown	Unknown	Nitrogen metabolism
H:\测序数据\desert\0\数据分析\classify_10-8\classify_10-8.txt(31433):	B__S1231496	K15578	nrtC, nasD	0	0	0	0	0	12.59	0	0	0	0	0	0	0	0	0	0	0	0	gi|826172158|gb|AKJ30388.1|	nitrate ABC transporter ATPase	Polyangium brachysporum	Unknown	Unknown	Nitrogen metabolism
H:\测序数据\desert\0\数据分析\classify_10-8\classify_10-8.txt(32055):	D__R13139192	K00335	nuoF	0	0	0	0	0	0	0	0	0	0	5.54	0	0	0	0	0	0	0	gi|827202079|ref|WP_047194292.1|	NADH dehydrogenase	Polyangium brachysporum	Unknown	Unknown	Nitrogen metabolism
H:\测序数据\desert\0\数据分析\classify_10-8\classify_10-8.txt(32664):	F__S11128291	K01915	glnA	0	0	0	0	0	0	0	0	0	0	0	0	0	0	0	0	0	8.19	gi|827203274|ref|WP_047195487.1|	glutamine synthetase	Polyangium brachysporum	Unknown	Unknown	Nitrogen metabolism
H:\测序数据\desert\0\数据分析\classify_10-8\classify_10-8.txt(33609):	F__S4779670	K04561	norB	0	0	0	0	0	0	0	0	0	0	0	0	0	0	0	0	4.53	0	gi|827203932|ref|WP_047196145.1|	nitric oxide reductase	Polyangium brachysporum	Unknown	Unknown	Nitrogen metabolism
H:\测序数据\desert\0\数据分析\classify_10-8\classify_10-8.txt(33925):	E__S9013951	K00372	nasA	0	0	0	0	0	0	0	0	0	0	0	0	9.07	0	0	0	0	0	gi|827205705|ref|WP_047197918.1|	nitrate reductase	Polyangium brachysporum	Unknown	Unknown	Nitrogen metabolism
H:\测序数据\desert\0\数据分析\classify_10-8\classify_10-8.txt(34648):	F__S6406515	K00335	nuoF	0	0	0	0	0	0	0	0	0	0	0	0	0	0	0	0	0	6.69	gi|653617068|ref|WP_027627472.1|	NADH dehydrogenase	Clostridium cellobioparum	Unknown	Unknown	Nitrogen metabolism
H:\测序数据\desert\0\数据分析\classify_10-8\classify_10-8.txt(35504):	B__S9402118	K00266	gltD	0	0	0	3.56	0	0	0	0	0	0	0	0	0	0	0	0	0	0	gi|653618378|ref|WP_027628774.1|	dihydropyrimidine dehydrogenase	Clostridium cellobioparum	Unknown	Unknown	Nitrogen metabolism
H:\测序数据\desert\0\数据分析\classify_10-8\classify_10-8.txt(35786):	D__S4990868	K00284	E1.4.7.1	0	0	0	0	0	0	0	0	0	9.3	0	0	0	0	0	0	0	0	gi|653617079|ref|WP_027627483.1|	glutamate synthase	Clostridium cellobioparum	Unknown	Unknown	Nitrogen metabolism
H:\测序数据\desert\0\数据分析\classify_10-8\classify_10-8.txt(38423):	D__S7091746	K00335	nuoF	0	0	0	0	0	0	0	0	0	3.81	0	0	0	0	0	0	0	0	gi|769952184|ref|WP_045085371.1|	NADH dehydrogenase	Clostridium cellulosi	Unknown	Unknown	Nitrogen metabolism
H:\测序数据\desert\0\数据分析\classify_10-8\classify_10-8.txt(38845):	D__S7451590	K00335	nuoF	0	0	0	0	0	0	0	0	0	6.57	0	0	0	0	0	0	0	0	gi|495138065|ref|WP_007862873.1|	hydrogenase	Clostridium citroniae	Unknown	Unknown	Nitrogen metabolism
H:\测序数据\desert\0\数据分析\classify_10-8\classify_10-8.txt(39293):	D__S3921365	K03522	fixB, etfA	0	0	0	0	0	0	0	0	0	0	0	6.47	0	0	0	0	0	0	gi|893697702|ref|WP_048929087.1|	electron transfer flavoprotein subunit alpha	Clostridium citroniae	Unknown	Unknown	Nitrogen metabolism
H:\测序数据\desert\0\数据分析\classify_10-8\classify_10-8.txt(39728):	D__S2911095	K03737	nifJ	0	0	0	0	0	0	0	0	0	19.38	0	0	0	0	0	0	0	0	gi|359824683|gb|AEV67456.1|	LOW QUALITY PROTEIN: pyruvate:ferredoxin (flavodoxin) oxidoreductase, homodimeric	Clostridium clariflavum DSM 19732	Unknown	Unknown	Nitrogen metabolism
H:\测序数据\desert\0\数据分析\classify_10-8\classify_10-8.txt(42020):	F__S8092442	K00284	E1.4.7.1	0	0	0	0	0	0	0	0	0	0	0	0	0	0	0	4.42	0	9.15	gi|653611889|ref|WP_027622368.1|	glutamate synthase	Clostridium clariflavum	Unknown	Unknown	Nitrogen metabolism
H:\测序数据\desert\0\数据分析\classify_10-8\classify_10-8.txt(42294):	F__S2894589	K00284	E1.4.7.1	0	0	0	0	0	0	0	0	0	0	0	0	0	0	0	11.35	0	0	gi|653611889|ref|WP_027622368.1|	glutamate synthase	Clostridium clariflavum	Unknown	Unknown	Nitrogen metabolism
H:\测序数据\desert\0\数据分析\classify_10-8\classify_10-8.txt(42516):	E__S7119864	K00284	E1.4.7.1	0	0	0	0	0	0	1.68	0	0	0	0	0	5.32	3.73	0	0	2.81	5.08	gi|653611889|ref|WP_027622368.1|	glutamate synthase	Clostridium clariflavum	Unknown	Unknown	Nitrogen metabolism
H:\测序数据\desert\0\数据分析\classify_10-8\classify_10-8.txt(43013):	F__S8625235	K03737	nifJ	0	0	0	0	0	0	0	0	0	0	0	0	0	0	0	0	0	11.14	gi|653612092|ref|WP_027622571.1|	pyruvate-flavodoxin oxidoreductase	Clostridium clariflavum	Unknown	Unknown	Nitrogen metabolism
H:\测序数据\desert\0\数据分析\classify_10-8\classify_10-8.txt(44514):	F__R11406864	K00284	E1.4.7.1	0	0	0	0	0	0	1.43	0	0	0	0	0	0	0	0	0	0	7.77	gi|653611889|ref|WP_027622368.1|	glutamate synthase	Clostridium clariflavum	Unknown	Unknown	Nitrogen metabolism
H:\测序数据\desert\0\数据分析\classify_10-8\classify_10-8.txt(46134):	C__S11068764	K00266	gltD	0	1.65	0	0	0	0	0	0	7.14	0	0	0	0	0	0	0	0	0	gi|504019417|ref|WP_014253411.1|	glutamate synthase subunit beta	Clostridium clariflavum	Unknown	Unknown	Nitrogen metabolism
H:\测序数据\desert\0\数据分析\classify_10-8\classify_10-8.txt(47288):	D__S2150933	K00284	E1.4.7.1	0	0	0	0	0	0	0	0	0	0	0	5.46	0	0	0	0	0	0	gi|504019418|ref|WP_014253412.1|	glutamate synthase	Clostridium clariflavum	Unknown	Unknown	Nitrogen metabolism
H:\测序数据\desert\0\数据分析\classify_10-8\classify_10-8.txt(49770):	E__S7028251	K00284	E1.4.7.1	0	0	0	0	0	0	0	0	0	0	0	0	0	7.54	6.94	0	0	0	gi|653611889|ref|WP_027622368.1|	glutamate synthase	Clostridium clariflavum	Unknown	Unknown	Nitrogen metabolism
H:\测序数据\desert\0\数据分析\classify_10-8\classify_10-8.txt(50908):	B__S6970265	K00266	gltD	0	0	0	0	11.72	0	0	0	0	0	0	0	0	0	0	0	0	0	gi|653611888|ref|WP_027622367.1|	glutamate synthase	Clostridium clariflavum	Unknown	Unknown	Nitrogen metabolism
H:\测序数据\desert\0\数据分析\classify_10-8\classify_10-8.txt(52467):	A__S1179563	K00284	E1.4.7.1	103.29	0	0	0	0	0	0	0	0	0	0	0	0	0	0	0	0	0	gi|504019418|ref|WP_014253412.1|	glutamate synthase	Clostridium clariflavum	Unknown	Unknown	Nitrogen metabolism
H:\测序数据\desert\0\数据分析\classify_10-8\classify_10-8.txt(53481):	E__S7550630	K00284	E1.4.7.1	0	0	0	0	0	0	0	0	0	0	0	0	5.69	0	0	0	0	0	gi|504019418|ref|WP_014253412.1|	glutamate synthase	Clostridium clariflavum	Unknown	Unknown	Nitrogen metabolism
H:\测序数据\desert\0\数据分析\classify_10-8\classify_10-8.txt(54283):	F__S774809	K00284	E1.4.7.1	0	0	0	0	0	0	0	0	0	0	0	0	0	1.83	0	0	13.78	0	gi|653611889|ref|WP_027622368.1|	glutamate synthase	Clostridium clariflavum	Unknown	Unknown	Nitrogen metabolism
H:\测序数据\desert\0\数据分析\classify_10-8\classify_10-8.txt(54628):	C__S3123998	K00284	E1.4.7.1	0	0	0	0	0	0	1.45	0	6.72	0	0	0	0	0	0	0	0	0	gi|653611889|ref|WP_027622368.1|	glutamate synthase	Clostridium clariflavum	Unknown	Unknown	Nitrogen metabolism
H:\测序数据\desert\0\数据分析\classify_10-8\classify_10-8.txt(54805):	E__S8307688	K00266	gltD	0	0	0	0	0	0	0	0	0	0	0	0	7.49	0	0	0	0	0	gi|504019417|ref|WP_014253411.1|	glutamate synthase subunit beta	Clostridium clariflavum	Unknown	Unknown	Nitrogen metabolism
H:\测序数据\desert\0\数据分析\classify_10-8\classify_10-8.txt(57017):	C__S4684622	K00284	E1.4.7.1	0	0	0	0	0	0	3.16	0	0	0	0	0	0	0	0	0	0	0	gi|653611889|ref|WP_027622368.1|	glutamate synthase	Clostridium clariflavum	Unknown	Unknown	Nitrogen metabolism
H:\测序数据\desert\0\数据分析\classify_10-8\classify_10-8.txt(57262):	B__S7033426	K02591	nifK	0	0	0	23.01	0	0	0	0	0	0	0	0	0	0	0	0	0	0	gi|504020543|ref|WP_014254537.1|	nitrogenase molybdenum-iron protein subunit beta	Clostridium clariflavum	Unknown	Unknown	Nitrogen metabolism
H:\测序数据\desert\0\数据分析\classify_10-8\classify_10-8.txt(57837):	C__S14138457	K01744	aspA	0	0	0	0	0	0	0	8.1	0	0	0	0	0	0	0	0	0	0	gi|504020820|ref|WP_014254814.1|	aspartate ammonia-lyase	Clostridium clariflavum	Unknown	Unknown	Nitrogen metabolism
H:\测序数据\desert\0\数据分析\classify_10-8\classify_10-8.txt(58636):	B__S309943	K00284	E1.4.7.1	0	0	0	26.55	0	0	0	0	0	0	0	0	0	0	0	0	0	0	gi|653611889|ref|WP_027622368.1|	glutamate synthase	Clostridium clariflavum	Unknown	Unknown	Nitrogen metabolism
H:\测序数据\desert\0\数据分析\classify_10-8\classify_10-8.txt(59054):	A__S3727250	K00366	nirA	21.01	0	0	0	0	0	0	0	0	0	0	0	0	0	0	0	0	0	gi|636676041|gb|AIA16330.1|	Rieske-like2Fe-2S domain protein	uncultured bacterium	Unknown	Unknown	Nitrogen metabolism
H:\测序数据\desert\0\数据分析\classify_10-8\classify_10-8.txt(60513):	D__R13222139	K00335	nuoF	0	0	0	0	0	0	0	0	0	0	2.87	1.08	0	2.98	0	0	0	0	gi|766922073|ref|XP_011505585.1|	PREDICTED: NADH dehydrogenaseubiquinone flavoprotein 1, mitochondrial	Ceratosolen solmsi marchali	Unknown	Unknown	Nitrogen metabolism
H:\测序数据\desert\0\数据分析\classify_10-8\classify_10-8.txt(60881):	D__S2580060	K00335	nuoF	0	0	0	0	0	0	0	0	0	0	5.97	0	0	0	0	0	0	0	gi|524881651|ref|XP_005097475.1|	PREDICTED: NADH dehydrogenaseubiquinone flavoprotein 1, mitochondrial-like	Aplysia californica	Unknown	Unknown	Nitrogen metabolism
H:\测序数据\desert\0\数据分析\classify_10-8\classify_10-8.txt(60968):	E__S308709	K00335	nuoF	0	0	0	0	0	0	0	0	0	0	0	0	6.76	0	0	0	0	0	gi|929092910|ref|XP_014057220.1|	PREDICTED: NADH dehydrogenaseubiquinone flavoprotein 1, mitochondrial-like	Salmo salar	Unknown	Unknown	Nitrogen metabolism
H:\测序数据\desert\0\数据分析\classify_10-8\classify_10-8.txt(61499):	E__S8840211	K03522	fixB, etfA	0	0	0	0	0	0	0	0	0	0	0	0	0	0	3.5	0	0	0	gi|921165876|ref|WP_053111709.1|	electron transfer flavoprotein subunit beta	Pseudomonas geniculata	Unknown	Unknown	Nitrogen metabolism
H:\测序数据\desert\0\数据分析\classify_10-8\classify_10-8.txt(62561):	D__S11983615	K00333	nuoD	0	0	0	0	0	0	0	0	0	0	10.87	0	0	0	0	0	0	0	gi|449273960|gb|EMC83287.1|	NADH dehydrogenaseubiquinone iron-sulfur protein 2, mitochondrial	Columba livia	Unknown	Unknown	Nitrogen metabolism
H:\测序数据\desert\0\数据分析\classify_10-8\classify_10-8.txt(63751):	A__S7299004	K00333	nuoD	153.45	0	0	0	0	0	0	0	0	0	0	0	0	0	0	0	0	0	gi|915666951|gb|KOC68804.1|	NADH dehydrogenaseubiquinone iron-sulfur protein 2, mitochondrial	Habropoda laboriosa	Unknown	Unknown	Nitrogen metabolism
H:\测序数据\desert\0\数据分析\classify_10-8\classify_10-8.txt(63983):	F__S5887832	K00333	nuoD	0	0	0	0	0	0	0	0	0	0	0	0	0	0	0	47.28	0	0	gi|844861236|ref|XP_012798045.1|	NADH dehydrogenaseubiquinone iron-sulfur protein 2, mitochondrial	Schistosoma haematobium	Unknown	Unknown	Nitrogen metabolism
H:\测序数据\desert\0\数据分析\classify_10-8\classify_10-8.txt(64081):	B__R11438255	K00333	nuoD	0	0	0	0	0	11.67	0	0	0	0	0	0	0	0	0	0	0	0	gi|761918758|ref|XP_011408326.1|	PREDICTED: NADH dehydrogenaseubiquinone iron-sulfur protein 2-like, partial	Amphimedon queenslandica	Unknown	Unknown	Nitrogen metabolism
H:\测序数据\desert\0\数据分析\classify_10-8\classify_10-8.txt(64939):	A__S6829570	K00333	nuoD	61.21	3.42	0	0	0	0	0	0	0	0	0	0	0	0	0	0	0	0	gi|761918758|ref|XP_011408326.1|	PREDICTED: NADH dehydrogenaseubiquinone iron-sulfur protein 2-like, partial	Amphimedon queenslandica	Unknown	Unknown	Nitrogen metabolism
H:\测序数据\desert\0\数据分析\classify_10-8\classify_10-8.txt(65860):	D__S7684186	K00333	nuoD	0	0	0	0	0	0	0	0	0	0	0	8.43	0	0	0	0	0	0	gi|761918758|ref|XP_011408326.1|	PREDICTED: NADH dehydrogenaseubiquinone iron-sulfur protein 2-like, partial	Amphimedon queenslandica	Unknown	Unknown	Nitrogen metabolism
H:\测序数据\desert\0\数据分析\classify_10-8\classify_10-8.txt(66170):	E__S1264644	K00333	nuoD	0	0	0	0	0	0	0	0	0	0	0	0	0	0	3.83	0	0	0	gi|761918758|ref|XP_011408326.1|	PREDICTED: NADH dehydrogenaseubiquinone iron-sulfur protein 2-like, partial	Amphimedon queenslandica	Unknown	Unknown	Nitrogen metabolism
H:\测序数据\desert\0\数据分析\classify_10-8\classify_10-8.txt(66179):	F__S11144725	K00333	nuoD	0	0	0	0	0	0	0	0	0	0	0	2.43	0	0	0	0	3.37	0	gi|761918758|ref|XP_011408326.1|	PREDICTED: NADH dehydrogenaseubiquinone iron-sulfur protein 2-like, partial	Amphimedon queenslandica	Unknown	Unknown	Nitrogen metabolism
H:\测序数据\desert\0\数据分析\classify_10-8\classify_10-8.txt(66674):	D__R13097905	K00333	nuoD	0	0	0	0	0	0	0	0	0	0	8.35	0	0	0	0	0	0	0	gi|761918758|ref|XP_011408326.1|	PREDICTED: NADH dehydrogenaseubiquinone iron-sulfur protein 2-like, partial	Amphimedon queenslandica	Unknown	Unknown	Nitrogen metabolism
H:\测序数据\desert\0\数据分析\classify_10-8\classify_10-8.txt(67599):	E__J12025425	K00333	nuoD	0	0	0	0	0	0	0	0	0	0	0	0	1.97	0.79	0.62	0	0	0	gi|761918758|ref|XP_011408326.1|	PREDICTED: NADH dehydrogenaseubiquinone iron-sulfur protein 2-like, partial	Amphimedon queenslandica	Unknown	Unknown	Nitrogen metabolism
H:\测序数据\desert\0\数据分析\classify_10-8\classify_10-8.txt(68294):	E__S1129013	K00333	nuoD	0	0	0	0	0	0	0	0	0	0	0	0	1.34	0.94	0	0	0	0	gi|761918758|ref|XP_011408326.1|	PREDICTED: NADH dehydrogenaseubiquinone iron-sulfur protein 2-like, partial	Amphimedon queenslandica	Unknown	Unknown	Nitrogen metabolism
H:\测序数据\desert\0\数据分析\classify_10-8\classify_10-8.txt(69457):	A__S5574238	K00333	nuoD	0	3.14	0	0	0	0	0	0	0	0	0	0	0	0	0	0	0	0	gi|761918758|ref|XP_011408326.1|	PREDICTED: NADH dehydrogenaseubiquinone iron-sulfur protein 2-like, partial	Amphimedon queenslandica	Unknown	Unknown	Nitrogen metabolism
H:\测序数据\desert\0\数据分析\classify_10-8\classify_10-8.txt(69799):	B__S1597301	K00333	nuoD	0	0	0	0	1	5.96	0	0	0	0	0	0	0	0	0	0	0	0	gi|761918758|ref|XP_011408326.1|	PREDICTED: NADH dehydrogenaseubiquinone iron-sulfur protein 2-like, partial	Amphimedon queenslandica	Unknown	Unknown	Nitrogen metabolism
H:\测序数据\desert\0\数据分析\classify_10-8\classify_10-8.txt(70541):	F__R11551761	K00333	nuoD	0	0	0	0	0	0	0	0	0	0	0	0	0	0	0	0	5.65	0	gi|761918758|ref|XP_011408326.1|	PREDICTED: NADH dehydrogenaseubiquinone iron-sulfur protein 2-like, partial	Amphimedon queenslandica	Unknown	Unknown	Nitrogen metabolism
H:\测序数据\desert\0\数据分析\classify_10-8\classify_10-8.txt(70927):	B__J11378200	K00333	nuoD	0	0	0	0	0	2.07	0	0	0	0	0	0	0	0	0	0	0	0	gi|761918758|ref|XP_011408326.1|	PREDICTED: NADH dehydrogenaseubiquinone iron-sulfur protein 2-like, partial	Amphimedon queenslandica	Unknown	Unknown	Nitrogen metabolism
H:\测序数据\desert\0\数据分析\classify_10-8\classify_10-8.txt(74088):	A__J10424758	K00333	nuoD	0	13.03	0	0	0	0	0	0	0	0	0	0	0	0	0	0	0	0	gi|761918758|ref|XP_011408326.1|	PREDICTED: NADH dehydrogenaseubiquinone iron-sulfur protein 2-like, partial	Amphimedon queenslandica	Unknown	Unknown	Nitrogen metabolism
H:\测序数据\desert\0\数据分析\classify_10-8\classify_10-8.txt(74891):	A__S7708732	K00333	nuoD	0	10.63	0	0	0	0	0	0	0	0	0	5.09	0	0	0	0	0	0	gi|761918758|ref|XP_011408326.1|	PREDICTED: NADH dehydrogenaseubiquinone iron-sulfur protein 2-like, partial	Amphimedon queenslandica	Unknown	Unknown	Nitrogen metabolism
H:\测序数据\desert\0\数据分析\classify_10-8\classify_10-8.txt(75961):	B__S4334315	K00333	nuoD	0	0	0	0	1.19	1.18	0	0	0	0	0	0	0	0	0	0	0	0	gi|761918758|ref|XP_011408326.1|	PREDICTED: NADH dehydrogenaseubiquinone iron-sulfur protein 2-like, partial	Amphimedon queenslandica	Unknown	Unknown	Nitrogen metabolism
H:\测序数据\desert\0\数据分析\classify_10-8\classify_10-8.txt(76031):	B__S8054066	K00332	nuoC	0	0	0	41.31	0	0	0	0	0	0	0	0	0	0	0	0	0	0	gi|970908681|ref|XP_015120439.1|	PREDICTED: NADH dehydrogenaseubiquinone iron-sulfur protein 3, mitochondrial	Diachasma alloeum	Unknown	Unknown	Nitrogen metabolism
H:\测序数据\desert\0\数据分析\classify_10-8\classify_10-8.txt(76894):	D__S9208731	K00332	nuoC	0	0	0	0	0	0	0	0	0	0	6.91	0	0	0	0	0	0	0	gi|646692225|gb|KDR07346.1|	NADH dehydrogenaseubiquinone iron-sulfur protein 3, mitochondrial	Zootermopsis nevadensis	Unknown	Unknown	Nitrogen metabolism
H:\测序数据\desert\0\数据分析\classify_10-8\classify_10-8.txt(79554):	B__S2315141	K00338	nuoI	0	0	0	0	1.36	0	0	0	0	0	0	0	0	0	0	0	0	0	gi|544483982|ref|XP_005577086.1|	PREDICTED: NADH dehydrogenaseubiquinone iron-sulfur protein 8, mitochondrial isoform X4	Macaca fascicularis	Unknown	Unknown	Nitrogen metabolism
H:\测序数据\desert\0\数据分析\classify_10-8\classify_10-8.txt(80623):	C__S14462773	K00338	nuoI	0	0	0	0	0	0	0	0	3.08	0	0	0	0	0	0	0	0	0	gi|544483982|ref|XP_005577086.1|	PREDICTED: NADH dehydrogenaseubiquinone iron-sulfur protein 8, mitochondrial isoform X4	Macaca fascicularis	Unknown	Unknown	Nitrogen metabolism
H:\测序数据\desert\0\数据分析\classify_10-8\classify_10-8.txt(81586):	E__S2487070	K01953	asnB, ASNS	0	0	0	0	0	0	0	0	0	0	0	0	4.38	0	3.23	0	0	0	gi|640236595|ref|WP_024832478.1|	asparagine synthase	Clostridium josui	Unknown	Unknown	Nitrogen metabolism
H:\测序数据\desert\0\数据分析\classify_10-8\classify_10-8.txt(82071):	B__S1037625	K01953	asnB, ASNS	0	0	0	45.46	0	0	0	0	0	0	0	0	0	0	0	0	0	0	gi|938971582|ref|WP_054749883.1|	hypothetical protein	Clostridium josui	Unknown	Unknown	Nitrogen metabolism
H:\测序数据\desert\0\数据分析\classify_10-8\classify_10-8.txt(82084):	B__S9714931	K01953	asnB, ASNS	0	0	0	23.85	0	0	0	0	0	0	0	0	0	0	0	0	0	0	gi|938971582|ref|WP_054749883.1|	hypothetical protein	Clostridium josui	Unknown	Unknown	Nitrogen metabolism
H:\测序数据\desert\0\数据分析\classify_10-8\classify_10-8.txt(82434):	D__S5852465	K00284	E1.4.7.1	0	0	0	0	0	0	0	0	0	0	6.61	0	0	0	0	0	0	0	gi|258591627|emb|CBE67928.1|	Glutamate synthaseNADPH large chain (NADPH-GOGAT)	Candidatus Methylomirabilis oxyfera	Unknown	Unknown	Nitrogen metabolism
H:\测序数据\desert\0\数据分析\classify_10-8\classify_10-8.txt(83688):	B__R11430024	K00284	E1.4.7.1	0	0	0	0	0.77	10.75	0	0	0	0	0	0	0	0	0	0	0	0	gi|258591627|emb|CBE67928.1|	Glutamate synthaseNADPH large chain (NADPH-GOGAT)	Candidatus Methylomirabilis oxyfera	Unknown	Unknown	Nitrogen metabolism
H:\测序数据\desert\0\数据分析\classify_10-8\classify_10-8.txt(84026):	E__R12054172	K00284	E1.4.7.1	0	0	0	0	0	0	0	0	0	0	0	0	0	4.54	14.31	0	1.71	0	gi|258591627|emb|CBE67928.1|	Glutamate synthaseNADPH large chain (NADPH-GOGAT)	Candidatus Methylomirabilis oxyfera	Unknown	Unknown	Nitrogen metabolism
H:\测序数据\desert\0\数据分析\classify_10-8\classify_10-8.txt(84043):	F__S8006407	K00284	E1.4.7.1	0	0	0	0	0	0	0	0	0	0	0	0	0	0	0	7.56	0	0	gi|258591627|emb|CBE67928.1|	Glutamate synthaseNADPH large chain (NADPH-GOGAT)	Candidatus Methylomirabilis oxyfera	Unknown	Unknown	Nitrogen metabolism
H:\测序数据\desert\0\数据分析\classify_10-8\classify_10-8.txt(85186):	D__S7039912	K00284	E1.4.7.1	0	0	0	0	0	0	0	0	0	13.09	0	0	0	5.18	0	0	0	0	gi|258591627|emb|CBE67928.1|	Glutamate synthaseNADPH large chain (NADPH-GOGAT)	Candidatus Methylomirabilis oxyfera	Unknown	Unknown	Nitrogen metabolism
H:\测序数据\desert\0\数据分析\classify_10-8\classify_10-8.txt(85564):	B__S4527430	K00284	E1.4.7.1	0	0	0	0	0	11.91	0	0	0	0	0	0	0	0	0	0	0	0	gi|258591627|emb|CBE67928.1|	Glutamate synthaseNADPH large chain (NADPH-GOGAT)	Candidatus Methylomirabilis oxyfera	Unknown	Unknown	Nitrogen metabolism
H:\测序数据\desert\0\数据分析\classify_10-8\classify_10-8.txt(85722):	B__S3901049	K00284	E1.4.7.1	0	0	0	0	0	7.59	0	0	0	0	0	0	0	0	0	0	0	0	gi|258591627|emb|CBE67928.1|	Glutamate synthaseNADPH large chain (NADPH-GOGAT)	Candidatus Methylomirabilis oxyfera	Unknown	Unknown	Nitrogen metabolism
H:\测序数据\desert\0\数据分析\classify_10-8\classify_10-8.txt(86447):	B__S11320583	K00284	E1.4.7.1	0	0	0	0	2.09	6.25	0	0	0	0	0	0	0	0	0	0	0	0	gi|258591627|emb|CBE67928.1|	Glutamate synthaseNADPH large chain (NADPH-GOGAT)	Candidatus Methylomirabilis oxyfera	Unknown	Unknown	Nitrogen metabolism
H:\测序数据\desert\0\数据分析\classify_10-8\classify_10-8.txt(86939):	C__S3687050	K00284	E1.4.7.1	0	0	0	0	0	0	0	0	4.61	0	0	0	0	0	0	0	0	0	gi|258591627|emb|CBE67928.1|	Glutamate synthaseNADPH large chain (NADPH-GOGAT)	Candidatus Methylomirabilis oxyfera	Unknown	Unknown	Nitrogen metabolism
H:\测序数据\desert\0\数据分析\classify_10-8\classify_10-8.txt(87500):	C__S1563522	K00284	E1.4.7.1	0	0	0	0	0	0	0	3.88	0	0	0	0	0	0	0	0	0	0	gi|258591627|emb|CBE67928.1|	Glutamate synthaseNADPH large chain (NADPH-GOGAT)	Candidatus Methylomirabilis oxyfera	Unknown	Unknown	Nitrogen metabolism
H:\测序数据\desert\0\数据分析\classify_10-8\classify_10-8.txt(89047):	B__J11478179	K00284	E1.4.7.1	0	0	0	0	0	1.78	0	0	0	0	0	0	0	0	0	0	0	0	gi|258591627|emb|CBE67928.1|	Glutamate synthaseNADPH large chain (NADPH-GOGAT)	Candidatus Methylomirabilis oxyfera	Unknown	Unknown	Nitrogen metabolism
H:\测序数据\desert\0\数据分析\classify_10-8\classify_10-8.txt(89188):	D__R13101984	K00284	E1.4.7.1	0	0	0	0	0	0	0.76	0	0	0	0	10.13	0	0	0	0	0	0	gi|258591627|emb|CBE67928.1|	Glutamate synthaseNADPH large chain (NADPH-GOGAT)	Candidatus Methylomirabilis oxyfera	Unknown	Unknown	Nitrogen metabolism
H:\测序数据\desert\0\数据分析\classify_10-8\classify_10-8.txt(91115):	E__R12086739	K00284	E1.4.7.1	0	0	0	0	0	0	0	0	0	0	0	0	0	6.46	0	0	0	0	gi|258591627|emb|CBE67928.1|	Glutamate synthaseNADPH large chain (NADPH-GOGAT)	Candidatus Methylomirabilis oxyfera	Unknown	Unknown	Nitrogen metabolism
H:\测序数据\desert\0\数据分析\classify_10-8\classify_10-8.txt(91323):	B__R11519437	K00284	E1.4.7.1	0	0	0	0	0	6.08	0	0	0	0	0	0	0	0	0	0	0	0	gi|258591627|emb|CBE67928.1|	Glutamate synthaseNADPH large chain (NADPH-GOGAT)	Candidatus Methylomirabilis oxyfera	Unknown	Unknown	Nitrogen metabolism
H:\测序数据\desert\0\数据分析\classify_10-8\classify_10-8.txt(92090):	C__S8697001	K00284	E1.4.7.1	0	0	0	0	0	0	0	15.39	0	0	0	0	0	0	0	0	0	0	gi|258591627|emb|CBE67928.1|	Glutamate synthaseNADPH large chain (NADPH-GOGAT)	Candidatus Methylomirabilis oxyfera	Unknown	Unknown	Nitrogen metabolism
H:\测序数据\desert\0\数据分析\classify_10-8\classify_10-8.txt(92218):	C__S11496586	K00284	E1.4.7.1	0	0	0	0	0	0	0	0	9.5	0	0	0	0	0	0	0	0	0	gi|258591627|emb|CBE67928.1|	Glutamate synthaseNADPH large chain (NADPH-GOGAT)	Candidatus Methylomirabilis oxyfera	Unknown	Unknown	Nitrogen metabolism
H:\测序数据\desert\0\数据分析\classify_10-8\classify_10-8.txt(92544):	B__S2912764	K00284	E1.4.7.1	0	0	0	0	5.71	0	0	0	0	0	0	0	0	0	0	0	0	0	gi|258591627|emb|CBE67928.1|	Glutamate synthaseNADPH large chain (NADPH-GOGAT)	Candidatus Methylomirabilis oxyfera	Unknown	Unknown	Nitrogen metabolism
H:\测序数据\desert\0\数据分析\classify_10-8\classify_10-8.txt(92582):	C__S2399036	K00284	E1.4.7.1	0	0	0	0	0	0	0	0	15.94	0	0	0	0	0	0	0	0	0	gi|258591627|emb|CBE67928.1|	Glutamate synthaseNADPH large chain (NADPH-GOGAT)	Candidatus Methylomirabilis oxyfera	Unknown	Unknown	Nitrogen metabolism
H:\测序数据\desert\0\数据分析\classify_10-8\classify_10-8.txt(93158):	F__S9125349	K00284	E1.4.7.1	0	0	0	0	0	0	0	0	0	0	0	0	0	0	0	15.59	0	0	gi|258591627|emb|CBE67928.1|	Glutamate synthaseNADPH large chain (NADPH-GOGAT)	Candidatus Methylomirabilis oxyfera	Unknown	Unknown	Nitrogen metabolism
H:\测序数据\desert\0\数据分析\classify_10-8\classify_10-8.txt(93347):	F__S5177174	K00284	E1.4.7.1	0	0	0	0	0	0	0	0	0	0	0	0	0	0	0	0	0	16.12	gi|258591627|emb|CBE67928.1|	Glutamate synthaseNADPH large chain (NADPH-GOGAT)	Candidatus Methylomirabilis oxyfera	Unknown	Unknown	Nitrogen metabolism
H:\测序数据\desert\0\数据分析\classify_10-8\classify_10-8.txt(93365):	F__S9882600	K00284	E1.4.7.1	0	0	0	0	0	0	0	0	0	0	0	0	0	0	0	0	0	8.45	gi|258591627|emb|CBE67928.1|	Glutamate synthaseNADPH large chain (NADPH-GOGAT)	Candidatus Methylomirabilis oxyfera	Unknown	Unknown	Nitrogen metabolism
H:\测序数据\desert\0\数据分析\classify_10-8\classify_10-8.txt(93492):	E__S8183760	K00284	E1.4.7.1	0	0	0	0	0	0	0	0	0	0	0	1.24	0	2.28	25.15	0	0	0	gi|258591627|emb|CBE67928.1|	Glutamate synthaseNADPH large chain (NADPH-GOGAT)	Candidatus Methylomirabilis oxyfera	Unknown	Unknown	Nitrogen metabolism
H:\测序数据\desert\0\数据分析\classify_10-8\classify_10-8.txt(94462):	D__J13191883	K00265	gltB	0	0	0	0	0	0	0	0	0	0	4.11	1.54	0	0	0	0	0	0	gi|566557684|emb|CDL00909.1|	Glutamate synthaseNADPH large chain (NADPH-GOGAT)	Magnetospirillum gryphiswaldense MSR-1 v2	Unknown	Unknown	Nitrogen metabolism
H:\测序数据\desert\0\数据分析\classify_10-8\classify_10-8.txt(94530):	E__R12006748	K00265	gltB	0	0	0	0	0	0	0	0	0	0	0	0	0	0	10.3	0	0	0	gi|566557684|emb|CDL00909.1|	Glutamate synthaseNADPH large chain (NADPH-GOGAT)	Magnetospirillum gryphiswaldense MSR-1 v2	Unknown	Unknown	Nitrogen metabolism
H:\测序数据\desert\0\数据分析\classify_10-8\classify_10-8.txt(95791):	D__R13041420	K00265	gltB	0	0	0	0	0	1.32	0	0	0	0	0	1.46	0	0	0	2.48	0	0	gi|566557684|emb|CDL00909.1|	Glutamate synthaseNADPH large chain (NADPH-GOGAT)	Magnetospirillum gryphiswaldense MSR-1 v2	Unknown	Unknown	Nitrogen metabolism
H:\测序数据\desert\0\数据分析\classify_10-8\classify_10-8.txt(97066):	F__R11539210	K00265	gltB	0	0	0	0	0	0	0	0	0	0	0	0	0	0	3.34	0	1.59	0	gi|566557684|emb|CDL00909.1|	Glutamate synthaseNADPH large chain (NADPH-GOGAT)	Magnetospirillum gryphiswaldense MSR-1 v2	Unknown	Unknown	Nitrogen metabolism
H:\测序数据\desert\0\数据分析\classify_10-8\classify_10-8.txt(98841):	C__S490588	K00284	E1.4.7.1	0	0	0	0	0	2.29	6.34	0	0	0	3.39	0	0	0	0	0	0	0	gi|693569965|dbj|GAL60813.1|	glutamate synthaseNADPH large chain	Algibacter lectus	Unknown	Unknown	Nitrogen metabolism
H:\测序数据\desert\0\数据分析\classify_10-8\classify_10-8.txt(100900):	C__R14623260	K00265	gltB	0	0	0	0	0	0	0	0	13.17	0	0	0	0	0	0	0	0	0	gi|927350642|gb|ALE17653.1|	Glutamate synthaseNADPH large chain	Altererythrobacter epoxidivorans	Unknown	Unknown	Nitrogen metabolism
H:\测序数据\desert\0\数据分析\classify_10-8\classify_10-8.txt(101400):	F__S3263737	K00265	gltB	0	1.42	0	0	0	0	0	0	0	0	0	0	0	0	0	0	0	9.56	gi|927350642|gb|ALE17653.1|	Glutamate synthaseNADPH large chain	Altererythrobacter epoxidivorans	Unknown	Unknown	Nitrogen metabolism
H:\测序数据\desert\0\数据分析\classify_10-8\classify_10-8.txt(101553):	E__S5227719	K00265	gltB	0	0	0	0	0	0	0	0	0	0	0	0	4.87	0	0	0	0	0	gi|727072965|gb|KHF27480.1|	Glutamate synthaseNADPH large chain	Anoxybacillus sp. BCO1	Unknown	Unknown	Nitrogen metabolism
H:\测序数据\desert\0\数据分析\classify_10-8\classify_10-8.txt(101777):	C__R14789229	K00265	gltB	0	0	0	0	0	0	0	4.17	0	0	0	0	0	0	0	0	0	0	gi|910694490|dbj|GAP56037.1|	glutamate synthaseNADPH large chain	Arthrobacter sp. Hiyo6	Unknown	Unknown	Nitrogen metabolism
H:\测序数据\desert\0\数据分析\classify_10-8\classify_10-8.txt(102742):	F__S617081	K00265	gltB	0	0	0	0	0	0	0	0	0	0	0	0	0	0	0	0	0	8.56	gi|571143775|dbj|GAE46433.1|	glutamate synthaseNADPH large chain	Bacillus boroniphilus JCM 21738	Unknown	Unknown	Nitrogen metabolism
H:\测序数据\desert\0\数据分析\classify_10-8\classify_10-8.txt(102881):	D__S7696595	K00265	gltB	0	0	0	0	0	0	0	0	0	0	6.74	0	0	0	0	0	0	0	gi|571143776|dbj|GAE46434.1|	glutamate synthaseNADPH large chain	Bacillus boroniphilus JCM 21738	Unknown	Unknown	Nitrogen metabolism
H:\测序数据\desert\0\数据分析\classify_10-8\classify_10-8.txt(103819):	E__S5820823	K00265	gltB	0	0	0	0	0	0	0	0	0	0	0	0	5.58	0	0	0	0	0	gi|571143776|dbj|GAE46434.1|	glutamate synthaseNADPH large chain	Bacillus boroniphilus JCM 21738	Unknown	Unknown	Nitrogen metabolism
H:\测序数据\desert\0\数据分析\classify_10-8\classify_10-8.txt(104714):	F__S10981416	K00265	gltB	0	0	0	0	0	0	0	0	0	0	0	0	0	0	0	0	0	10.25	gi|571143777|dbj|GAE46435.1|	glutamate synthaseNADPH large chain	Bacillus boroniphilus JCM 21738	Unknown	Unknown	Nitrogen metabolism
H:\测序数据\desert\0\数据分析\classify_10-8\classify_10-8.txt(104729):	B__S4389175	K00284	E1.4.7.1	0	0	0	0	7.09	0	0	0	0	0	0	0	0	0	0	0	0	0	gi|670616012|gb|KFE62587.1|	Glutamate synthaseNADPH large chain	Bacillus clausii	Unknown	Unknown	Nitrogen metabolism
H:\测序数据\desert\0\数据分析\classify_10-8\classify_10-8.txt(104984):	B__S4482326	K00265	gltB	0	0	0	24.9	0	0	0	0	0	0	0	0	0	0	0	0	0	0	gi|673006639|gb|KFJ01659.1|	GltB Glutamate synthaseNADPH large chain	Bifidobacterium thermacidophilum subsp. thermacidophilum	Unknown	Unknown	Nitrogen metabolism
H:\测序数据\desert\0\数据分析\classify_10-8\classify_10-8.txt(105481):	F__S4250679	K00265	gltB	0	0	0	0	0	0	0	0	0	0	0	0	0	0	0	6.63	0	0	gi|350527266|emb|CCD38586.1|	Glutamate synthaseNADPH large chain	Candidatus Burkholderia kirkii UZHbot1	Unknown	Unknown	Nitrogen metabolism
H:\测序数据\desert\0\数据分析\classify_10-8\classify_10-8.txt(106148):	F__S186365	K00265	gltB	0	0	0	0	0	0	0	0	0	0	0	0	0	0	0	0	3.55	0	gi|937545021|gb|ALI55789.1|	glutamate synthaseNADPH large chain	Celeribacter marinus	Unknown	Unknown	Nitrogen metabolism
H:\测序数据\desert\0\数据分析\classify_10-8\classify_10-8.txt(108126):	F__S10694697	K00265	gltB	0	0	0	0	0	0	0	0	0	0	0	0	0	0	0	0	0	5.5	gi|599564532|gb|EYF02711.1|	Glutamate synthaseNADPH large chain	Chondromyces apiculatus DSM 436	Unknown	Unknown	Nitrogen metabolism
H:\测序数据\desert\0\数据分析\classify_10-8\classify_10-8.txt(108792):	A__S5233782	K00265	gltB	0	4.33	0	0	0	0	0	0	0	0	0	0	0	0	0	0	0	0	gi|523597223|gb|EPR66411.1|	Glutamate synthaseNADPH large chain	Cyclobacterium qasimii M12-11B	Unknown	Unknown	Nitrogen metabolism
H:\测序数据\desert\0\数据分析\classify_10-8\classify_10-8.txt(108887):	E__S10029989	K00265	gltB	0	0	0	0	0	0	0	0	0	0	0	0	0	3.11	3.68	0	0	0	gi|523597222|gb|EPR66410.1|	Glutamate synthaseNADPH large chain	Cyclobacterium qasimii M12-11B	Unknown	Unknown	Nitrogen metabolism
H:\测序数据\desert\0\数据分析\classify_10-8\classify_10-8.txt(109369):	C__S6464310	K00265	gltB	0	0	0	0	0	0	0	10.07	0	0	0	0	0	0	0	0	0	0	gi|523597222|gb|EPR66410.1|	Glutamate synthaseNADPH large chain	Cyclobacterium qasimii M12-11B	Unknown	Unknown	Nitrogen metabolism
H:\测序数据\desert\0\数据分析\classify_10-8\classify_10-8.txt(110105):	D__S5789409	K00265	gltB	0	0	0	0	0	0	0	0	0	0	0	7.56	0	0	0	0	0	0	gi|523597221|gb|EPR66409.1|	Glutamate synthaseNADPH large chain	Cyclobacterium qasimii M12-11B	Unknown	Unknown	Nitrogen metabolism
H:\测序数据\desert\0\数据分析\classify_10-8\classify_10-8.txt(110657):	E__S5435761	K00265	gltB	0	0	0	0	0	0	0	0	0	0	0	0	3.54	0	3.14	0	0	0	gi|523597223|gb|EPR66411.1|	Glutamate synthaseNADPH large chain	Cyclobacterium qasimii M12-11B	Unknown	Unknown	Nitrogen metabolism
H:\测序数据\desert\0\数据分析\classify_10-8\classify_10-8.txt(110664):	D__S9589514	K00265	gltB	0	0	0	0	0	0	0	0	0	0	0	8.01	0	0	0	0	0	0	gi|523597222|gb|EPR66410.1|	Glutamate synthaseNADPH large chain	Cyclobacterium qasimii M12-11B	Unknown	Unknown	Nitrogen metabolism
H:\测序数据\desert\0\数据分析\classify_10-8\classify_10-8.txt(114738):	D__S1292446	K00265	gltB	0	2.82	3.08	0	0	0	0	0	0	0	9.43	0	0	0	0	0	0	0	gi|523597223|gb|EPR66411.1|	Glutamate synthaseNADPH large chain	Cyclobacterium qasimii M12-11B	Unknown	Unknown	Nitrogen metabolism
H:\测序数据\desert\0\数据分析\classify_10-8\classify_10-8.txt(117792):	F__R11405175	K00265	gltB	0	0	0	0	0	0	0	0	0	0	0	0	0	0	0	0	0	11	gi|148847239|gb|EDL61573.1|	glutamate synthaseNADPH large chain	Gimesia maris DSM 8797	Unknown	Unknown	Nitrogen metabolism
H:\测序数据\desert\0\数据分析\classify_10-8\classify_10-8.txt(117907):	E__R11983887	K00265	gltB	0	0	0	0	0	0	0	0	0	0	0	0	7.23	0	5.33	0	0	0	gi|575085866|dbj|GAE91472.1|	glutamate synthaseNADPH large chain	Gracilibacillus boraciitolerans JCM 21714	Unknown	Unknown	Nitrogen metabolism
H:\测序数据\desert\0\数据分析\classify_10-8\classify_10-8.txt(119391):	C__S12914434	K00265	gltB	0	0	0	0	0	0	0	0	4.45	0	0	0	0	0	0	0	0	0	gi|575085866|dbj|GAE91472.1|	glutamate synthaseNADPH large chain	Gracilibacillus boraciitolerans JCM 21714	Unknown	Unknown	Nitrogen metabolism
H:\测序数据\desert\0\数据分析\classify_10-8\classify_10-8.txt(119818):	F__S8263115	K00265	gltB	0	0	0	0	0	0	0	0	0	0	0	0	0	0	0	0	0	6.71	gi|913615138|gb|AKU97670.1|	Glutamate synthaseNADPH large chain	Labilithrix luteola	Unknown	Unknown	Nitrogen metabolism
H:\测序数据\desert\0\数据分析\classify_10-8\classify_10-8.txt(119895):	C__J14635535	K00265	gltB	0	1.41	0	0	0	0	1.96	2.84	0	0	0	0	0	0	0	0	0	0	gi|557404094|gb|ESR24251.1|	Glutamate synthaseNADPH large chain	Lutibaculum baratangense AMV1	Unknown	Unknown	Nitrogen metabolism
H:\测序数据\desert\0\数据分析\classify_10-8\classify_10-8.txt(120911):	A__S97995	K00265	gltB	0	2.76	0	0	0	0	0	0	0	0	0	2.31	0	0	0	0	0	0	gi|743969769|dbj|BAQ18553.1|	glutamate synthaseNADPH large chain	Methyloceanibacter caenitepidi	Unknown	Unknown	Nitrogen metabolism
H:\测序数据\desert\0\数据分析\classify_10-8\classify_10-8.txt(121420):	F__S7660889	K00265	gltB	0	0	0	0	0	0	0	0	0	0	0	0	0	0	0	0	0	8.73	gi|743969769|dbj|BAQ18553.1|	glutamate synthaseNADPH large chain	Methyloceanibacter caenitepidi	Unknown	Unknown	Nitrogen metabolism
H:\测序数据\desert\0\数据分析\classify_10-8\classify_10-8.txt(121913):	D__S1004504	K00265	gltB	0	0	0	0	0	0	0	0	0	6.41	0	0	0	0	0	0	0	0	gi|743969769|dbj|BAQ18553.1|	glutamate synthaseNADPH large chain	Methyloceanibacter caenitepidi	Unknown	Unknown	Nitrogen metabolism
H:\测序数据\desert\0\数据分析\classify_10-8\classify_10-8.txt(122316):	D__S10932402	K00265	gltB	0	0	0	0	0	0	0	0	0	7.66	0	0	0	4.85	0	0	0	0	gi|743969769|dbj|BAQ18553.1|	glutamate synthaseNADPH large chain	Methyloceanibacter caenitepidi	Unknown	Unknown	Nitrogen metabolism
H:\测序数据\desert\0\数据分析\classify_10-8\classify_10-8.txt(122368):	D__S11604138	K00265	gltB	0	1.44	0	0	0	0	0	0	0	0	0	4.81	0	0	0	0	0	0	gi|743969769|dbj|BAQ18553.1|	glutamate synthaseNADPH large chain	Methyloceanibacter caenitepidi	Unknown	Unknown	Nitrogen metabolism
H:\测序数据\desert\0\数据分析\classify_10-8\classify_10-8.txt(122510):	E__R12127348	K00265	gltB	0	0	0	0	0	0	0	0	0	0	0	0	0	0	8.73	0	0	0	gi|743969769|dbj|BAQ18553.1|	glutamate synthaseNADPH large chain	Methyloceanibacter caenitepidi	Unknown	Unknown	Nitrogen metabolism
H:\测序数据\desert\0\数据分析\classify_10-8\classify_10-8.txt(122843):	A__S3091042	K00265	gltB	0	6.44	0	0	0	0	0	0	0	0	0	0	0	0	0	0	0	0	gi|571172571|emb|CDK65008.1|	Glutamate synthaseNADPH large chain	Morganella morganii IS15	Unknown	Unknown	Nitrogen metabolism
H:\测序数据\desert\0\数据分析\classify_10-8\classify_10-8.txt(123053):	C__R14758359	K00265	gltB	0	0	0	0	0	0	2.09	0	0	0	0	0	0	0	0	0	0	0	gi|723623757|gb|AIY17233.1|	Glutamate synthaseNADPH large chain	Pimelobacter simplex	Unknown	Unknown	Nitrogen metabolism
H:\测序数据\desert\0\数据分析\classify_10-8\classify_10-8.txt(123502):	A__R10397793	K00265	gltB	0	5.99	0	0	0	0	0	0	0	0	0	0	0	0	0	0	0	0	gi|758832342|gb|KIV70938.1|	Glutamate synthaseNADPH large chain	Pseudomonas sp. FeS53a	Unknown	Unknown	Nitrogen metabolism
H:\测序数据\desert\0\数据分析\classify_10-8\classify_10-8.txt(124249):	F__S2014732	K00265	gltB	0	0	0	0	0	0	0	0	0	0	0	0	0	0	0	12.46	0	0	gi|758832342|gb|KIV70938.1|	Glutamate synthaseNADPH large chain	Pseudomonas sp. FeS53a	Unknown	Unknown	Nitrogen metabolism
H:\测序数据\desert\0\数据分析\classify_10-8\classify_10-8.txt(127095):	A__R10442820	K00265	gltB	0	14.16	0	0	0	0	0	1.9	0	0	0	0	0	0	0	0	0	0	gi|237690681|gb|EEP59862.1|	glutamate synthaseNADPH large chain	Sulfurihydrogenibium yellowstonense SS-5	Unknown	Unknown	Nitrogen metabolism
H:\测序数据\desert\0\数据分析\classify_10-8\classify_10-8.txt(127390):	D__S9650262	K00265	gltB	0	0	0	0	0	0	0	0	0	10.8	0	0	0	0	0	0	0	0	gi|430010464|gb|AGA33216.1|	Glutamate synthaseNADPH large chain	Thioalkalivibrio nitratireducens DSM 14787	Unknown	Unknown	Nitrogen metabolism
H:\测序数据\desert\0\数据分析\classify_10-8\classify_10-8.txt(127699):	E__R12171427	K00284	E1.4.7.1	0	0	0	0	0	0	0	0	0	0	0	0.78	0	4.32	0	0	0	0	gi|306811896|gb|ADN05993.1|	glutamate synthaseNADPH large chain	uncultured Myxococcales bacterium	Unknown	Unknown	Nitrogen metabolism
H:\测序数据\desert\0\数据分析\classify_10-8\classify_10-8.txt(127972):	E__S8430622	K00265	gltB	0	0	0	0	0	0	0	0	0	0	0	0	8.81	0	0	0	0	0	gi|306811862|gb|ADN05960.1|	glutamate synthaseNADPH large chain	uncultured Myxococcales bacterium	Unknown	Unknown	Nitrogen metabolism
H:\测序数据\desert\0\数据分析\classify_10-8\classify_10-8.txt(129415):	B__R11525718	K00284	E1.4.7.1	0	0	0	0	0	4.05	0	0	0	0	0	0	0	0	0	0	0	0	gi|54401376|gb|AAV34470.1|	predicted glutamate synthaseNADPH large chain	uncultured proteobacterium RedeBAC7D11	Unknown	Unknown	Nitrogen metabolism
H:\测序数据\desert\0\数据分析\classify_10-8\classify_10-8.txt(129532):	A__J10448704	K00265	gltB	0	5.55	0	0	0	0	0	0	0	0	0	0	0	0	0	0	0	0	gi|684597215|dbj|GAL36468.1|	glutamate synthaseNADPH large chain	Vibrio maritimus	Unknown	Unknown	Nitrogen metabolism
H:\测序数据\desert\0\数据分析\classify_10-8\classify_10-8.txt(132638):	F__S10324895	K00265	gltB	0	0	0	0	0	0	0	0	0	0	0	0	0	0	0	0	0	5.64	gi|684612042|dbj|GAL21489.1|	glutamate synthaseNADPH large chain	Vibrio maritimus	Unknown	Unknown	Nitrogen metabolism
H:\测序数据\desert\0\数据分析\classify_10-8\classify_10-8.txt(132951):	C__S10577754	K00265	gltB	0	0	0	0	0	0	0	10.18	0	0	0	0	0	0	0	0	0	0	gi|678238260|dbj|GAK85136.1|	glutamate synthaseNADPH large chain	Vibrio ponticus	Unknown	Unknown	Nitrogen metabolism
H:\测序数据\desert\0\数据分析\classify_10-8\classify_10-8.txt(133152):	E__J12044869	K00265	gltB	0	0	0	0	0	0	0	0	0	0	0	0	1.48	0	0	0	0	0	gi|684608226|dbj|GAL10627.1|	glutamate synthaseNADPH large chain	Vibrio sp. C7	Unknown	Unknown	Nitrogen metabolism
H:\测序数据\desert\0\数据分析\classify_10-8\classify_10-8.txt(134141):	C__S4454825	K00265	gltB	0	0	0	0	0	0	0	0	16.67	0	0	0	0	0	0	0	0	0	gi|684624693|dbj|GAL24078.1|	glutamate synthaseNADPH large chain	Vibrio variabilis	Unknown	Unknown	Nitrogen metabolism
H:\测序数据\desert\0\数据分析\classify_10-8\classify_10-8.txt(134209):	C__S9966922	K00265	gltB	0	0	0	0	0	0	0	0	5.36	0	0	0	0	0	0	0	0	0	gi|918264973|dbj|GAP61569.1|	glutamate synthaseNADPH large chain, partial	Arthrobacter sp. Hiyo1	Unknown	Unknown	Nitrogen metabolism
H:\测序数据\desert\0\数据分析\classify_10-8\classify_10-8.txt(134813):	F__S11156868	K00284	E1.4.7.1	0	0	0	0	0	0	0	0	0	0	0	0	0	0	0	0	2.88	0	gi|952350358|gb|KRT72191.1|	glutamate synthaseNADPH large chain, partial	bacterium CSP1-6	Unknown	Unknown	Nitrogen metabolism
H:\测序数据\desert\0\数据分析\classify_10-8\classify_10-8.txt(137296):	B__S3836898	K00284	E1.4.7.1	0	0	0	0	0.55	12.11	0	0	0	0	0	0	0	0	0	0	0	0	gi|952350358|gb|KRT72191.1|	glutamate synthaseNADPH large chain, partial	bacterium CSP1-6	Unknown	Unknown	Nitrogen metabolism
H:\测序数据\desert\0\数据分析\classify_10-8\classify_10-8.txt(137307):	B__R11382907	K00284	E1.4.7.1	0	0	0	0	6.42	22.97	0	0	0	0	0	0	0	0	0	0	0	0	gi|952350358|gb|KRT72191.1|	glutamate synthaseNADPH large chain, partial	bacterium CSP1-6	Unknown	Unknown	Nitrogen metabolism
H:\测序数据\desert\0\数据分析\classify_10-8\classify_10-8.txt(137964):	F__R11497927	K00284	E1.4.7.1	0	0	0	0	0	0	0	0	0	0	0	0	0	0	0	0	0	1.91	gi|952350358|gb|KRT72191.1|	glutamate synthaseNADPH large chain, partial	bacterium CSP1-6	Unknown	Unknown	Nitrogen metabolism
H:\测序数据\desert\0\数据分析\classify_10-8\classify_10-8.txt(138102):	E__S4009615	K00284	E1.4.7.1	0	2.04	0	0	0	3.59	0	0	0	0	2.27	0	5.23	8.38	4.13	0	5.52	0	gi|952350358|gb|KRT72191.1|	glutamate synthaseNADPH large chain, partial	bacterium CSP1-6	Unknown	Unknown	Nitrogen metabolism
H:\测序数据\desert\0\数据分析\classify_10-8\classify_10-8.txt(138261):	D__S4278501	K00284	E1.4.7.1	0	2.29	0	0	0	0	0	0	0	0	1.28	4.81	0	0	0	0	0	0	gi|952350358|gb|KRT72191.1|	glutamate synthaseNADPH large chain, partial	bacterium CSP1-6	Unknown	Unknown	Nitrogen metabolism
H:\测序数据\desert\0\数据分析\classify_10-8\classify_10-8.txt(138730):	B__R11471067	K00284	E1.4.7.1	0	0	0	0	4.78	5.93	0	0	0	0	0	0	0	0	0	0	0	0	gi|952350358|gb|KRT72191.1|	glutamate synthaseNADPH large chain, partial	bacterium CSP1-6	Unknown	Unknown	Nitrogen metabolism
H:\测序数据\desert\0\数据分析\classify_10-8\classify_10-8.txt(139861):	D__S6557596	K00284	E1.4.7.1	0	2.4	0	0	0	0	0	0	0	0	5.35	0	0	0	0	0	0	0	gi|952350358|gb|KRT72191.1|	glutamate synthaseNADPH large chain, partial	bacterium CSP1-6	Unknown	Unknown	Nitrogen metabolism
H:\测序数据\desert\0\数据分析\classify_10-8\classify_10-8.txt(141124):	D__R13219235	K00265	gltB	0	0	0	0	0	0	0	0	0	0	6.98	0	0	0	0	0	0	0	gi|952350358|gb|KRT72191.1|	glutamate synthaseNADPH large chain, partial	bacterium CSP1-6	Unknown	Unknown	Nitrogen metabolism
H:\测序数据\desert\0\数据分析\classify_10-8\classify_10-8.txt(143263):	F__S1066647	K00265	gltB	0	0	0	0	0	0	0	0	0	0	0	0	0	0	0	0	0	15.28	gi|952350358|gb|KRT72191.1|	glutamate synthaseNADPH large chain, partial	bacterium CSP1-6	Unknown	Unknown	Nitrogen metabolism
H:\测序数据\desert\0\数据分析\classify_10-8\classify_10-8.txt(144186):	E__S3598694	K00265	gltB	0	0	0	0	0	0	0	0	0	0	0	0	3.31	0	0	0	0	0	gi|952350358|gb|KRT72191.1|	glutamate synthaseNADPH large chain, partial	bacterium CSP1-6	Unknown	Unknown	Nitrogen metabolism
H:\测序数据\desert\0\数据分析\classify_10-8\classify_10-8.txt(144966):	E__S10070720	K00284	E1.4.7.1	0	0	0	0	0	0	0	0	0	0	0	0	0	4.71	0	0	0	0	gi|952350358|gb|KRT72191.1|	glutamate synthaseNADPH large chain, partial	bacterium CSP1-6	Unknown	Unknown	Nitrogen metabolism
H:\测序数据\desert\0\数据分析\classify_10-8\classify_10-8.txt(145065):	F__R11541793	K00284	E1.4.7.1	0	0	0	0	0	0	0	0	0	0	0	6.48	0	1.99	0	0	8.98	0	gi|952350358|gb|KRT72191.1|	glutamate synthaseNADPH large chain, partial	bacterium CSP1-6	Unknown	Unknown	Nitrogen metabolism
H:\测序数据\desert\0\数据分析\classify_10-8\classify_10-8.txt(145535):	E__S8602338	K00284	E1.4.7.1	0	0	0	0	0	0	0	0	0	0	0	0	1.62	0	0	0	0	0	gi|952350358|gb|KRT72191.1|	glutamate synthaseNADPH large chain, partial	bacterium CSP1-6	Unknown	Unknown	Nitrogen metabolism
H:\测序数据\desert\0\数据分析\classify_10-8\classify_10-8.txt(145887):	D__S11786239	K00265	gltB	0	0	0	0	0	0	0	0	0	0	0	6.45	0	0	0	0	0	0	gi|952350358|gb|KRT72191.1|	glutamate synthaseNADPH large chain, partial	bacterium CSP1-6	Unknown	Unknown	Nitrogen metabolism
H:\测序数据\desert\0\数据分析\classify_10-8\classify_10-8.txt(147604):	B__S11148319	K00284	E1.4.7.1	0	0	0	0	0.95	12.74	0	0	0	0	0	0	0	0	0	0	0	0	gi|952350358|gb|KRT72191.1|	glutamate synthaseNADPH large chain, partial	bacterium CSP1-6	Unknown	Unknown	Nitrogen metabolism
H:\测序数据\desert\0\数据分析\classify_10-8\classify_10-8.txt(148725):	E__S10709302	K00284	E1.4.7.1	0	0	0	0	0	0	0	0	0	0	0	0	0	1.87	2.94	0	0	0	gi|952350358|gb|KRT72191.1|	glutamate synthaseNADPH large chain, partial	bacterium CSP1-6	Unknown	Unknown	Nitrogen metabolism
H:\测序数据\desert\0\数据分析\classify_10-8\classify_10-8.txt(150039):	B__S966172	K00284	E1.4.7.1	0	0	0	0	0.26	14.36	0	0	0	0	0	0	0	0	0	0	0	0	gi|952350358|gb|KRT72191.1|	glutamate synthaseNADPH large chain, partial	bacterium CSP1-6	Unknown	Unknown	Nitrogen metabolism
H:\测序数据\desert\0\数据分析\classify_10-8\classify_10-8.txt(150070):	A__S10334787	K00284	E1.4.7.1	0	19.73	0	0	0	0	0	0	0	0	0	0	0	0	0	0	0	0	gi|952350358|gb|KRT72191.1|	glutamate synthaseNADPH large chain, partial	bacterium CSP1-6	Unknown	Unknown	Nitrogen metabolism
H:\测序数据\desert\0\数据分析\classify_10-8\classify_10-8.txt(151825):	B__S11353170	K00265	gltB	0	0	0	0	6.69	10.64	0	0	0	0	0	0	0	0	0	0	0	0	gi|952350358|gb|KRT72191.1|	glutamate synthaseNADPH large chain, partial	bacterium CSP1-6	Unknown	Unknown	Nitrogen metabolism
H:\测序数据\desert\0\数据分析\classify_10-8\classify_10-8.txt(156312):	D__R13162345	K00284	E1.4.7.1	0	0	0	0	0	0	0	0	0	13.3	0	0	0	0	0	0	0	0	gi|952350358|gb|KRT72191.1|	glutamate synthaseNADPH large chain, partial	bacterium CSP1-6	Unknown	Unknown	Nitrogen metabolism
H:\测序数据\desert\0\数据分析\classify_10-8\classify_10-8.txt(156574):	C__S7826513	K00265	gltB	0	0	0	0	0	0	0	0	10.05	0	0	0	0	0	0	0	0	0	gi|432198082|gb|ELK54406.1|	glutamate synthaseNADPH large chain, partial	Haloferax sp. BAB2207	Unknown	Unknown	Nitrogen metabolism
H:\测序数据\desert\0\数据分析\classify_10-8\classify_10-8.txt(157348):	A__R10446854	K00265	gltB	0	10.51	0	0	0	0	0	0	0	0	0	0	0	0	0	0	0	0	gi|432187041|gb|ELK44389.1|	glutamate synthaseNADPH large chain, partial	Haloferax sp. BAB2207	Unknown	Unknown	Nitrogen metabolism
H:\测序数据\desert\0\数据分析\classify_10-8\classify_10-8.txt(157790):	F__S824611	K00362	nirB	0	0	0	0	0	0	0	0	0	0	0	0	0	0	0	0	0	3.4	gi|857573806|emb|CRK82867.1|	nitrite reductaseNAD(P)H large subunit	Bacillus sp. LF1	Unknown	Unknown	Nitrogen metabolism
H:\测序数据\desert\0\数据分析\classify_10-8\classify_10-8.txt(158503):	B__S7158272	K00362	nirB	0	0	0	0	2.34	0	0	0	0	0	0	0	0	0	0	0	0	0	gi|937543357|gb|ALI54125.1|	nitrite reductaseNAD(P)H large subunit	Celeribacter marinus	Unknown	Unknown	Nitrogen metabolism
H:\测序数据\desert\0\数据分析\classify_10-8\classify_10-8.txt(159766):	B__S7473952	K00362	nirB	0	0	0	0	2	1.99	0	0	0	0	0	0	0	0	0	0	0	0	gi|405959808|gb|EKC25799.1|	Nitrite reductaseNAD(P)H large subunit	Crassostrea gigas	Unknown	Unknown	Nitrogen metabolism
H:\测序数据\desert\0\数据分析\classify_10-8\classify_10-8.txt(160287):	F__S4853916	K00362	nirB	0	0	0	0	0	0	0	0	0	0	0	0	0	0	0	10.24	0	0	gi|571250639|emb|CDL33872.1|	Nitrite reductaseNAD(P)H large subunit	Enterobacter cloacae ISC8	Unknown	Unknown	Nitrogen metabolism
H:\测序数据\desert\0\数据分析\classify_10-8\classify_10-8.txt(160896):	D__S3866473	K00362	nirB	0	0	0	0	0	0	0	0	0	0	3.04	0	0	0	0	0	0	0	gi|663072215|gb|AIE84370.1|	Nitrite reductaseNAD(P)H large subunit	Fimbriimonas ginsengisoli Gsoil 348	Unknown	Unknown	Nitrogen metabolism
H:\测序数据\desert\0\数据分析\classify_10-8\classify_10-8.txt(162530):	F__S2361488	K00362	nirB	0	0	0	0	0	0	0	0	0	0	0	0	0	0	0	0	5.24	0	gi|693558937|dbj|GAL67481.1|	nitrite reductaseNAD(P)H large subunit	Jejuia pallidilutea	Unknown	Unknown	Nitrogen metabolism
H:\测序数据\desert\0\数据分析\classify_10-8\classify_10-8.txt(163016):	C__S7435658	K00362	nirB	0	0	0	0	0	0	0	0	5.29	0	0	0	0	0	0	0	0	0	gi|656104232|gb|KEF29926.1|	Nitrite reductaseNAD(P)H large subunit	Marinobacter sp. AK21	Unknown	Unknown	Nitrogen metabolism
H:\测序数据\desert\0\数据分析\classify_10-8\classify_10-8.txt(163088):	A__S9296831	K00362	nirB	0	2.82	0	0	0	0	0	0	0	0	0	0	0	0	0	0	0	0	gi|656104232|gb|KEF29926.1|	Nitrite reductaseNAD(P)H large subunit	Marinobacter sp. AK21	Unknown	Unknown	Nitrogen metabolism
H:\测序数据\desert\0\数据分析\classify_10-8\classify_10-8.txt(163108):	F__S6690172	K00362	nirB	0	0	0	0	0	0	0	0	0	0	0	0	0	2.36	0	0	7.09	0	gi|697965276|gb|KGM05990.1|	Nitrite reductaseNAD(P)H large subunit	Methylophaga thiooxydans	Unknown	Unknown	Nitrogen metabolism
H:\测序数据\desert\0\数据分析\classify_10-8\classify_10-8.txt(164469):	A__R10489261	K00362	nirB	0	3.93	0	0	0	0	0	0	0	0	0	0	0	0	0	0	0.91	0	gi|684146015|dbj|GAL04746.1|	nitrite reductaseNAD(P)H large subunit	Photobacterium aphoticum	Unknown	Unknown	Nitrogen metabolism
H:\测序数据\desert\0\数据分析\classify_10-8\classify_10-8.txt(165165):	D__S4466294	K00261	GLUD1_2, gdhA	0	0	0	0	0	0	0	0	0	0	0	3.93	0	0	0	0	0	0	gi|654051928|ref|WP_027703003.1|	glutamate dehydrogenase	Clostridium mangenotii	Unknown	Unknown	Nitrogen metabolism
H:\测序数据\desert\0\数据分析\classify_10-8\classify_10-8.txt(166595):	D__S6049064	K00334	nuoE	0	0	0	0	0	0	0	0	0	0	0	9.47	0	0	0	0	0	0				Unknown	Unknown	Nitrogen metabolism
H:\测序数据\desert\0\数据分析\classify_10-8\classify_10-8.txt(166656):	B__S4506787	K00337	nuoH	0	5.05	0	0	0	4.77	0	0	0	0	0	0	0	0	0	0	10.27	0				Unknown	Unknown	Nitrogen metabolism
H:\测序数据\desert\0\数据分析\classify_10-8\classify_10-8.txt(168569):	B__S1353993	K13378	nuoCD	0	0	0	0	8.46	0	0	0	0	0	0	0	0	0	0	0	0	0				Unknown	Unknown	Nitrogen metabolism
H:\测序数据\desert\0\数据分析\classify_10-8\classify_10-8.txt(169697):	A__J10382900	K03522	fixB, etfA	0	5.58	0	0	0	0	0	0	0	0	0	0	0	0	0	0	0	0				Unknown	Unknown	Nitrogen metabolism
H:\测序数据\desert\0\数据分析\classify_10-8\classify_10-8.txt(169887):	A__R10369599	K00362	nirB	0	5.35	0	0	0	0	0	0	0	0	0	0	0	0	0	0	0.89	0				Unknown	Unknown	Nitrogen metabolism
H:\测序数据\desert\0\数据分析\classify_10-8\classify_10-8.txt(170375):	F__S6554743	K00262	E1.4.1.4, gdhA	0	0	0	0	2.55	0	0	0	0	2.04	0	0	6.46	0	0	0	0	9.16				Unknown	Unknown	Nitrogen metabolism
H:\测序数据\desert\0\数据分析\classify_10-8\classify_10-8.txt(170810):	E__S1145766	K01953	asnB, ASNS	0	0	0	0	0	0	0	0	0	0	0	0	0	3.79	1.49	0	0	0				Unknown	Unknown	Nitrogen metabolism
H:\测序数据\desert\0\数据分析\classify_10-8\classify_10-8.txt(171265):	F__S9640212	K02274	coxA	0	0	0	0	0	0	0	0	0	0	0	0	0	0	0	0	7.02	0				Unknown	Unknown	Nitrogen metabolism
H:\测序数据\desert\0\数据分析\classify_10-8\classify_10-8.txt(171329):	F__S7114260	K00366	nirA	0	0	0	0	0	0	0	0	0	0	0	0	0	0	0	11.16	0	0				Unknown	Unknown	Nitrogen metabolism
H:\测序数据\desert\0\数据分析\classify_10-8\classify_10-8.txt(171479):	C__S13100450	K15371	GDH2	0	0	0	0	0	0	5.31	0	0	0	0	0	0	0	0	0	0	0				Unknown	Unknown	Nitrogen metabolism
H:\测序数据\desert\0\数据分析\classify_10-8\classify_10-8.txt(171654):	B__S9144051	K00372	nasA	0	0	0	0	5	0	0	0	0	0	0	0	0	0	0	0	0	0				Unknown	Unknown	Nitrogen metabolism
H:\测序数据\desert\0\数据分析\classify_10-8\classify_10-8.txt(172242):	C__R14631902	K00341	nuoL	0	0	0	0	0	0	0	0	11.01	0	0	0	0	0	0	0	0	0				Unknown	Unknown	Nitrogen metabolism
H:\测序数据\desert\0\数据分析\classify_10-8\classify_10-8.txt(173190):	F__R11391247	K00265	gltB	0	0	0	0	0	0	0	0	0	0	0	0	0	0	0	26.95	0	0				Unknown	Unknown	Nitrogen metabolism
H:\测序数据\desert\0\数据分析\classify_10-8\classify_10-8.txt(173257):	B__S11136471	K00370	narG	0	0	0	0	3.17	4.2	0	0	0	0	0	0	0	0	0	0	0	0				Unknown	Unknown	Nitrogen metabolism
H:\测序数据\desert\0\数据分析\classify_10-8\classify_10-8.txt(173460):	C__S11689045	K15371	GDH2	0	0	0	0	0	0	5.13	0	0	0	0	0	0	0	0	0	0	0				Unknown	Unknown	Nitrogen metabolism
H:\测序数据\desert\0\数据分析\classify_10-8\classify_10-8.txt(173660):	D__S11354090	K00333	nuoD	0	0	0	0	0	0	0	0	0	19.27	0	0	0	0	0	0	0	0				Unknown	Unknown	Nitrogen metabolism
H:\测序数据\desert\0\数据分析\classify_10-8\classify_10-8.txt(173831):	F__S3890672	K00265	gltB	0	0	0	0	1.29	5.14	0	0	0	0	1.9	0	0	0	0	0	1.98	11.45				Unknown	Unknown	Nitrogen metabolism
H:\测序数据\desert\0\数据分析\classify_10-8\classify_10-8.txt(176642):	D__R13127421	K02567	napA	0	0	0	0	0	0	0	0	0	0	8.59	2.58	0	0	0	0	0	0				Unknown	Unknown	Nitrogen metabolism
H:\测序数据\desert\0\数据分析\classify_10-8\classify_10-8.txt(178815):	E__S3270106	K02276	coxC	0	2.3	0	0	0	0	0	0	0	0	0	0	5.07	0	0	0	2.68	0				Unknown	Unknown	Nitrogen metabolism
H:\测序数据\desert\0\数据分析\classify_10-8\classify_10-8.txt(178926):	E__J12036080	K00342	nuoM	0	0	0	0	0	0	0	0	0	0	0	0	0	1.96	0	0	0	0				Unknown	Unknown	Nitrogen metabolism
H:\测序数据\desert\0\数据分析\classify_10-8\classify_10-8.txt(179746):	E__S7509064	K00412	CYTB, petB	0	0	0	0	0	0	0	0	0	0	0	0	0	0	6.49	0	0	0				Unknown	Unknown	Nitrogen metabolism
H:\测序数据\desert\0\数据分析\classify_10-8\classify_10-8.txt(180148):	C__S1718736	K00335	nuoF	0	0	0	0	0	0	0	0	8.57	0	0	0	0	0	0	0	0	0				Unknown	Unknown	Nitrogen metabolism
H:\测序数据\desert\0\数据分析\classify_10-8\classify_10-8.txt(180395):	F__S8315853	K01953	asnB, ASNS	0	0	0	0	0	0	0	0	0	0	0	0	0	0	0	0	3.15	15.94				Unknown	Unknown	Nitrogen metabolism
H:\测序数据\desert\0\数据分析\classify_10-8\classify_10-8.txt(180890):	A__S10185284	K01915	glnA	0	3.37	0	0	0	0	0	0	0	0	0	0	0	1.73	0	0	0	0				Unknown	Unknown	Nitrogen metabolism
H:\测序数据\desert\0\数据分析\classify_10-8\classify_10-8.txt(181264):	A__R10356199	K00343	nuoN	0	3.83	41.95	0	0	0	0	0	0	0	0	0	0	0	0	0	0	0				Unknown	Unknown	Nitrogen metabolism
H:\测序数据\desert\0\数据分析\classify_10-8\classify_10-8.txt(182179):	D__R13089907	K00376	nosZ	0	0	0	0	0	0	0	0	0	0	0	12.54	0	0	0	0	0	0				Unknown	Unknown	Nitrogen metabolism
H:\测序数据\desert\0\数据分析\classify_10-8\classify_10-8.txt(182411):	C__R14680372	K01915	glnA	0	0	0	0	0	0	0.58	0	0	0	0	0	0	0	0	0	0	0				Unknown	Unknown	Nitrogen metabolism
H:\测序数据\desert\0\数据分析\classify_10-8\classify_10-8.txt(184256):	C__S11653101	K00411	UQCRFS1, RIP1, petA	0	1.03	0	0	0	0	4.31	0	1.99	0	0	0	0	0	0	0	0	0				Unknown	Unknown	Nitrogen metabolism
H:\测序数据\desert\0\数据分析\classify_10-8\classify_10-8.txt(184431):	F__S1215168	K03522	fixB, etfA	0	3.67	0	0	0	0	0	0	0	0	0	0	0	0	0	0	5.68	0				Unknown	Unknown	Nitrogen metabolism
H:\测序数据\desert\0\数据分析\classify_10-8\classify_10-8.txt(185494):	A__R10394661	K02274	coxA	0	9.67	0	0	0.61	2.13	0	0	0	0	0	0	0	0	0	0	0.94	0				Unknown	Unknown	Nitrogen metabolism
H:\测序数据\desert\0\数据分析\classify_10-8\classify_10-8.txt(185952):	E__S1275774	K01915	glnA	0	0	0	0	0	0	0	0	0	0	0	0	2.67	0	0	0	0	0				Unknown	Unknown	Nitrogen metabolism
H:\测序数据\desert\0\数据分析\classify_10-8\classify_10-8.txt(186142):	E__S6224757	K00332	nuoC	0	0	0	0	0	0	0	0	0	0	0	0	3.41	0	0	0	0	0				Unknown	Unknown	Nitrogen metabolism
H:\测序数据\desert\0\数据分析\classify_10-8\classify_10-8.txt(186915):	D__S11142079	K01915	glnA	0	0	0	0	0	0	0	0	0	6.41	0	0	0	0	0	0	0	0				Unknown	Unknown	Nitrogen metabolism
H:\测序数据\desert\0\数据分析\classify_10-8\classify_10-8.txt(187155):	E__R12064429	K00342	nuoM	0	0	0	0	0	0	0	0	0	0	0	2.62	0	7.24	0	0	0	0				Unknown	Unknown	Nitrogen metabolism
H:\测序数据\desert\0\数据分析\classify_10-8\classify_10-8.txt(188039):	D__S12937199	K01953	asnB, ASNS	0	0	0	0	0	0	0	0	0	0	0	14.52	0	0	0	0	0	0				Unknown	Unknown	Nitrogen metabolism
H:\测序数据\desert\0\数据分析\classify_10-8\classify_10-8.txt(188188):	C__S1121465	K00332	nuoC	0	4.54	0	0	0	0	10.01	0	1.46	0	0	0	0	0	0	0	0	0				Unknown	Unknown	Nitrogen metabolism
H:\测序数据\desert\0\数据分析\classify_10-8\classify_10-8.txt(188199):	B__S3462082	K00266	gltD	0	0	0	0	0	1.03	0	0	0	0	0	0	0	0	0	0	0	0				Unknown	Unknown	Nitrogen metabolism
H:\测序数据\desert\0\数据分析\classify_10-8\classify_10-8.txt(188232):	E__S3250241	K01915	glnA	0	0	0	0	0	0	0	0	0	0	10.75	0	0	4.65	0	0	0	0				Unknown	Unknown	Nitrogen metabolism
H:\测序数据\desert\0\数据分析\classify_10-8\classify_10-8.txt(188545):	C__S14027205	K00339	nuoJ	0	0	0	0	0	0	3.12	0	2.88	0	0	0	0	0	0	0	0	0				Unknown	Unknown	Nitrogen metabolism
H:\测序数据\desert\0\数据分析\classify_10-8\classify_10-8.txt(188792):	E__S8384098	K00261	GLUD1_2, gdhA	0	0	0	0	0	0	0	0	0	0	0	0	0	0	26.01	0	0	0				Unknown	Unknown	Nitrogen metabolism
H:\测序数据\desert\0\数据分析\classify_10-8\classify_10-8.txt(188844):	C__S5261959	K02274	coxA	0	0	0	0	0	0	1.92	0	0	0	0	0	0	0	0	0	0	0				Unknown	Unknown	Nitrogen metabolism
H:\测序数据\desert\0\数据分析\classify_10-8\classify_10-8.txt(189786):	E__S6753980	K00332	nuoC	0	0	0	0	0	0	0	0	0	0	0	0	0	0	22.14	0	0	0				Unknown	Unknown	Nitrogen metabolism
H:\测序数据\desert\0\数据分析\classify_10-8\classify_10-8.txt(189923):	B__S6361834	K01915	glnA	0	0	0	0	0	10.64	0	0	0	0	0	0	0	0	0	0	0	0				Unknown	Unknown	Nitrogen metabolism
H:\测序数据\desert\0\数据分析\classify_10-8\classify_10-8.txt(190089):	E__S6539571	K00265	gltB	0	0	0	0	0	0	0	0	0	0	0	0	4.44	2.07	0	0	0	0				Unknown	Unknown	Nitrogen metabolism
H:\测序数据\desert\0\数据分析\classify_10-8\classify_10-8.txt(194655):	F__S9019591	K01915	glnA	0	0	0	0	0	0	0	0	0	0	0	0	0	0	0	0	0	4.78				Unknown	Unknown	Nitrogen metabolism
H:\测序数据\desert\0\数据分析\classify_10-8\classify_10-8.txt(194964):	E__S773899	K03737	nifJ	0	0	0	0	0	0	0	0	0	0	0	0	0	8.79	2.77	0	0	0				Unknown	Unknown	Nitrogen metabolism
H:\测序数据\desert\0\数据分析\classify_10-8\classify_10-8.txt(197500):	A__S7710562	K01915	glnA	0	6.95	0	0	0	0	0	0	0	0	0	0	0	0	0	0	0	0				Unknown	Unknown	Nitrogen metabolism
H:\测序数据\desert\0\数据分析\classify_10-8\classify_10-8.txt(197502):	B__S3842859	K01953	asnB, ASNS	0	0	0	22.63	0	0	0	0	0	0	0	0	0	0	0	0	0	0				Unknown	Unknown	Nitrogen metabolism
H:\测序数据\desert\0\数据分析\classify_10-8\classify_10-8.txt(197695):	C__S14311607	K00333	nuoD	0	0	0	0	0	0	0.74	2.84	0	0	0	0	0	0	0	0	0	0				Unknown	Unknown	Nitrogen metabolism
H:\测序数据\desert\0\数据分析\classify_10-8\classify_10-8.txt(198079):	A__S5105758	K02567	napA	0	8.98	0	0	0	0	0	0	0	0	0	0	0	0	0	0	0	0				Unknown	Unknown	Nitrogen metabolism
H:\测序数据\desert\0\数据分析\classify_10-8\classify_10-8.txt(198118):	E__S5477086	K00376	nosZ	0	0	0	0	0	0	0	0	0	0	0	0.97	0	5.35	0	0	0	0				Unknown	Unknown	Nitrogen metabolism
H:\测序数据\desert\0\数据分析\classify_10-8\classify_10-8.txt(198494):	C__S896415	K01424	E3.5.1.1, ansA, ansB	0	0	0	0	0	0	0	3.36	1.21	0	0	0	0	0	0	0	0	0				Unknown	Unknown	Nitrogen metabolism
H:\测序数据\desert\0\数据分析\classify_10-8\classify_10-8.txt(199938):	B__R11443538	K00265	gltB	0	0	0	6.83	0	2.91	0	0	2.47	0	0	0	0	0	0	0	0	0				Unknown	Unknown	Nitrogen metabolism
H:\测序数据\desert\0\数据分析\classify_10-8\classify_10-8.txt(199987):	A__J10446339	K00371	narH	0	4.14	0	0	0	2.08	0	0	0	0	0	0	0	0	0	0	0	0				Unknown	Unknown	Nitrogen metabolism
H:\测序数据\desert\0\数据分析\classify_10-8\classify_10-8.txt(200654):	F__S8041313	K02275	coxB	0	0	0	0	0	0	0	0	0	0	0	0	0	0	0	0	0	2.12				Unknown	Unknown	Nitrogen metabolism
H:\测序数据\desert\0\数据分析\classify_10-8\classify_10-8.txt(201673):	E__S3558637	K00605	gcvT, AMT	0	0	0	0	0	0	0	0	0	0	0	0	0.85	15.54	16.97	0	1.8	0				Unknown	Unknown	Nitrogen metabolism
H:\测序数据\desert\0\数据分析\classify_10-8\classify_10-8.txt(201792):	A__S9106536	K01953	asnB, ASNS	0	9.96	0	0	0	0	0	0	0	0	0	0	0	0	0	0	0	0				Unknown	Unknown	Nitrogen metabolism
H:\测序数据\desert\0\数据分析\classify_10-8\classify_10-8.txt(202026):	B__S1212089	K00338	nuoI	0	0	0	0	0	2.27	0	0	0	0	0	0	0	0	0	0	0	0				Unknown	Unknown	Nitrogen metabolism
H:\测序数据\desert\0\数据分析\classify_10-8\classify_10-8.txt(202361):	E__J11919743	K00412	CYTB, petB	0	0	0	0	0	0	0	0	0	0	0	0	5.01	0	0	0	0	0				Unknown	Unknown	Nitrogen metabolism
H:\测序数据\desert\0\数据分析\classify_10-8\classify_10-8.txt(202454):	E__S5429547	K00337	nuoH	0	0	0	0	0	0	4.01	1.93	0	0	0	0	6.35	2.23	0	0	0	0				Unknown	Unknown	Nitrogen metabolism
H:\测序数据\desert\0\数据分析\classify_10-8\classify_10-8.txt(202931):	C__S6536015	K00342	nuoM	0	0	0	0	0	0	0	0	6	0	0	0	0	0	0	0	0	0				Unknown	Unknown	Nitrogen metabolism
H:\测序数据\desert\0\数据分析\classify_10-8\classify_10-8.txt(204026):	C__S14469537	K01915	glnA	0	0	0	0	0	0	0	0	5.31	0	0	0	0	0	0	0	0	0				Unknown	Unknown	Nitrogen metabolism
H:\测序数据\desert\0\数据分析\classify_10-8\classify_10-8.txt(204525):	E__R12006128	K02276	coxC	0	5.72	0	0	0	0	0	0	0	0	0	0	0	5.51	6.96	12.17	0	0				Unknown	Unknown	Nitrogen metabolism
H:\测序数据\desert\0\数据分析\classify_10-8\classify_10-8.txt(204592):	C__S12401423	K02274	coxA	0	0	0	0	0	0	0	0	7.73	0	0	0	0	0	0	0	0	0				Unknown	Unknown	Nitrogen metabolism
H:\测序数据\desert\0\数据分析\classify_10-8\classify_10-8.txt(204728):	A__S8147380	K01953	asnB, ASNS	0	6.2	0	0	0	0	0	0	0	0	0	0	0	0	0	0	0	0				Unknown	Unknown	Nitrogen metabolism
H:\测序数据\desert\0\数据分析\classify_10-8\classify_10-8.txt(205576):	C__S1631795	K00368	nirK	0	0	0	0	0	0	0	0	4.94	0	0	0	0	0	0	0	0	0				Unknown	Unknown	Nitrogen metabolism
H:\测序数据\desert\0\数据分析\classify_10-8\classify_10-8.txt(206762):	D__S10017678	K03522	fixB, etfA	0	0	0	0	0	0	0	0	0	0	0	15.19	0	0	0	0	0	0				Unknown	Unknown	Nitrogen metabolism
H:\测序数据\desert\0\数据分析\classify_10-8\classify_10-8.txt(207316):	D__R13098625	K00266	gltD	0	0	0	0	0	0	0	1.9	0	0	9.47	0	0	0	0	0	0	0				Unknown	Unknown	Nitrogen metabolism
H:\测序数据\desert\0\数据分析\classify_10-8\classify_10-8.txt(208158):	B__S8581537	K03737	nifJ	0	0	0	0	0	11.75	0	0	0	0	0	0	0	0	0	0	0	0				Unknown	Unknown	Nitrogen metabolism
H:\测序数据\desert\0\数据分析\classify_10-8\classify_10-8.txt(208356):	A__S3335050	K01953	asnB, ASNS	0	3.08	0	0	0	0	0	0	0	0	0	0	0	0	0	0	0	0				Unknown	Unknown	Nitrogen metabolism
H:\测序数据\desert\0\数据分析\classify_10-8\classify_10-8.txt(208945):	D__S2881680	K01915	glnA	0	0	0	0	0	0	0	0	0	0	8.38	0	0	0	0	0	0	0				Unknown	Unknown	Nitrogen metabolism
H:\测序数据\desert\0\数据分析\classify_10-8\classify_10-8.txt(209364):	E__S1430265	K00341	nuoL	0	0	0	0	0	0	0	0	0	0	0	1.06	0	8.13	0	0	0.49	0				Unknown	Unknown	Nitrogen metabolism
H:\测序数据\desert\0\数据分析\classify_10-8\classify_10-8.txt(209646):	D__R13043410	K02274	coxA	0	0	0	0	0	0	0	0	0	0	3.86	0	0	0	0	0	0	0				Unknown	Unknown	Nitrogen metabolism
H:\测序数据\desert\0\数据分析\classify_10-8\classify_10-8.txt(210456):	F__S7427736	K00412	CYTB, petB	0	0	0	0	0	0	0	0	0	0	0	0	0	0	0	0	0	11.21				Unknown	Unknown	Nitrogen metabolism
H:\测序数据\desert\0\数据分析\classify_10-8\classify_10-8.txt(210531):	B__R11424097	K13378	nuoCD	0	0	0	0	0	6.3	0	0	0	0	0	0	0	0	0	0	0	0				Unknown	Unknown	Nitrogen metabolism
H:\测序数据\desert\0\数据分析\classify_10-8\classify_10-8.txt(211486):	B__S2414356	K00342	nuoM	0	0	0	0	9.23	0	0	0	0	0	0	0	0	0	0	0	0	0				Unknown	Unknown	Nitrogen metabolism
H:\测序数据\desert\0\数据分析\classify_10-8\classify_10-8.txt(212053):	D__S7600726	K00342	nuoM	0	0	0	0	0	0	0	0	0	11.47	0	0	0	0	0	0.84	0	0				Unknown	Unknown	Nitrogen metabolism
H:\测序数据\desert\0\数据分析\classify_10-8\classify_10-8.txt(212128):	C__S9785471	K00339	nuoJ	0	0	0	0	0	0	0	0	9.54	0	0	0	0	0	0	0	0	0				Unknown	Unknown	Nitrogen metabolism
H:\测序数据\desert\0\数据分析\classify_10-8\classify_10-8.txt(213329):	E__S11488171	K02274	coxA	0	0	0	0	0	0	0	0	0	0	0	0	0	1.7	4.03	0	0	0				Unknown	Unknown	Nitrogen metabolism
H:\测序数据\desert\0\数据分析\classify_10-8\classify_10-8.txt(215354):	F__S519043	K00342	nuoM	0	0	0	0	0	0	0	0	0	0	0	0	0	0	0	0	0	6.31				Unknown	Unknown	Nitrogen metabolism
H:\测序数据\desert\0\数据分析\classify_10-8\classify_10-8.txt(215594):	D__S3712108	K00335	nuoF	0	0	0	0	0	0	0	0	0	10.63	0	2.09	0	0	0	0	0	0				Unknown	Unknown	Nitrogen metabolism
H:\测序数据\desert\0\数据分析\classify_10-8\classify_10-8.txt(215698):	B__S2391283	K00342	nuoM	0	3.09	0	0	0	6.22	0	0	0	0	0	0	0	0	0	0	0	0				Unknown	Unknown	Nitrogen metabolism
H:\测序数据\desert\0\数据分析\classify_10-8\classify_10-8.txt(215746):	C__S10245186	K02276	coxC	0	0	0	0	0	0	4.3	0	0	0	0	0	0	0	0	0	0	0				Unknown	Unknown	Nitrogen metabolism
H:\测序数据\desert\0\数据分析\classify_10-8\classify_10-8.txt(215855):	D__S1842427	K00459	E1.13.12.16	0	0	0	0	0	0	0	0	0	0	0	14.17	0	0	0	0	0	0				Unknown	Unknown	Nitrogen metabolism
H:\测序数据\desert\0\数据分析\classify_10-8\classify_10-8.txt(216363):	B__S2112812	K00284	E1.4.7.1	0	0	0	0	5.55	1.84	0	0	0	0	0	0	0	0	0	0	0	0				Unknown	Unknown	Nitrogen metabolism
H:\测序数据\desert\0\数据分析\classify_10-8\classify_10-8.txt(216463):	E__S8969975	K00337	nuoH	0	0	0	0	0	0	0	0	0	0	0	0	0	4.7	0	0	0	0				Unknown	Unknown	Nitrogen metabolism
H:\测序数据\desert\0\数据分析\classify_10-8\classify_10-8.txt(217283):	F__S1841326	K00339	nuoJ	0	0	0	0	0	0	0	0	0	0	0	0	0	0	0	0	8.49	0				Unknown	Unknown	Nitrogen metabolism
H:\测序数据\desert\0\数据分析\classify_10-8\classify_10-8.txt(218084):	C__S2124651	K00333	nuoD	0	0	0	0	0	0	0	0	14.85	0	0	0	0	0	0	0	0	0				Unknown	Unknown	Nitrogen metabolism
H:\测序数据\desert\0\数据分析\classify_10-8\classify_10-8.txt(218190):	F__S4378676	K00284	E1.4.7.1	0	0	0	0	0	0	0	0	0	0	0	0	0	0	0	0	8.43	0				Unknown	Unknown	Nitrogen metabolism
H:\测序数据\desert\0\数据分析\classify_10-8\classify_10-8.txt(219044):	C__S9332048	K02274	coxA	0	0	0	0	0	0	5.88	0	2.33	0	0	2.03	0	0	0	0	0	0				Unknown	Unknown	Nitrogen metabolism
H:\测序数据\desert\0\数据分析\classify_10-8\classify_10-8.txt(220738):	B__S1287417	K00342	nuoM	0	0	0	0	2	0	0	0	0	0	0	2.2	0	0	0	0	0	0				Unknown	Unknown	Nitrogen metabolism
H:\测序数据\desert\0\数据分析\classify_10-8\classify_10-8.txt(221020):	E__S10092392	K01953	asnB, ASNS	0	1.69	0	0	0	0	0	0	0	0	0	2.13	0.93	3.27	0	0	0	0				Unknown	Unknown	Nitrogen metabolism
H:\测序数据\desert\0\数据分析\classify_10-8\classify_10-8.txt(221209):	C__S2005937	K01744	aspA	0	0	0	0	0	0	0	16.28	0	0	0	0	0	0	0	0	0	0				Unknown	Unknown	Nitrogen metabolism
H:\测序数据\desert\0\数据分析\classify_10-8\classify_10-8.txt(222289):	F__S4131970	K01953	asnB, ASNS	0	0	0	0	0	0	0	0	0	3.19	2.92	2.19	0	0	0	0	0	17.61				Unknown	Unknown	Nitrogen metabolism
H:\测序数据\desert\0\数据分析\classify_10-8\classify_10-8.txt(222633):	E__R12032362	K02275	coxB	0	0	0	0	0	0	0	0	0	0	0	0	1.59	1.34	16.21	0	0	0				Unknown	Unknown	Nitrogen metabolism
H:\测序数据\desert\0\数据分析\classify_10-8\classify_10-8.txt(223981):	E__S7223091	K00336	nuoG	0	0	0	0	0	0	0	0	0	0	0	0	4.05	0	0	0	0	0				Unknown	Unknown	Nitrogen metabolism
H:\测序数据\desert\0\数据分析\classify_10-8\classify_10-8.txt(224499):	C__S3789278	K00334	nuoE	0	0	0	0	0	0	0	0	9	0	0	0	0	0	0	0	0	0				Unknown	Unknown	Nitrogen metabolism
H:\测序数据\desert\0\数据分析\classify_10-8\classify_10-8.txt(228614):	D__R13065502	K00331	nuoB	0	0	0	0	0	0	0	0	0	0	0	10.69	0	0	0	0	0	0				Unknown	Unknown	Nitrogen metabolism
H:\测序数据\desert\0\数据分析\classify_10-8\classify_10-8.txt(229787):	B__R11572760	K00362	nirB	0	0	0	0	1.81	0	0	0	0	0	0	0	0	0	0	0	0	0				Unknown	Unknown	Nitrogen metabolism
H:\测序数据\desert\0\数据分析\classify_10-8\classify_10-8.txt(229879):	B__S1048860	K00333	nuoD	0	0	0	0	4.42	0	0	0	0	0	0	0	0	0	0	0	0	0				Unknown	Unknown	Nitrogen metabolism
H:\测序数据\desert\0\数据分析\classify_10-8\classify_10-8.txt(231288):	D__S11898319	K00333	nuoD	0	0	0	0	0	0	0	0	0	13.2	0	0	0	0	0	0	0	0				Unknown	Unknown	Nitrogen metabolism
H:\测序数据\desert\0\数据分析\classify_10-8\classify_10-8.txt(231490):	E__S272223	K03522	fixB, etfA	0	0	0	0	0	0	0	0	0	0	0	0	8.32	0	0	0	0	0				Unknown	Unknown	Nitrogen metabolism
H:\测序数据\desert\0\数据分析\classify_10-8\classify_10-8.txt(231946):	D__R13084350	K00266	gltD	0	0	0	0	0	0	0	0	0	18.16	0	0	0	0	0	0	0	0				Unknown	Unknown	Nitrogen metabolism
H:\测序数据\desert\0\数据分析\classify_10-8\classify_10-8.txt(232039):	C__S3052757	K01744	aspA	0	0	0	0	0	0	0	0	17.21	0	0	0	0	0	0	0	0	0				Unknown	Unknown	Nitrogen metabolism
H:\测序数据\desert\0\数据分析\classify_10-8\classify_10-8.txt(233288):	F__S7963056	K00362	nirB	0	0	0	0	0	0	0	0	0	0	0	0	0	0	0	9.5	2.59	0				Unknown	Unknown	Nitrogen metabolism
H:\测序数据\desert\0\数据分析\classify_10-8\classify_10-8.txt(233354):	F__S483433	K00261	GLUD1_2, gdhA	0	0	0	0	0	0	0	0	0	0	0	0	0	0	0	0	0	4.87				Unknown	Unknown	Nitrogen metabolism
H:\测序数据\desert\0\数据分析\classify_10-8\classify_10-8.txt(234582):	D__S190164	K01953	asnB, ASNS	0	0	0	0	0	0	0	0	0	13.27	0	0	0	0	0	0	0	0				Unknown	Unknown	Nitrogen metabolism
H:\测序数据\desert\0\数据分析\classify_10-8\classify_10-8.txt(235558):	E__S11731336	K02591	nifK	0	0	0	0	0	0	0	0	0	0	0	0	0	6.71	3.53	4.11	0	0				Unknown	Unknown	Nitrogen metabolism
H:\测序数据\desert\0\数据分析\classify_10-8\classify_10-8.txt(235830):	A__S7606661	K01953	asnB, ASNS	9.13	0	0	0	0	0	0	0	0	0	0	0	0	0	0	0	0	0				Unknown	Unknown	Nitrogen metabolism
H:\测序数据\desert\0\数据分析\classify_10-8\classify_10-8.txt(235872):	C__S7460430	K03522	fixB, etfA	0	0	0	0	0	0	0.83	0	3.47	0	0	0	0	0	0	0	0	0				Unknown	Unknown	Nitrogen metabolism
H:\测序数据\desert\0\数据分析\classify_10-8\classify_10-8.txt(240663):	E__S4928271	K03737	nifJ	0	0	0	0	0	0	0	0	0	0	0	0	0	0	7.39	0	0	0				Unknown	Unknown	Nitrogen metabolism
H:\测序数据\desert\0\数据分析\classify_10-8\classify_10-8.txt(241268):	D__S12991700	K15371	GDH2	0	0	0	0	0	0	0	0	0	0	13.88	0	0	2.4	0	0	0	0				Unknown	Unknown	Nitrogen metabolism
H:\测序数据\desert\0\数据分析\classify_10-8\classify_10-8.txt(244292):	D__S775492	K00284	E1.4.7.1	0	0	0	0	0	0	0	0	0	0	0	5.24	0	0	0	0	0	0				Unknown	Unknown	Nitrogen metabolism
H:\测序数据\desert\0\数据分析\classify_10-8\classify_10-8.txt(244836):	C__S14126331	K02274	coxA	0	0	0	0	0	0	4.29	0	0	0	0	0	0	0	0	0	0	0				Unknown	Unknown	Nitrogen metabolism
H:\测序数据\desert\0\数据分析\classify_10-8\classify_10-8.txt(244901):	D__S295186	K00341	nuoL	0	0	0	0	0	0	0	0	0	19.58	3.26	0	0	0	0	0	0	0				Unknown	Unknown	Nitrogen metabolism
H:\测序数据\desert\0\数据分析\classify_10-8\classify_10-8.txt(245502):	F__S684737	K00265	gltB	0	0	0	0	0	0	0	0	0	0	0	0	0	0	0	0	7.23	0				Unknown	Unknown	Nitrogen metabolism
H:\测序数据\desert\0\数据分析\classify_10-8\classify_10-8.txt(246134):	F__J11436832	K02274	coxA	0	0	0	0	0	0	0	0	0	0	0	0	0	0	0	0	9.03	0				Unknown	Unknown	Nitrogen metabolism
H:\测序数据\desert\0\数据分析\classify_10-8\classify_10-8.txt(247790):	F__S5369077	K00605	gcvT, AMT	0	0	0	0	0	0	0	0	0	0	0	1.15	0	0	0	0	0	8.04				Unknown	Unknown	Nitrogen metabolism
H:\测序数据\desert\0\数据分析\classify_10-8\classify_10-8.txt(248044):	D__S9360251	K10945	pmoB-amoB	0	0	0	0	0	0	0.86	0	0	0	9.66	0	0	0	0	0	0	0				Unknown	Unknown	Nitrogen metabolism
H:\测序数据\desert\0\数据分析\classify_10-8\classify_10-8.txt(248978):	E__S8072833	K00370	narG	0	0	0	0	0	0	0	0	0	0	0	1.26	0	4.64	0	4.27	1.75	0				Unknown	Unknown	Nitrogen metabolism
H:\测序数据\desert\0\数据分析\classify_10-8\classify_10-8.txt(248995):	B__S8384121	K02275	coxB	0	0	0	0	2.02	0	0	0	0	0	0	0	0	0	0	0	0	0				Unknown	Unknown	Nitrogen metabolism
H:\测序数据\desert\0\数据分析\classify_10-8\classify_10-8.txt(249384):	F__S8426689	K02274	coxA	0	0	0	0	0	0	0	0	0	0	0	0	0	0	0	8.71	0	0				Unknown	Unknown	Nitrogen metabolism
H:\测序数据\desert\0\数据分析\classify_10-8\classify_10-8.txt(250563):	A__R10415227	K01673	cynT, can	0	17.18	0	0	0	0	0	0	0	0	0	0	0	0	0	0	1.66	0				Unknown	Unknown	Nitrogen metabolism
H:\测序数据\desert\0\数据分析\classify_10-8\classify_10-8.txt(251490):	D__S12401188	K00340	nuoK	0	0	0	0	0	0	0	0	0	0	7.01	0	0	0	0	0	0	0				Unknown	Unknown	Nitrogen metabolism
H:\测序数据\desert\0\数据分析\classify_10-8\classify_10-8.txt(252227):	F__R11426230	K00335	nuoF	0	0	0	0	0	0	0	0	0	0	0	0	0	0	0	11.07	0	9.82				Unknown	Unknown	Nitrogen metabolism
H:\测序数据\desert\0\数据分析\classify_10-8\classify_10-8.txt(254188):	B__S1059920	K00336	nuoG	0	0	0	0	9.32	0	0	0	0	0	0	0	0	0	0	0	0	0				Unknown	Unknown	Nitrogen metabolism
H:\测序数据\desert\0\数据分析\classify_10-8\classify_10-8.txt(254263):	E__S6502272	K00284	E1.4.7.1	0	0	0	0	0	0	0	0	0	0	0	0	8.54	0	0	0	0	0				Unknown	Unknown	Nitrogen metabolism
H:\测序数据\desert\0\数据分析\classify_10-8\classify_10-8.txt(254274):	E__S3355401	K02274	coxA	0	0	0	0	0	0	0	0	0	0	0	0	0	0	5.42	0	0	0				Unknown	Unknown	Nitrogen metabolism
H:\测序数据\desert\0\数据分析\classify_10-8\classify_10-8.txt(254418):	E__S4756183	K03385	nrfA	0	0	0	0	0	0	0	0	0	0	0	0	0	1.1	0	0	3.3	0				Unknown	Unknown	Nitrogen metabolism
H:\测序数据\desert\0\数据分析\classify_10-8\classify_10-8.txt(254911):	C__S8409573	K02274	coxA	0	0	0	0	0	0	2.88	0	0	0	0	0	0	0	0	0	0	0				Unknown	Unknown	Nitrogen metabolism
H:\测序数据\desert\0\数据分析\classify_10-8\classify_10-8.txt(254914):	B__S10894121	K00336	nuoG	0	0	0	0	4.92	1.63	0	0	0	0	0	1.81	0	0	0	0	0	0				Unknown	Unknown	Nitrogen metabolism
H:\测序数据\desert\0\数据分析\classify_10-8\classify_10-8.txt(256300):	B__R11422030	K00333	nuoD	0	0	0	0	0	5.74	0	0	0	0	0	0	0.52	0	0	0	0	0				Unknown	Unknown	Nitrogen metabolism
H:\测序数据\desert\0\数据分析\classify_10-8\classify_10-8.txt(256785):	F__S11342438	K00362	nirB	0	0	0	0	0.81	1.61	0	0	0	0	2.38	0	0	0	0	0	1.24	3.58				Unknown	Unknown	Nitrogen metabolism
H:\测序数据\desert\0\数据分析\classify_10-8\classify_10-8.txt(258430):	A__S689362	K00330	nuoA	0	9.4	0	0	0	0	0	0	0	0	0	0	0	0	0	0	0	0				Unknown	Unknown	Nitrogen metabolism
H:\测序数据\desert\0\数据分析\classify_10-8\classify_10-8.txt(258989):	D__R13238367	K00605	gcvT, AMT	0	0	0	0	0	0	0	0	0	7.02	0	0	0	0	0	0	0	0				Unknown	Unknown	Nitrogen metabolism
H:\测序数据\desert\0\数据分析\classify_10-8\classify_10-8.txt(261647):	C__S13729654	K00265	gltB	0	0	0	0	0	0	1.69	0	1.17	0	0	0	0	0	0	0	0	0				Unknown	Unknown	Nitrogen metabolism
H:\测序数据\desert\0\数据分析\classify_10-8\classify_10-8.txt(261786):	C__S11673834	K02275	coxB	0	0	0	0	0	0	0	6.52	0	0	0	0	0	0	0	0	0	0				Unknown	Unknown	Nitrogen metabolism
H:\测序数据\desert\0\数据分析\classify_10-8\classify_10-8.txt(262210):	E__R11973680	K00338	nuoI	0	0	0	0	0	0	0	0	0	3.4	0	0	8.84	5.39	0	0	0	0				Unknown	Unknown	Nitrogen metabolism
H:\测序数据\desert\0\数据分析\classify_10-8\classify_10-8.txt(262730):	C__S14494811	K01915	glnA	0	7.79	0	0	0	0	0	0	3.75	0	0	0	0	0	0	0	0	0				Unknown	Unknown	Nitrogen metabolism
H:\测序数据\desert\0\数据分析\classify_10-8\classify_10-8.txt(263076):	A__J10389704	K00333	nuoD	0	2.61	0	0	0	0	0	0	0	0	0	0	0	0	0	0	0	0				Unknown	Unknown	Nitrogen metabolism
H:\测序数据\desert\0\数据分析\classify_10-8\classify_10-8.txt(263245):	F__S8710191	K00412	CYTB, petB	0	0	0	0	0	0	0	0	0	0	0	0	0	0	0	11.75	0	0				Unknown	Unknown	Nitrogen metabolism
H:\测序数据\desert\0\数据分析\classify_10-8\classify_10-8.txt(263518):	E__J11979666	K00370	narG	0	0	0	0	0	0	0	0	0	0	0	0	0	4.42	1	0	0	0				Unknown	Unknown	Nitrogen metabolism
H:\测序数据\desert\0\数据分析\classify_10-8\classify_10-8.txt(263730):	D__S11728426	K00343	nuoN	0	0	0	0	0	0	0	0	0	11.79	0	0	0	0	0	0	0	1.48				Unknown	Unknown	Nitrogen metabolism
H:\测序数据\desert\0\数据分析\classify_10-8\classify_10-8.txt(264971):	B__S1373899	K01915	glnA	0	0	0	0	0	15.1	0	0	2.75	0	0	0	0	0	0	0	0	0				Unknown	Unknown	Nitrogen metabolism
H:\测序数据\desert\0\数据分析\classify_10-8\classify_10-8.txt(265028):	F__R11458677	K00284	E1.4.7.1	0	0	0	0	0	0	0	0	0	0	3.75	0	0	0	0	5.97	0	8.47				Unknown	Unknown	Nitrogen metabolism
H:\测序数据\desert\0\数据分析\classify_10-8\classify_10-8.txt(265321):	B__S4468872	K00266	gltD	0	0	0	23.89	0	0	0	0	0	0	0	0	0	0	0	0	0	0				Unknown	Unknown	Nitrogen metabolism
H:\测序数据\desert\0\数据分析\classify_10-8\classify_10-8.txt(265576):	D__S11660216	K00261	GLUD1_2, gdhA	0	0	0	0	0	0	0	0	0	0	6.84	0	0	0	0	0	0	0				Unknown	Unknown	Nitrogen metabolism
H:\测序数据\desert\0\数据分析\classify_10-8\classify_10-8.txt(265688):	E__R11972154	K00368	nirK	0	0	0	0	0	0	0	0	0	0	0	0	0	2.52	19.41	0	0	0				Unknown	Unknown	Nitrogen metabolism
H:\测序数据\desert\0\数据分析\classify_10-8\classify_10-8.txt(266099):	D__J13106098	K00331	nuoB	0	0	0	0	0	2.39	0	0	0	0	0	1.77	0	1.63	0	0	0	0				Unknown	Unknown	Nitrogen metabolism
H:\测序数据\desert\0\数据分析\classify_10-8\classify_10-8.txt(266222):	B__R11571695	K15371	GDH2	0	0	0	0	0	4.18	0	0	0	0	0	0	0	0	0	0	0	0				Unknown	Unknown	Nitrogen metabolism
H:\测序数据\desert\0\数据分析\classify_10-8\classify_10-8.txt(266592):	B__S3654710	K00284	E1.4.7.1	0	0	0	0	0	10.57	0	0	0	0	0	0	0	0	0	0	0	0				Unknown	Unknown	Nitrogen metabolism
H:\测序数据\desert\0\数据分析\classify_10-8\classify_10-8.txt(267103):	B__R11433276	K00339	nuoJ	0	0	0	0	6	0	0	0	0	0	0	0	0	0	0	0	0	0				Unknown	Unknown	Nitrogen metabolism
H:\测序数据\desert\0\数据分析\classify_10-8\classify_10-8.txt(268532):	E__J12059069	K01915	glnA	0	0	0	0	0	0	0	0	0	0	0	0	8.65	0	0	0	0	0				Unknown	Unknown	Nitrogen metabolism
H:\测序数据\desert\0\数据分析\classify_10-8\classify_10-8.txt(269338):	C__S5854887	K15576	nrtA, nasF, cynA	0	0	0	0	0	1.17	4.33	0	0	0	0	0	0	0	0	0	0	0				Unknown	Unknown	Nitrogen metabolism
H:\测序数据\desert\0\数据分析\classify_10-8\classify_10-8.txt(270379):	C__R14598719	K00341	nuoL	0	0	0	0	0	0	4.75	0	6.58	0	0	0	0	0	0	0	0	0				Unknown	Unknown	Nitrogen metabolism
H:\测序数据\desert\0\数据分析\classify_10-8\classify_10-8.txt(270787):	D__S7552746	K00340	nuoK	0	0	0	0	2.11	1.05	0	0	0	11.01	11.63	0	0	0	0	5.92	3.23	0				Unknown	Unknown	Nitrogen metabolism
H:\测序数据\desert\0\数据分析\classify_10-8\classify_10-8.txt(273189):	D__S7232538	K01915	glnA	0	0	0	0	0	0	0	0	0	0	10.21	0	0	0	0	0	0	0				Unknown	Unknown	Nitrogen metabolism
H:\测序数据\desert\0\数据分析\classify_10-8\classify_10-8.txt(273512):	C__S587620	K03521	fixA, etfB	0	0	0	0	0	0	0	0	5.94	0	0	0	0	0	0	0	0	0				Unknown	Unknown	Nitrogen metabolism
H:\测序数据\desert\0\数据分析\classify_10-8\classify_10-8.txt(274720):	E__S5364415	K02274	coxA	0	0	0	0	0	0	0	0	0	0	0	2.73	1.2	5.04	1.32	0	0	0				Unknown	Unknown	Nitrogen metabolism
H:\测序数据\desert\0\数据分析\classify_10-8\classify_10-8.txt(275074):	A__S8560649	K00261	GLUD1_2, gdhA	0	10.6	0	0	0	0	0	0	0	0	0	0.99	0	0	0	0	1.37	0				Unknown	Unknown	Nitrogen metabolism
H:\测序数据\desert\0\数据分析\classify_10-8\classify_10-8.txt(275856):	E__S9081602	K02274	coxA	0	0	0	0	0	0	0	0	0	0	0	0	0	0	9.61	0	0	0				Unknown	Unknown	Nitrogen metabolism
H:\测序数据\desert\0\数据分析\classify_10-8\classify_10-8.txt(276028):	F__R11501011	K02274	coxA	0	0	0	0	0	0	0	0	0	0	0	0	0	0	0	0	0	3.62				Unknown	Unknown	Nitrogen metabolism
H:\测序数据\desert\0\数据分析\classify_10-8\classify_10-8.txt(276624):	F__S8310073	K01744	aspA	0	0	0	0	0	0	0	0	0	0	0	0	0	0	0	0	0	4.11				Unknown	Unknown	Nitrogen metabolism
H:\测序数据\desert\0\数据分析\classify_10-8\classify_10-8.txt(276786):	E__J11958369	K02274	coxA	0	0	0	0	0	0	0	0	0	0	0	0	0	1.85	2.92	0	0	4.03				Unknown	Unknown	Nitrogen metabolism
H:\测序数据\desert\0\数据分析\classify_10-8\classify_10-8.txt(277518):	F__S5956960	K00261	GLUD1_2, gdhA	0	0	0	0	0	0	0	0	0	0	0	0	0	0	0	19.23	0	0				Unknown	Unknown	Nitrogen metabolism
H:\测序数据\desert\0\数据分析\classify_10-8\classify_10-8.txt(280707):	A__S1155038	K00332	nuoC	10.7	1.23	0	0	0	0	0	0	0	0	0	0	0	0	0	0	0	0				Unknown	Unknown	Nitrogen metabolism
H:\测序数据\desert\0\数据分析\classify_10-8\classify_10-8.txt(280711):	B__R11502059	K00337	nuoH	0	0.79	0	0	0	8.99	0	0	0	0	0	0	0	0	0	0	0	0				Unknown	Unknown	Nitrogen metabolism
H:\测序数据\desert\0\数据分析\classify_10-8\classify_10-8.txt(281371):	F__S9621143	K00343	nuoN	0	0	0	0	0	0	0	0	0	0	0	0	0	0	0	0	12.23	0				Unknown	Unknown	Nitrogen metabolism
H:\测序数据\desert\0\数据分析\classify_10-8\classify_10-8.txt(282050):	A__S9840243	K00334	nuoE	0	6.75	0	0	0	0	0	0	0	0	0	0	0	0	0	0	0	0				Unknown	Unknown	Nitrogen metabolism
H:\测序数据\desert\0\数据分析\classify_10-8\classify_10-8.txt(283095):	E__J12004489	K00265	gltB	0	0	0	0	0	0	0	0	0	0	0	0	0.39	0	0	0	0	0				Unknown	Unknown	Nitrogen metabolism
H:\测序数据\desert\0\数据分析\classify_10-8\classify_10-8.txt(283466):	E__S5092526	K00333	nuoD	0	0	0	0	0	0	0	0	0	0	0	3.66	0	5.05	1.33	0	0	0				Unknown	Unknown	Nitrogen metabolism
H:\测序数据\desert\0\数据分析\classify_10-8\classify_10-8.txt(283560):	B__J11478121	K00331	nuoB	0	0	0	0	1.78	3.19	0	0	0	0	0	0	0	0	0	0	0	0				Unknown	Unknown	Nitrogen metabolism
H:\测序数据\desert\0\数据分析\classify_10-8\classify_10-8.txt(283587):	B__S3137204	K02274	coxA	0	0	0	11.78	0	0	0	0	0	0	0	0	0	0	0	0	0	0				Unknown	Unknown	Nitrogen metabolism
H:\测序数据\desert\0\数据分析\classify_10-8\classify_10-8.txt(283763):	E__R12109161	K01915	glnA	0	0	0	0	0	0	0	0	0	0	0	0	0	0	3.24	0	0	0				Unknown	Unknown	Nitrogen metabolism
H:\测序数据\desert\0\数据分析\classify_10-8\classify_10-8.txt(283787):	F__S3211947	K00331	nuoB	0	0	0	0	0	0	0	0	0	0	0	0	0	0	0	0	0	15.41				Unknown	Unknown	Nitrogen metabolism
H:\测序数据\desert\0\数据分析\classify_10-8\classify_10-8.txt(284850):	E__S4312183	K01673	cynT, can	0	0	0	0	0	0	0	0	0	0	0	0	4.93	0	0	0	0	0				Unknown	Unknown	Nitrogen metabolism
H:\测序数据\desert\0\数据分析\classify_10-8\classify_10-8.txt(285776):	D__S7033853	K01915	glnA	0	0	0	0	0	0	0	0	0	0	5.61	0	0	0	0	0	0	0				Unknown	Unknown	Nitrogen metabolism
H:\测序数据\desert\0\数据分析\classify_10-8\classify_10-8.txt(285901):	A__S10100973	K02275	coxB	0	2.55	0	0	0	0	0	0	0	0	0	0	0	0	0	0	0	0				Unknown	Unknown	Nitrogen metabolism
H:\测序数据\desert\0\数据分析\classify_10-8\classify_10-8.txt(286043):	F__S982079	K00368	nirK	0	0	0	0	0	0	0	0	0	0	0	0	0	0	0	10.46	0	0				Unknown	Unknown	Nitrogen metabolism
H:\测序数据\desert\0\数据分析\classify_10-8\classify_10-8.txt(287514):	D__S1212315	K00341	nuoL	0	0	0	0	0	0	0	0	0	0	8.99	0	0	0	0	0	0	0				Unknown	Unknown	Nitrogen metabolism
H:\测序数据\desert\0\数据分析\classify_10-8\classify_10-8.txt(287581):	C__S758356	K00336	nuoG	0	0	0	0	0	0	0	0	10.44	0	0	0	0	0	0	0	0	0				Unknown	Unknown	Nitrogen metabolism
H:\测序数据\desert\0\数据分析\classify_10-8\classify_10-8.txt(288143):	F__S11319573	K00336	nuoG	0	1.81	0	0	0.27	0	0	0	0	0	0	2.12	0	0	0.88	0	6.72	0.61				Unknown	Unknown	Nitrogen metabolism
H:\测序数据\desert\0\数据分析\classify_10-8\classify_10-8.txt(290424):	C__S6805354	K00261	GLUD1_2, gdhA	0	0	0	0	0	0	7.17	0	0	0	0	0	0	0	0	0	0	0				Unknown	Unknown	Nitrogen metabolism
H:\测序数据\desert\0\数据分析\classify_10-8\classify_10-8.txt(291237):	E__S8759069	K00459	E1.13.12.16	0	0	0	0	0	0	0	0	0	0	0	0	0	3.96	0	0	0	0				Unknown	Unknown	Nitrogen metabolism
H:\测序数据\desert\0\数据分析\classify_10-8\classify_10-8.txt(292714):	E__S10323213	K00412	CYTB, petB	0	0	0	0	0	0	0	0	0	0	0	0	0	1.82	2.88	0	0	0				Unknown	Unknown	Nitrogen metabolism
H:\测序数据\desert\0\数据分析\classify_10-8\classify_10-8.txt(293053):	A__R10381965	K00341	nuoL	0	0	0	0	0	0	0	0	0	0	0	1.97	0	0	0	0	0	0				Unknown	Unknown	Nitrogen metabolism
H:\测序数据\desert\0\数据分析\classify_10-8\classify_10-8.txt(294274):	D__S878685	K00266	gltD	0	0	0	0	0	0	0	0	0	6.35	0	0	0	0	0	0	0	0				Unknown	Unknown	Nitrogen metabolism
H:\测序数据\desert\0\数据分析\classify_10-8\classify_10-8.txt(294310):	B__R11520530	K00342	nuoM	0	0	0	0	0	8.58	0	0	0	0	0	0	0	0	0	0	0	0				Unknown	Unknown	Nitrogen metabolism
H:\测序数据\desert\0\数据分析\classify_10-8\classify_10-8.txt(297835):	B__S6681409	K00265	gltB	0	0	0	0	4	9.93	0	0	0	0	0	0	0	0	0	0	0	0				Unknown	Unknown	Nitrogen metabolism
H:\测序数据\desert\0\数据分析\classify_10-8\classify_10-8.txt(299443):	C__R14614155	K00330	nuoA	0	0	0	0	0	0	14.37	0	0	0	0	0	0	0	0	0	0	0				Unknown	Unknown	Nitrogen metabolism
H:\测序数据\desert\0\数据分析\classify_10-8\classify_10-8.txt(299780):	E__S2550102	K00342	nuoM	0	0	0	0	0	0	0	0	0	0	0	0	0	0	9.29	0	0	0				Unknown	Unknown	Nitrogen metabolism
H:\测序数据\desert\0\数据分析\classify_10-8\classify_10-8.txt(299879):	C__S645687	K01744	aspA	0	0	0	0	0	0	2.5	6.42	4.62	0	0	0	0	0	0	0	0	0				Unknown	Unknown	Nitrogen metabolism
H:\测序数据\desert\0\数据分析\classify_10-8\classify_10-8.txt(299886):	A__S9835898	K02276	coxC	0	3.11	0	0	0	0	0	0	0	0	0	0	0	0	0	0	0	0				Unknown	Unknown	Nitrogen metabolism
H:\测序数据\desert\0\数据分析\classify_10-8\classify_10-8.txt(301705):	D__R13229385	K01915	glnA	0	0	0	0	0	0	0	0	0	0	5.39	0	0	0	0	0	0	0				Unknown	Unknown	Nitrogen metabolism
H:\测序数据\desert\0\数据分析\classify_10-8\classify_10-8.txt(302050):	A__S9376171	K01915	glnA	27.91	0	0	0	0	0	0	0	0	0	0	0	0	0	0	0	0	0				Unknown	Unknown	Nitrogen metabolism
H:\测序数据\desert\0\数据分析\classify_10-8\classify_10-8.txt(302657):	C__J14599371	K15371	GDH2	0	0	0	0	0	0.88	0	0	5.61	0	0	0	0	0	0	0	0	0				Unknown	Unknown	Nitrogen metabolism
H:\测序数据\desert\0\数据分析\classify_10-8\classify_10-8.txt(303854):	E__S4611007	K00265	gltB	0	0	0	0	0	0	0	0	0	0	0	0	2.57	0	0	0	0	0				Unknown	Unknown	Nitrogen metabolism
H:\测序数据\desert\0\数据分析\classify_10-8\classify_10-8.txt(305028):	C__S6831059	K00342	nuoM	0	0	0	0	0	0	0	0	4.9	0	0	0	0	0	0	0	0	0				Unknown	Unknown	Nitrogen metabolism
H:\测序数据\desert\0\数据分析\classify_10-8\classify_10-8.txt(306065):	B__R11554117	K01915	glnA	0	0	0	0	0	2.74	0	0	0	0	0	0	0	0	0	0	0	0				Unknown	Unknown	Nitrogen metabolism
H:\测序数据\desert\0\数据分析\classify_10-8\classify_10-8.txt(310537):	D__S305315	K01953	asnB, ASNS	0	0	0	0	0	0	0	0	0	0	5.68	0	0	0	0	0	0	0				Unknown	Unknown	Nitrogen metabolism
H:\测序数据\desert\0\数据分析\classify_10-8\classify_10-8.txt(311983):	E__S10178321	K00341	nuoL	0	0	0	0	0	0	0	0	0	0	0	0	0	2.17	0	0	0	0				Unknown	Unknown	Nitrogen metabolism
H:\测序数据\desert\0\数据分析\classify_10-8\classify_10-8.txt(312326):	B__S7600746	K00330	nuoA	0	0	0	0	4.26	0	0	0	0	0	0	0	0	0	0	0	0	0				Unknown	Unknown	Nitrogen metabolism
H:\测序数据\desert\0\数据分析\classify_10-8\classify_10-8.txt(313144):	A__S6351225	K00340	nuoK	12.49	4.78	0	0	0	0	0	0	0	0	0	0	0	0	0	0	0	0				Unknown	Unknown	Nitrogen metabolism
H:\测序数据\desert\0\数据分析\classify_10-8\classify_10-8.txt(313175):	B__S11170332	K01424	E3.5.1.1, ansA, ansB	0	5.54	0	0	1.2	14.94	0	0	0	0	0	0	0	0	0	0	0	0				Unknown	Unknown	Nitrogen metabolism
H:\测序数据\desert\0\数据分析\classify_10-8\classify_10-8.txt(313821):	D__S6365291	K01953	asnB, ASNS	0	0	0	0	0	0	0	0	0	0	0	11.87	0	0	0	0	0	0				Unknown	Unknown	Nitrogen metabolism
H:\测序数据\desert\0\数据分析\classify_10-8\classify_10-8.txt(314193):	B__S11273052	K00261	GLUD1_2, gdhA	0	0	0	0	0	6.95	0	0	0	0	0	0	0	0	0	0	0	0				Unknown	Unknown	Nitrogen metabolism
H:\测序数据\desert\0\数据分析\classify_10-8\classify_10-8.txt(315570):	A__R10376910	K00366	nirA	27.79	5.47	0	0	0	0	0	0	0.88	0	0	0	0	0	0	0	0	0				Unknown	Unknown	Nitrogen metabolism
H:\测序数据\desert\0\数据分析\classify_10-8\classify_10-8.txt(316443):	D__S12441074	K03522	fixB, etfA	0	0	0	0	0	0	0	0	0	0	0	5.4	0	0	0	0	0	0				Unknown	Unknown	Nitrogen metabolism
H:\测序数据\desert\0\数据分析\classify_10-8\classify_10-8.txt(316644):	F__S141212	K01455	E3.5.1.49	0	2.97	0	0	0	0	0	0	0	0	0	0	0	0	0	4.21	10.34	0				Unknown	Unknown	Nitrogen metabolism
H:\测序数据\desert\0\数据分析\classify_10-8\classify_10-8.txt(317277):	E__S7636251	K02274	coxA	0	0	0	0	0	0	0	0	0	0	0	0	0	0	10.12	0	0	0				Unknown	Unknown	Nitrogen metabolism
H:\测序数据\desert\0\数据分析\classify_10-8\classify_10-8.txt(317947):	C__S8997672	K01725	cynS	0	0	0	0	0	0	4.01	0	11.11	0	0	0	0	0	0	0	0	0				Unknown	Unknown	Nitrogen metabolism
H:\测序数据\desert\0\数据分析\classify_10-8\classify_10-8.txt(318121):	B__S2130871	K00335	nuoF	0	0	0	0	1.97	22.17	0	0	0	0	0	0	0	0	0	0	0	0.73				Unknown	Unknown	Nitrogen metabolism
H:\测序数据\desert\0\数据分析\classify_10-8\classify_10-8.txt(318464):	A__S9554342	K02274	coxA	0	4.17	0	0	0	0	0	0	0	0	0	0	0	0	0	0	0	0				Unknown	Unknown	Nitrogen metabolism
H:\测序数据\desert\0\数据分析\classify_10-8\classify_10-8.txt(318941):	F__S1462975	K00339	nuoJ	0	0	0	0	0	0	0	0	0	0	0	0	0	0	0	0	0	12.06				Unknown	Unknown	Nitrogen metabolism
H:\测序数据\desert\0\数据分析\classify_10-8\classify_10-8.txt(318995):	C__S11297888	K00266	gltD	0	0	0	0	0	0	0	0	11.82	0	0	0	0	0	0	0	0	0				Unknown	Unknown	Nitrogen metabolism
H:\测序数据\desert\0\数据分析\classify_10-8\classify_10-8.txt(319190):	F__S628344	K15576	nrtA, nasF, cynA	0	0	0	0	0	0	0	0	0	0	0	0	0	0	0	0	10.19	0				Unknown	Unknown	Nitrogen metabolism
H:\测序数据\desert\0\数据分析\classify_10-8\classify_10-8.txt(319243):	B__R11499828	K02274	coxA	0	0	0	0	1.56	3.87	0	0	0	0	0	0	0	0	0	0	0	0				Unknown	Unknown	Nitrogen metabolism
H:\测序数据\desert\0\数据分析\classify_10-8\classify_10-8.txt(321077):	E__R11992233	K10946	pmoC-amoC	0	0.9	0	0	0	0	0	0	0	0	0	0.75	0	0	12.03	0	2.09	0				Unknown	Unknown	Nitrogen metabolism
H:\测序数据\desert\0\数据分析\classify_10-8\classify_10-8.txt(321149):	D__S3590240	K01953	asnB, ASNS	0	0	0	0	0	0	0	0	0	15.18	0	0	0	0	0	0	0	0				Unknown	Unknown	Nitrogen metabolism
H:\测序数据\desert\0\数据分析\classify_10-8\classify_10-8.txt(321167):	B__S9979690	K15578	nrtC, nasD	0	0	0	0	0	6.59	0	0	0	0	0	0	0	0	0	0	0	0				Unknown	Unknown	Nitrogen metabolism
H:\测序数据\desert\0\数据分析\classify_10-8\classify_10-8.txt(321714):	F__S7909079	K01744	aspA	0	0	0	0	0	0	0	0	0	0	0	0	0	0	0	7.76	0	0				Unknown	Unknown	Nitrogen metabolism
H:\测序数据\desert\0\数据分析\classify_10-8\classify_10-8.txt(326096):	D__S4626923	K00342	nuoM	0	0	0	0	0	0	0	0	0	1.78	1.63	8.57	0	0	0	0	0	0				Unknown	Unknown	Nitrogen metabolism
H:\测序数据\desert\0\数据分析\classify_10-8\classify_10-8.txt(326817):	A__R10378648	K00374	narI	0	1.05	0	0	1.6	0	0	0	0	0	0	0	0	0	0	0	0	0				Unknown	Unknown	Nitrogen metabolism
H:\测序数据\desert\0\数据分析\classify_10-8\classify_10-8.txt(327005):	A__S10125186	K00605	gcvT, AMT	114.68	4.47	0	0	0	0	0	0	0	0	0	0	0	0	0	0	0	0				Unknown	Unknown	Nitrogen metabolism
H:\测序数据\desert\0\数据分析\classify_10-8\classify_10-8.txt(328102):	E__J11979963	K00370	narG	0	0	0	0	0	0	0	0	0	0	0	0	4.22	0	0	0	0	0				Unknown	Unknown	Nitrogen metabolism
H:\测序数据\desert\0\数据分析\classify_10-8\classify_10-8.txt(328523):	F__R11484835	K00330	nuoA	0	0	0	0	0	0.74	0	0	0	0	0	0	0	4.56	0	0	8.01	0				Unknown	Unknown	Nitrogen metabolism
H:\测序数据\desert\0\数据分析\classify_10-8\classify_10-8.txt(330496):	F__S2427459	K00335	nuoF	0	0	0	0	0	0	0	0	0	0	0	0	0	0	0	0	0	8.73				Unknown	Unknown	Nitrogen metabolism
H:\测序数据\desert\0\数据分析\classify_10-8\classify_10-8.txt(330980):	E__S11697538	K00335	nuoF	0	0	0	0	0	0	0	0	0	0	0	0	0	13.07	4.95	0	3.15	0				Unknown	Unknown	Nitrogen metabolism
H:\测序数据\desert\0\数据分析\classify_10-8\classify_10-8.txt(331428):	D__J13054019	K00338	nuoI	0	0	0	0	0	0	0	0	0	0	0	1.83	0	0	0	0	0	0				Unknown	Unknown	Nitrogen metabolism
H:\测序数据\desert\0\数据分析\classify_10-8\classify_10-8.txt(331495):	E__S1008272	K01915	glnA	0	0	0	0	0	0	0	0	0	0	0	0	17.78	0	0	0	0	0				Unknown	Unknown	Nitrogen metabolism
H:\测序数据\desert\0\数据分析\classify_10-8\classify_10-8.txt(333398):	E__R11953292	K00337	nuoH	0	0.83	0	0	0	0	0	0	0	0	0	0	0	5.75	0	0	0	0				Unknown	Unknown	Nitrogen metabolism
H:\测序数据\desert\0\数据分析\classify_10-8\classify_10-8.txt(334162):	B__R11374198	K00342	nuoM	0	0	0	6.53	3.03	19	0	0	0	0	0	0	0	0	0	0	0	0				Unknown	Unknown	Nitrogen metabolism
H:\测序数据\desert\0\数据分析\classify_10-8\classify_10-8.txt(335745):	F__R11570477	K00342	nuoM	0	0	0	0	0	0	0	0	0	0	0	0	0	0	0	0	2.95	0				Unknown	Unknown	Nitrogen metabolism
H:\测序数据\desert\0\数据分析\classify_10-8\classify_10-8.txt(335858):	E__R12146054	K03521	fixA, etfB	0	0	0	0	0	0	1.97	0	0	0	0	2.37	0	0	3.45	0	0	0				Unknown	Unknown	Nitrogen metabolism
H:\测序数据\desert\0\数据分析\classify_10-8\classify_10-8.txt(337144):	F__R11582375	K00260	gudB, rocG	0	0	0	0	0	0	0	0	0	0	0	0	0	0	0	0	0	2.35				Unknown	Unknown	Nitrogen metabolism
H:\测序数据\desert\0\数据分析\classify_10-8\classify_10-8.txt(338282):	B__S1113195	K03737	nifJ	0	0	0	9.29	0	1.19	0	0	0	0	0	0	0	0	0	0	0	0				Unknown	Unknown	Nitrogen metabolism
H:\测序数据\desert\0\数据分析\classify_10-8\classify_10-8.txt(338456):	A__S5073209	K00605	gcvT, AMT	0	4.31	0	0	0	0	0	0	0	0	0	0	0	0	0	0	0	0				Unknown	Unknown	Nitrogen metabolism
H:\测序数据\desert\0\数据分析\classify_10-8\classify_10-8.txt(339257):	D__S7529550	K03521	fixA, etfB	0	0	0	0	0	0	0	0	0	6.43	0	0	0	0	0	0	0	0				Unknown	Unknown	Nitrogen metabolism
H:\测序数据\desert\0\数据分析\classify_10-8\classify_10-8.txt(341119):	D__S10013425	K13378	nuoCD	0	0	0	0	0	0	0	0	0	1.81	8.31	0	0	0	0	0	0	0				Unknown	Unknown	Nitrogen metabolism
H:\测序数据\desert\0\数据分析\classify_10-8\classify_10-8.txt(341253):	E__S3775626	K00284	E1.4.7.1	0	0	0	0	0	0	0	0	0	0	0	0	0	2.32	7.32	0	3.49	0				Unknown	Unknown	Nitrogen metabolism
H:\测序数据\desert\0\数据分析\classify_10-8\classify_10-8.txt(343460):	F__S855024	K00332	nuoC	0	0	0	0	0	0	0	0	0	0	0	0	0	0	0	0	0	19.27				Unknown	Unknown	Nitrogen metabolism
H:\测序数据\desert\0\数据分析\classify_10-8\classify_10-8.txt(344821):	B__S779668	K02276	coxC	0	0	0	0	0	6.5	0	0	0	0	0	0	0	0	0	0	0	0				Unknown	Unknown	Nitrogen metabolism
H:\测序数据\desert\0\数据分析\classify_10-8\classify_10-8.txt(345954):	E__R12024598	K02276	coxC	0	0	0	0	0	0	0	0	0	0	0	0	6.82	0	0	0	0	0				Unknown	Unknown	Nitrogen metabolism
H:\测序数据\desert\0\数据分析\classify_10-8\classify_10-8.txt(346702):	D__S3878117	K00338	nuoI	0	0	0	0	0	0	0	0	0	0	0	3.42	0	0	0	0	0	0				Unknown	Unknown	Nitrogen metabolism
H:\测序数据\desert\0\数据分析\classify_10-8\classify_10-8.txt(347301):	B__S11213322	K00605	gcvT, AMT	0	1.18	0	0	5.37	8	0	0	0	0	0	0	0	0	0	0	0	0				Unknown	Unknown	Nitrogen metabolism
H:\测序数据\desert\0\数据分析\classify_10-8\classify_10-8.txt(347424):	C__S12220441	K15371	GDH2	0	0	0	0	1.11	0	14.17	1.95	0	0	0	0	0	0	0	0	0	0				Unknown	Unknown	Nitrogen metabolism
H:\测序数据\desert\0\数据分析\classify_10-8\classify_10-8.txt(348218):	C__S3154171	K02276	coxC	0	0	0	0	0	0	13.54	0	0	0	0	0	0	0	0	0	0	0				Unknown	Unknown	Nitrogen metabolism
H:\测序数据\desert\0\数据分析\classify_10-8\classify_10-8.txt(348240):	D__S12913012	K01424	E3.5.1.1, ansA, ansB	0	0	0	0	0	0	0	0	0	0	0	33.64	0	0	0	0	0	0				Unknown	Unknown	Nitrogen metabolism
H:\测序数据\desert\0\数据分析\classify_10-8\classify_10-8.txt(348541):	D__S314741	K00335	nuoF	0	0	0	0	0	0	0	0	0	0	0	5.29	0	0	0	0	0	0				Unknown	Unknown	Nitrogen metabolism
H:\测序数据\desert\0\数据分析\classify_10-8\classify_10-8.txt(350130):	B__S4558739	K00605	gcvT, AMT	0	0	0	0	10.54	0	0	0	0	0	0	0	0	0	0	0	0	0				Unknown	Unknown	Nitrogen metabolism
H:\测序数据\desert\0\数据分析\classify_10-8\classify_10-8.txt(350519):	D__S10646038	K04561	norB	0	0	0	0	0	0	0	0	0	0	11.59	0	0	0	0	0	0	0				Unknown	Unknown	Nitrogen metabolism
H:\测序数据\desert\0\数据分析\classify_10-8\classify_10-8.txt(352807):	F__S3759752	K00343	nuoN	0	0	0	0	0	0	0	0	0	0	0	0	0	0	0	0	0	7.06				Unknown	Unknown	Nitrogen metabolism
H:\测序数据\desert\0\数据分析\classify_10-8\classify_10-8.txt(354111):	B__R11471461	K00330	nuoA	0	0	0	0	4	9.93	0	0	0	0	0	0	0	0	0	0	0	0				Unknown	Unknown	Nitrogen metabolism
H:\测序数据\desert\0\数据分析\classify_10-8\classify_10-8.txt(355735):	D__R13197518	K03737	nifJ	0	0	0	0	0	0	0	0	0	0	7.7	0	0	0	0	0	5.35	0				Unknown	Unknown	Nitrogen metabolism
H:\测序数据\desert\0\数据分析\classify_10-8\classify_10-8.txt(356290):	D__S774214	K00362	nirB	0	0	0	0	0	0	0	0	0	0	0	2.19	0	0	0	0	0	0				Unknown	Unknown	Nitrogen metabolism
H:\测序数据\desert\0\数据分析\classify_10-8\classify_10-8.txt(356359):	C__S2870887	K01953	asnB, ASNS	0	0	0	0	0	0	0	7.69	0	0	0	0	0	0	0	0	0	0				Unknown	Unknown	Nitrogen metabolism
H:\测序数据\desert\0\数据分析\classify_10-8\classify_10-8.txt(358001):	B__S498273	K00341	nuoL	0	0	0	0	5.53	0	0	0	0	0	0	0	0	0	0	0	0	0				Unknown	Unknown	Nitrogen metabolism
H:\测序数据\desert\0\数据分析\classify_10-8\classify_10-8.txt(359209):	D__R13254284	K02567	napA	0	0	0	0	4.12	1.02	0	0	0	0	0	1.14	0	0	0	0	0	0				Unknown	Unknown	Nitrogen metabolism
H:\测序数据\desert\0\数据分析\classify_10-8\classify_10-8.txt(359288):	B__S9537030	K03522	fixB, etfA	0	4.54	0	0	4.31	1.71	0	0	0	0	0	0	0	0	0	0	2.64	0				Unknown	Unknown	Nitrogen metabolism
H:\测序数据\desert\0\数据分析\classify_10-8\classify_10-8.txt(359466):	C__S14517585	K02274	coxA	0	0	0	0	1.25	0	13.7	0	0	0	0	0	0	1.27	0	0	0	0				Unknown	Unknown	Nitrogen metabolism
H:\测序数据\desert\0\数据分析\classify_10-8\classify_10-8.txt(360727):	B__S3929577	K00336	nuoG	0	2.63	0	0	9.99	0	0	0	0	0	0	0	0	0	0	0	0	0				Unknown	Unknown	Nitrogen metabolism
H:\测序数据\desert\0\数据分析\classify_10-8\classify_10-8.txt(360982):	C__S10880899	K01953	asnB, ASNS	0	0	0	0	0	0	0	0	2.65	0	0	0	0	0	0	0	0	0				Unknown	Unknown	Nitrogen metabolism
H:\测序数据\desert\0\数据分析\classify_10-8\classify_10-8.txt(361285):	B__R11528703	K01953	asnB, ASNS	0	0	0	0	10.07	0	0	0	0	0	0	0	0	0	0	0	0	0				Unknown	Unknown	Nitrogen metabolism
H:\测序数据\desert\0\数据分析\classify_10-8\classify_10-8.txt(361645):	C__S6615117	K02275	coxB	0	0	0	0	1.59	0	0	0	7.04	0	0	0	0	0	0	0	0	0				Unknown	Unknown	Nitrogen metabolism
H:\测序数据\desert\0\数据分析\classify_10-8\classify_10-8.txt(362473):	A__S3174211	K01953	asnB, ASNS	79.68	0	0	0	0	0	0	0	0	0	0	0	0	0	0	0	0	0				Unknown	Unknown	Nitrogen metabolism
H:\测序数据\desert\0\数据分析\classify_10-8\classify_10-8.txt(362937):	E__S11848798	K00337	nuoH	0	0	0	0	0	0	1.72	0	1.59	0	0	0	4.98	1.27	0	0	0	1.38				Unknown	Unknown	Nitrogen metabolism
H:\测序数据\desert\0\数据分析\classify_10-8\classify_10-8.txt(363717):	B__S921917	K01915	glnA	0	0	0	0	0	6.35	0	0	0	0	0	0	0	0	0	0	0	0				Unknown	Unknown	Nitrogen metabolism
H:\测序数据\desert\0\数据分析\classify_10-8\classify_10-8.txt(364860):	B__S7646825	K00265	gltB	0	0	0	0	6.07	0	0	0	0	0	0	0	0	0	0	0	0	0				Unknown	Unknown	Nitrogen metabolism
H:\测序数据\desert\0\数据分析\classify_10-8\classify_10-8.txt(365873):	E__S11371868	K00341	nuoL	0	1.3	0	0	0	0	0	0	0	0	0	0	0	0	12.7	0	0	0				Unknown	Unknown	Nitrogen metabolism
H:\测序数据\desert\0\数据分析\classify_10-8\classify_10-8.txt(366011):	E__S7591557	K00333	nuoD	0	2.6	0	0	0	0	0	0	0	0	0	0	0	3.01	0	0	0	0				Unknown	Unknown	Nitrogen metabolism
H:\测序数据\desert\0\数据分析\classify_10-8\classify_10-8.txt(366195):	E__S9597559	K00262	E1.4.1.4, gdhA	0	0	0	0	0	0	0	0	0	0	0	0	0	0	7.05	0	0	0				Unknown	Unknown	Nitrogen metabolism
H:\测序数据\desert\0\数据分析\classify_10-8\classify_10-8.txt(366635):	F__S9130748	K01953	asnB, ASNS	0	0	0	0	0	0	0	0	0	0	0	0	2.14	0	0	0	12.44	0				Unknown	Unknown	Nitrogen metabolism
H:\测序数据\desert\0\数据分析\classify_10-8\classify_10-8.txt(367002):	E__S2867383	K01674	cah	0	0	0	0	0	0	0	0	0	0	0	1.11	0	1.02	0	0	0	0				Unknown	Unknown	Nitrogen metabolism
H:\测序数据\desert\0\数据分析\classify_10-8\classify_10-8.txt(368301):	A__S1937810	K02567	napA	0	6.03	0	0	0	0	0	0	0	0	0	0	0	0	0	0	0	0				Unknown	Unknown	Nitrogen metabolism
H:\测序数据\desert\0\数据分析\classify_10-8\classify_10-8.txt(368807):	F__S8756231	K00265	gltB	0	0	0	0	0	0	0	0	0	0	0	0	0	0	0	7.53	0	0				Unknown	Unknown	Nitrogen metabolism
H:\测序数据\desert\0\数据分析\classify_10-8\classify_10-8.txt(369326):	D__S10812171	K00335	nuoF	0	0	0	0	0	0	0	0	0	0	0	4.9	0	0	0	0	0	0				Unknown	Unknown	Nitrogen metabolism
H:\测序数据\desert\0\数据分析\classify_10-8\classify_10-8.txt(370495):	A__S3069042	K03737	nifJ	0	4.45	0	0	0	0	0	0	0	0	0	0	0	0	0	0	0	0				Unknown	Unknown	Nitrogen metabolism
H:\测序数据\desert\0\数据分析\classify_10-8\classify_10-8.txt(372269):	A__S5909740	K00605	gcvT, AMT	0	6.13	0	0	0	0	0	0	0	0	0	0	0	0	0	0	0	0				Unknown	Unknown	Nitrogen metabolism
H:\测序数据\desert\0\数据分析\classify_10-8\classify_10-8.txt(374141):	F__S1982549	K00265	gltB	0	0	0	0	0	0	0	0	0	0	0	0	1.56	0	0	0	0	7.14				Unknown	Unknown	Nitrogen metabolism
H:\测序数据\desert\0\数据分析\classify_10-8\classify_10-8.txt(375199):	E__S9931453	K00336	nuoG	0	0	0	0	0	0	0	0	0	0	0	0	1.6	0	0	0	0	0				Unknown	Unknown	Nitrogen metabolism
H:\测序数据\desert\0\数据分析\classify_10-8\classify_10-8.txt(376290):	D__S3439231	K00339	nuoJ	0	0	0	0	0	0	0	0	0	0	9.23	0	0	0	0	0	0	0				Unknown	Unknown	Nitrogen metabolism
H:\测序数据\desert\0\数据分析\classify_10-8\classify_10-8.txt(376692):	D__S4585395	K00261	GLUD1_2, gdhA	0	0	0	0	0	1.99	0	0	0	17.62	0	0	0	0	0	0	0	0				Unknown	Unknown	Nitrogen metabolism
H:\测序数据\desert\0\数据分析\classify_10-8\classify_10-8.txt(376703):	F__S5725581	K02276	coxC	0	0	0	0	0	0	0	0	0	0	0	0	0	0	0	0	0	6.8				Unknown	Unknown	Nitrogen metabolism
H:\测序数据\desert\0\数据分析\classify_10-8\classify_10-8.txt(376973):	E__R11985856	K00336	nuoG	0	0	0	0	0	0	0	0	0	0	0	0	0	2.33	0	0	0	0				Unknown	Unknown	Nitrogen metabolism
H:\测序数据\desert\0\数据分析\classify_10-8\classify_10-8.txt(378650):	B__S10968693	K00338	nuoI	0	0	0	0	7.21	0	0	0	0	0	0	0	0	0	0	0	0	0				Unknown	Unknown	Nitrogen metabolism
H:\测序数据\desert\0\数据分析\classify_10-8\classify_10-8.txt(380022):	D__S11591386	K00605	gcvT, AMT	0	0	0	0	0	0	0	0	0	0	0	4.75	0	0	0	0	0	0				Unknown	Unknown	Nitrogen metabolism
H:\测序数据\desert\0\数据分析\classify_10-8\classify_10-8.txt(380307):	D__J13182409	K10944	pmoA-amoA	0	4.69	0	0	0	12.99	0	0	0	0	0	20.96	0	0	0	0	7.27	0				Unknown	Unknown	Nitrogen metabolism
H:\测序数据\desert\0\数据分析\classify_10-8\classify_10-8.txt(383999):	C__R14604121	K00266	gltD	0	0	0	0	0	0	2.78	0	9.65	0	0	0	0	0	0	0	0	0				Unknown	Unknown	Nitrogen metabolism
H:\测序数据\desert\0\数据分析\classify_10-8\classify_10-8.txt(384099):	F__R11425804	K00284	E1.4.7.1	0	0	0	0	0	0	0	0	0	0	0	0	0	0	0	0	0	3.57				Unknown	Unknown	Nitrogen metabolism
H:\测序数据\desert\0\数据分析\classify_10-8\classify_10-8.txt(384520):	E__R12013333	K00341	nuoL	0	0	0	0	0	0	0	0	0	0	0	0	7.73	0	0	0	1.25	0				Unknown	Unknown	Nitrogen metabolism
H:\测序数据\desert\0\数据分析\classify_10-8\classify_10-8.txt(385206):	F__S8414882	K03522	fixB, etfA	0	0	0	0	0	0	0	0	0	0	0	0	0	0	0	12.02	0	0				Unknown	Unknown	Nitrogen metabolism
H:\测序数据\desert\0\数据分析\classify_10-8\classify_10-8.txt(385298):	E__S8775857	K00336	nuoG	0	0	0	0	0	0	0	0	0	0	0	0	7.24	0	0	0	0	0				Unknown	Unknown	Nitrogen metabolism
H:\测序数据\desert\0\数据分析\classify_10-8\classify_10-8.txt(385481):	D__S163022	K04561	norB	0	0	0	0	0	0	0	0	0	9.99	0	0	0	0	0	0	0	0				Unknown	Unknown	Nitrogen metabolism
H:\测序数据\desert\0\数据分析\classify_10-8\classify_10-8.txt(385541):	C__S6339785	K00337	nuoH	0	0	0	0	0	0	0	10.43	0	0	0	0	0	0	0	0	0	0				Unknown	Unknown	Nitrogen metabolism
H:\测序数据\desert\0\数据分析\classify_10-8\classify_10-8.txt(386897):	B__R11436754	K00340	nuoK	0	0	0	0	5.53	2.2	0	0	0	0	0	0	0	0	0	0	0	0				Unknown	Unknown	Nitrogen metabolism
H:\测序数据\desert\0\数据分析\classify_10-8\classify_10-8.txt(387743):	C__S12603848	K15371	GDH2	0	0	0	0	0	0	0	0	6.5	0	0	0	0	0	0	0	0	0				Unknown	Unknown	Nitrogen metabolism
H:\测序数据\desert\0\数据分析\classify_10-8\classify_10-8.txt(388489):	C__S8458226	K00341	nuoL	0	0	0	0	0	0	0	0	5.61	0	0	0	0	0	0	0	0	0				Unknown	Unknown	Nitrogen metabolism
H:\测序数据\desert\0\数据分析\classify_10-8\classify_10-8.txt(389108):	B__S6589048	K00260	gudB, rocG	0	0	0	0	0	8.79	0	0	0	0	2.6	0	0	0	0	0	0	0				Unknown	Unknown	Nitrogen metabolism
H:\测序数据\desert\0\数据分析\classify_10-8\classify_10-8.txt(389589):	A__R10400157	K00265	gltB	0	23	0	0	0	0	0	0	0	0	0	0	0	0	0	0	0	0				Unknown	Unknown	Nitrogen metabolism
H:\测序数据\desert\0\数据分析\classify_10-8\classify_10-8.txt(389624):	D__S5987650	K00368	nirK	0	0	0	0	0	0	0	0	0	0	12.04	0	0	0	0	0	0	0				Unknown	Unknown	Nitrogen metabolism
H:\测序数据\desert\0\数据分析\classify_10-8\classify_10-8.txt(391858):	E__S10747413	K10946	pmoC-amoC	0	0	0	0	0	0	0	0	0	0	0	0	0	1.16	3.66	0	0	0				Unknown	Unknown	Nitrogen metabolism
H:\测序数据\desert\0\数据分析\classify_10-8\classify_10-8.txt(395150):	F__R11490871	K15577	nrtB, nasE, cynB	0	0	0	0	0	0	0	0	0	0	0	0	0	0	0	15.1	6.18	0				Unknown	Unknown	Nitrogen metabolism
H:\测序数据\desert\0\数据分析\classify_10-8\classify_10-8.txt(395661):	F__S4464522	K01501	E3.5.5.1	0	0	0	0	0	0	0	0	0	0	0	0	0	0	0	2.16	1.76	0				Unknown	Unknown	Nitrogen metabolism
H:\测序数据\desert\0\数据分析\classify_10-8\classify_10-8.txt(396314):	C__S6077677	K01673	cynT, can	0	0	0	0	0	0	0	0	15.07	0	0	0	0	0	0	0	0	0				Unknown	Unknown	Nitrogen metabolism
H:\测序数据\desert\0\数据分析\classify_10-8\classify_10-8.txt(397013):	E__S7851329	K00266	gltD	0	0	0	0	0	0	0	0	0	0	0	0	4.31	0	0	0	0	0				Unknown	Unknown	Nitrogen metabolism
H:\测序数据\desert\0\数据分析\classify_10-8\classify_10-8.txt(397261):	F__S2600637	K01953	asnB, ASNS	0	0	0	0	0	0	0	0	0	0	0	0	0	0	0	7.56	1.55	0				Unknown	Unknown	Nitrogen metabolism
H:\测序数据\desert\0\数据分析\classify_10-8\classify_10-8.txt(398646):	E__R12046293	K00335	nuoF	0	0	0	0	0	0	0	0	0	0	0	0	0	3.99	0	0	0	0				Unknown	Unknown	Nitrogen metabolism
H:\测序数据\desert\0\数据分析\classify_10-8\classify_10-8.txt(398910):	C__R14633963	K00362	nirB	0	0	0	0	0	0	5.95	0	0	0	0	0	0	0	0	0	0	0				Unknown	Unknown	Nitrogen metabolism
H:\测序数据\desert\0\数据分析\classify_10-8\classify_10-8.txt(399541):	D__R13153183	K01915	glnA	0	0	0	0	0	0	0	12.17	0	0	8.86	0	0	0	0	0	0	0				Unknown	Unknown	Nitrogen metabolism
H:\测序数据\desert\0\数据分析\classify_10-8\classify_10-8.txt(399846):	C__S5253031	K03521	fixA, etfB	0	0	0	0	0	0	3.78	0	0	0	0	0	0	0	0	0	0	0				Unknown	Unknown	Nitrogen metabolism
H:\测序数据\desert\0\数据分析\classify_10-8\classify_10-8.txt(401213):	D__R13209307	K02276	coxC	0	0	0	0	0	0	0	0	0	0	6.84	0	0	0	0	0	0	0				Unknown	Unknown	Nitrogen metabolism
H:\测序数据\desert\0\数据分析\classify_10-8\classify_10-8.txt(403126):	B__S1478983	K02274	coxA	0	0	0	0	0	7.6	0	0	0	0	0	0	0	0	0	0	0	0				Unknown	Unknown	Nitrogen metabolism
H:\测序数据\desert\0\数据分析\classify_10-8\classify_10-8.txt(403757):	D__S11733793	K00342	nuoM	0	0	0	0	0	0	0	0	0	0	0	13.91	0	0	0	0	0	0				Unknown	Unknown	Nitrogen metabolism
H:\测序数据\desert\0\数据分析\classify_10-8\classify_10-8.txt(404019):	F__S4177742	K01953	asnB, ASNS	0	0	0	0	0	0	0	0	0	0	0	0	0	0	0	0	4.7	0				Unknown	Unknown	Nitrogen metabolism
H:\测序数据\desert\0\数据分析\classify_10-8\classify_10-8.txt(404355):	C__S11966953	K00333	nuoD	0	0	0	0	0	0	0	0	5.94	0	0	0	0	0	0	0	0	0				Unknown	Unknown	Nitrogen metabolism
H:\测序数据\desert\0\数据分析\classify_10-8\classify_10-8.txt(404504):	E__S7798817	K03737	nifJ	0	0	0	0	0	0	0	0	0	0	0	0	0	2.2	0	0	0	0				Unknown	Unknown	Nitrogen metabolism
H:\测序数据\desert\0\数据分析\classify_10-8\classify_10-8.txt(404616):	B__S6097217	K00331	nuoB	0	0	0	0	0	6.5	0	0	0	0	0	0	0	0	0	0	0	0				Unknown	Unknown	Nitrogen metabolism
H:\测序数据\desert\0\数据分析\classify_10-8\classify_10-8.txt(406719):	A__S8828856	K00332	nuoC	98.27	0	0	0	0	0	0	0	0	0	0	2.36	0	0	0	0	0	0				Unknown	Unknown	Nitrogen metabolism
H:\测序数据\desert\0\数据分析\classify_10-8\classify_10-8.txt(407688):	B__S2878	K03521	fixA, etfB	0	0	0	0	0	4.63	0	0	0	0	0	0	0	0	0	0	0	0				Unknown	Unknown	Nitrogen metabolism
H:\测序数据\desert\0\数据分析\classify_10-8\classify_10-8.txt(408245):	C__S2476608	K00265	gltB	0	0	0	0	0	0	3.09	0	0	0	0	1.49	0	1.37	0	0	0	0				Unknown	Unknown	Nitrogen metabolism
H:\测序数据\desert\0\数据分析\classify_10-8\classify_10-8.txt(409724):	E__S9498434	K00266	gltD	0	0	0	0	0	0	0	0	0	0	0	0	0	4.9	1.72	0	0	0				Unknown	Unknown	Nitrogen metabolism
H:\测序数据\desert\0\数据分析\classify_10-8\classify_10-8.txt(410254):	C__S11562262	K00266	gltD	0	0	0	0	0	0	0	0	5.03	0	0	0	0	0	0	0	0	0				Unknown	Unknown	Nitrogen metabolism
H:\测序数据\desert\0\数据分析\classify_10-8\classify_10-8.txt(410904):	A__S1450473	K01673	cynT, can	0	5.36	0	0	0	0	0	0	0	0	0	0	0	0	0	0	0	0				Unknown	Unknown	Nitrogen metabolism
H:\测序数据\desert\0\数据分析\classify_10-8\classify_10-8.txt(414333):	D__S10141500	K00265	gltB	0	0	0	0	0	0	0	0	0	0	6.26	0	0	0	0	0	0	0				Unknown	Unknown	Nitrogen metabolism
H:\测序数据\desert\0\数据分析\classify_10-8\classify_10-8.txt(414927):	A__R10377769	K00343	nuoN	0	9.87	0	0	0	0	0	0	0	0	0	0	0	0	0	0	0	0				Unknown	Unknown	Nitrogen metabolism
H:\测序数据\desert\0\数据分析\classify_10-8\classify_10-8.txt(415605):	C__R14651554	K02274	coxA	0	0	0	0	0	0	0	0	10.77	0	0	0	0	0	0	0	0	0				Unknown	Unknown	Nitrogen metabolism
H:\测序数据\desert\0\数据分析\classify_10-8\classify_10-8.txt(416413):	B__J11486684	K02275	coxB	0	0	0	0	0	1.66	0	0	0	1.34	4.9	0	0	0.85	0	0	2.55	0.92				Unknown	Unknown	Nitrogen metabolism
H:\测序数据\desert\0\数据分析\classify_10-8\classify_10-8.txt(417196):	F__J11490697	K02274	coxA	0	0	0	0	0	0	0	0	0	0	0	0	0	0	0	0	2.91	0				Unknown	Unknown	Nitrogen metabolism
H:\测序数据\desert\0\数据分析\classify_10-8\classify_10-8.txt(417589):	E__R12127463	K00335	nuoF	0	0	0	0	0	0	0	0	0	0	0	0	4.78	0	0	0	0	0				Unknown	Unknown	Nitrogen metabolism
H:\测序数据\desert\0\数据分析\classify_10-8\classify_10-8.txt(417771):	A__S4596305	K02275	coxB	0	5.79	0	0	0	0	0	0	0	0	0	0	0	0	0	0	0	0				Unknown	Unknown	Nitrogen metabolism
H:\测序数据\desert\0\数据分析\classify_10-8\classify_10-8.txt(418287):	F__S1935935	K00342	nuoM	0	0	0	0	0	0	0	0	0	0	0	0	0	0	0	0	0	5.18				Unknown	Unknown	Nitrogen metabolism
H:\测序数据\desert\0\数据分析\classify_10-8\classify_10-8.txt(418691):	D__S1491317	K00261	GLUD1_2, gdhA	0	0	0	0	0	0	0	0	0	7.29	0	0	0	0	0	0	0	0				Unknown	Unknown	Nitrogen metabolism
H:\测序数据\desert\0\数据分析\classify_10-8\classify_10-8.txt(418779):	E__S11353335	K00368	nirK	0	0	0	0	0	0	0	0	0	0	0	0	0	2.17	0	0	0	0				Unknown	Unknown	Nitrogen metabolism
H:\测序数据\desert\0\数据分析\classify_10-8\classify_10-8.txt(419280):	F__S9259537	K00342	nuoM	0	0	0	0	0	0	0	0	0	0	0	0	0	0	0	13.29	0	0				Unknown	Unknown	Nitrogen metabolism
H:\测序数据\desert\0\数据分析\classify_10-8\classify_10-8.txt(419870):	C__S12286365	K00331	nuoB	0	2.84	0	0	0	0	0	0	0	0	0	0	0	0	0	0	0	0				Unknown	Unknown	Nitrogen metabolism
H:\测序数据\desert\0\数据分析\classify_10-8\classify_10-8.txt(421343):	F__R11421046	K00412	CYTB, petB	0	0	0	0	0	0	0	0	0	0	0	0	0	2.92	0.92	0	7.92	0				Unknown	Unknown	Nitrogen metabolism
H:\测序数据\desert\0\数据分析\classify_10-8\classify_10-8.txt(427218):	C__S12484995	K01953	asnB, ASNS	0	0	0	0	0	0	0	20.16	0	0	0	0	0	0	0	0	0	0				Unknown	Unknown	Nitrogen metabolism
H:\测序数据\desert\0\数据分析\classify_10-8\classify_10-8.txt(427331):	A__S8405326	K00331	nuoB	91.66	0	0	0	0	0	0	0	0	0	0	0	0	0	0	0	0	0				Unknown	Unknown	Nitrogen metabolism
H:\测序数据\desert\0\数据分析\classify_10-8\classify_10-8.txt(427343):	B__S3241542	K00313	fixC	0	0	0	0	7.41	0	0	0	0	0	0	0	0	0	0	0	0	0				Unknown	Unknown	Nitrogen metabolism
H:\测序数据\desert\0\数据分析\classify_10-8\classify_10-8.txt(427640):	E__R12014253	K00370	narG	0	0	0	0	0	0	0	0	0	0	0	1.52	1.99	0	0	0	0	0				Unknown	Unknown	Nitrogen metabolism
H:\测序数据\desert\0\数据分析\classify_10-8\classify_10-8.txt(428139):	A__S3416485	K15371	GDH2	0	5.2	0	0	0	0	0	0	0	0	0	0	0	0	0	0	0	0				Unknown	Unknown	Nitrogen metabolism
H:\测序数据\desert\0\数据分析\classify_10-8\classify_10-8.txt(430390):	A__R10353563	K02276	coxC	0	19	0	0	0	3.07	0	0	0	0	0	0.68	0	0	0	0	0	0				Unknown	Unknown	Nitrogen metabolism
H:\测序数据\desert\0\数据分析\classify_10-8\classify_10-8.txt(430786):	F__S3121666	K00337	nuoH	0	0	0	0	0	0	0	0	0	0	0	0	0	0	0	0	0	15.54				Unknown	Unknown	Nitrogen metabolism
H:\测序数据\desert\0\数据分析\classify_10-8\classify_10-8.txt(432040):	F__R11452916	K01953	asnB, ASNS	0	0	0	0	0	0	0	0	0	0	0	0	0	0	0	3.31	0	13.69				Unknown	Unknown	Nitrogen metabolism
H:\测序数据\desert\0\数据分析\classify_10-8\classify_10-8.txt(432634):	A__R10426872	K01915	glnA	0	10.57	0	0	0	0	0	0	0	0	0	0	0	0	0	0	0	0				Unknown	Unknown	Nitrogen metabolism
H:\测序数据\desert\0\数据分析\classify_10-8\classify_10-8.txt(432795):	D__J13123564	K00341	nuoL	0	0	0	0	0	0	0	0	0	0	0	2.41	0	0	0	0	0	0				Unknown	Unknown	Nitrogen metabolism
H:\测序数据\desert\0\数据分析\classify_10-8\classify_10-8.txt(432955):	C__S5543513	K03737	nifJ	0	0	0	0	0	0	1.93	3.73	0	0	0	0	0	0	0	0	0	0				Unknown	Unknown	Nitrogen metabolism
H:\测序数据\desert\0\数据分析\classify_10-8\classify_10-8.txt(433047):	D__S6208855	K00413	CYC1, CYT1, petC	0	0	0	0	0	0	0	0	0	0	0	5.08	0	0	0	0	0	0				Unknown	Unknown	Nitrogen metabolism
H:\测序数据\desert\0\数据分析\classify_10-8\classify_10-8.txt(434066):	C__R14589291	K10944	pmoA-amoA	0	0	0	0	0	0	2.18	13.66	0	0	0	0	0	0	0	5.57	0	0				Unknown	Unknown	Nitrogen metabolism
H:\测序数据\desert\0\数据分析\classify_10-8\classify_10-8.txt(434322):	D__S6449671	K02274	coxA	0	0	0	0	0	0	0	0	0	0	0	21.57	0	0	0	0	0	0				Unknown	Unknown	Nitrogen metabolism
H:\测序数据\desert\0\数据分析\classify_10-8\classify_10-8.txt(435468):	C__S3193624	K00370	narG	0	0	0	0	0	0	0	0	5.88	0	0	0	0	0	0	0	0	0				Unknown	Unknown	Nitrogen metabolism
H:\测序数据\desert\0\数据分析\classify_10-8\classify_10-8.txt(436509):	C__S9110014	K01953	asnB, ASNS	0	0	0	0	0	0	0	0	5.94	0	0	0	0	0	0	0	0	0				Unknown	Unknown	Nitrogen metabolism
H:\测序数据\desert\0\数据分析\classify_10-8\classify_10-8.txt(437660):	D__R13053842	K00336	nuoG	0	0	0	0	0	0	0	0	0	0	0	40.34	0	0	0	0	0	0				Unknown	Unknown	Nitrogen metabolism
H:\测序数据\desert\0\数据分析\classify_10-8\classify_10-8.txt(437762):	C__S13565113	K00336	nuoG	0	0	0	0	0	0	0	0	5.01	0	0	3.26	0	0	0	0	0	0				Unknown	Unknown	Nitrogen metabolism
H:\测序数据\desert\0\数据分析\classify_10-8\classify_10-8.txt(439724):	A__S9071929	K00265	gltB	54.44	0	0	0	0	0	0	0	0	0	0	2.03	0	0	0	0	0	0				Unknown	Unknown	Nitrogen metabolism
H:\测序数据\desert\0\数据分析\classify_10-8\classify_10-8.txt(440541):	A__R10345265	K00341	nuoL	0	4.23	44.01	0	0	0	0	0	0	0	0	0	0	0	0	0	0	0				Unknown	Unknown	Nitrogen metabolism
H:\测序数据\desert\0\数据分析\classify_10-8\classify_10-8.txt(440560):	C__S1326230	K02274	coxA	0	0	0	0	0	0	0	0	12.74	0	0	0	0	0	0	0	0	0				Unknown	Unknown	Nitrogen metabolism
H:\测序数据\desert\0\数据分析\classify_10-8\classify_10-8.txt(441483):	C__S421842	K01725	cynS	0	0	0	0	0	0	6.3	0	0	0	0	0	0	0	0	0	0	0				Unknown	Unknown	Nitrogen metabolism
H:\测序数据\desert\0\数据分析\classify_10-8\classify_10-8.txt(442339):	F__S2020105	K01673	cynT, can	0	0	0	0	0	0	0	0	0	0	0	0	0	0	0	0	0	9.55				Unknown	Unknown	Nitrogen metabolism
H:\测序数据\desert\0\数据分析\classify_10-8\classify_10-8.txt(444214):	D__S7967940	K00335	nuoF	0	0	0	0	0	0	0	0	0	0	16.76	0	0	0	0	0	0	0				Unknown	Unknown	Nitrogen metabolism
H:\测序数据\desert\0\数据分析\classify_10-8\classify_10-8.txt(444262):	C__S5268983	K00341	nuoL	0	0	0	0	0	0	0	0	11.59	0	0	0	0	0	0	0	0	0				Unknown	Unknown	Nitrogen metabolism
H:\测序数据\desert\0\数据分析\classify_10-8\classify_10-8.txt(444622):	C__S8274759	K00341	nuoL	0	0	0	0	0	0	0	0	10.49	0	0	0	0	0	0	0	0	0				Unknown	Unknown	Nitrogen metabolism
H:\测序数据\desert\0\数据分析\classify_10-8\classify_10-8.txt(445723):	C__R14583377	K00368	nirK	0	0	0	0	0	0	0	0	14.6	0	0	0	0	0	0	0	0	0				Unknown	Unknown	Nitrogen metabolism
H:\测序数据\desert\0\数据分析\classify_10-8\classify_10-8.txt(445853):	F__S9265458	K00334	nuoE	0	0	0	0	0	0	0	0	0	0	0	0	0	0	0	15.09	0	0				Unknown	Unknown	Nitrogen metabolism
H:\测序数据\desert\0\数据分析\classify_10-8\classify_10-8.txt(446481):	F__S8557733	K00330	nuoA	0	1.56	0	0	0	0	0	0	0	0	0	0	0	0	0	0	2.71	2.61				Unknown	Unknown	Nitrogen metabolism
H:\测序数据\desert\0\数据分析\classify_10-8\classify_10-8.txt(447326):	B__S3071085	K00313	fixC	0	0	0	0	8.81	0	0	3.45	0	0	0	0	0	0	1.57	0	0	0				Unknown	Unknown	Nitrogen metabolism
H:\测序数据\desert\0\数据分析\classify_10-8\classify_10-8.txt(448037):	A__S4853322	K00342	nuoM	0	17.84	0	0	0	0	0	0	0	0	0	2.85	0	0	0	0	0.99	0				Unknown	Unknown	Nitrogen metabolism
H:\测序数据\desert\0\数据分析\classify_10-8\classify_10-8.txt(448785):	D__R13166175	K02586	nifD	0	0	0	0	0	0	0	0	0	3.66	0	3.35	0	0	0	0	0	0				Unknown	Unknown	Nitrogen metabolism
H:\测序数据\desert\0\数据分析\classify_10-8\classify_10-8.txt(450119):	E__S8874389	K00331	nuoB	0	0	0	0	0	0	0	0	0	0	0	0	4.76	0	0	0	0	0				Unknown	Unknown	Nitrogen metabolism
H:\测序数据\desert\0\数据分析\classify_10-8\classify_10-8.txt(450167):	D__S4009227	K00373	narJ	0	0	0	0	0	0	0	0	0	0	12.09	0	0	0	0	0	0	0				Unknown	Unknown	Nitrogen metabolism
H:\测序数据\desert\0\数据分析\classify_10-8\classify_10-8.txt(450788):	F__S11092873	K00370	narG	0	0	0	0	0	0	0	0	0	0	0	0	0	0	0	0	0	2.12				Unknown	Unknown	Nitrogen metabolism
H:\测序数据\desert\0\数据分析\classify_10-8\classify_10-8.txt(451110):	B__S1014578	K00342	nuoM	0	0	0	0	0	4.46	0	0	0	0	0	0	0	0	0	0	0	0				Unknown	Unknown	Nitrogen metabolism
H:\测序数据\desert\0\数据分析\classify_10-8\classify_10-8.txt(453049):	D__S11584890	K00374	narI	0	2.51	0	0	0	0	0	0	0	0	0	7.37	0	0	0	0	0	0				Unknown	Unknown	Nitrogen metabolism
H:\测序数据\desert\0\数据分析\classify_10-8\classify_10-8.txt(453165):	F__S7199570	K00341	nuoL	0	0	0	0	0	0	0	0	0	0	0	0	0	0	0	0	0	4.57				Unknown	Unknown	Nitrogen metabolism
H:\测序数据\desert\0\数据分析\classify_10-8\classify_10-8.txt(453388):	B__S146737	K00343	nuoN	0	0	0	0	0	6.04	0	0	0	0	0	0	0	0	0	0	0	0				Unknown	Unknown	Nitrogen metabolism
H:\测序数据\desert\0\数据分析\classify_10-8\classify_10-8.txt(454809):	C__R14699920	K01915	glnA	0	0	0	0	0	0	0	13.11	0	0	0	0	0	0	0	0	0	0				Unknown	Unknown	Nitrogen metabolism
H:\测序数据\desert\0\数据分析\classify_10-8\classify_10-8.txt(455881):	C__S5659788	K13378	nuoCD	0	0	0	0	0	0	7.96	0	3.68	0	0	0	0	0	0	0	0	0				Unknown	Unknown	Nitrogen metabolism
H:\测序数据\desert\0\数据分析\classify_10-8\classify_10-8.txt(456542):	C__S4833837	K00343	nuoN	0	0	0	0	0	0	0	0	8.65	0	0	0	0	0	0	0	0	0				Unknown	Unknown	Nitrogen metabolism
H:\测序数据\desert\0\数据分析\classify_10-8\classify_10-8.txt(456980):	A__S32314	K00605	gcvT, AMT	0	3.36	0	0	0	0	0	0	0	0	0	0	0	0	0	0	0	0				Unknown	Unknown	Nitrogen metabolism
H:\测序数据\desert\0\数据分析\classify_10-8\classify_10-8.txt(457007):	F__S8372688	K01953	asnB, ASNS	0	0	0	0	0	0	0	0	0	0	0	0	0	0	0	0	6.19	0				Unknown	Unknown	Nitrogen metabolism
H:\测序数据\desert\0\数据分析\classify_10-8\classify_10-8.txt(457703):	F__R11453069	K15576	nrtA, nasF, cynA	0	2.63	0	0	0	0	0	0	0	0	0	0	0	2.03	0	0	3.06	0				Unknown	Unknown	Nitrogen metabolism
H:\测序数据\desert\0\数据分析\classify_10-8\classify_10-8.txt(457787):	F__S4150602	K01424	E3.5.1.1, ansA, ansB	0	0	0	0	0	0	0	0	0	0	0	2.21	0	0	0	0	7.67	0				Unknown	Unknown	Nitrogen metabolism
H:\测序数据\desert\0\数据分析\classify_10-8\classify_10-8.txt(457898):	D__S9598366	K01953	asnB, ASNS	0	0	0	0	0	0	0	0	0	0	0	7.62	0	0	0	0	0	0				Unknown	Unknown	Nitrogen metabolism
H:\测序数据\desert\0\数据分析\classify_10-8\classify_10-8.txt(459272):	D__S12260313	K00336	nuoG	0	0	0	0	0	0	0	0	0	0	0	7.66	0	0	0	0	0	0				Unknown	Unknown	Nitrogen metabolism
H:\测序数据\desert\0\数据分析\classify_10-8\classify_10-8.txt(461463):	A__R10380751	K00340	nuoK	0	13.63	0	0	0	0	0	0	0	0	0	0	0	0	0	0	0	0				Unknown	Unknown	Nitrogen metabolism
H:\测序数据\desert\0\数据分析\classify_10-8\classify_10-8.txt(461926):	D__S9266729	K03522	fixB, etfA	0	0	0	0	0	0	0	0	0	0	8.99	0	0	0	0	0	0	0				Unknown	Unknown	Nitrogen metabolism
H:\测序数据\desert\0\数据分析\classify_10-8\classify_10-8.txt(462556):	A__R10425518	K00370	narG	0	12.33	0	0	0	0	0	0	0	0	0	1.15	0	0	0	0	0	0				Unknown	Unknown	Nitrogen metabolism
H:\测序数据\desert\0\数据分析\classify_10-8\classify_10-8.txt(462748):	B__S8865887	K00342	nuoM	0	0	0	0	0	11.06	0	0	0	0	2.97	1.12	0	0	0	0	0	1.12				Unknown	Unknown	Nitrogen metabolism
H:\测序数据\desert\0\数据分析\classify_10-8\classify_10-8.txt(462924):	D__J13048222	K00371	narH	0	0	0	0	0	0	0	0	0	0	0	13.67	0	0	0	0	0	0				Unknown	Unknown	Nitrogen metabolism
H:\测序数据\desert\0\数据分析\classify_10-8\classify_10-8.txt(464139):	E__S2773699	K03521	fixA, etfB	0	0	0	0	0	0	0	0	0	0	0	0	7.42	5.21	9.86	0	0	0				Unknown	Unknown	Nitrogen metabolism
H:\测序数据\desert\0\数据分析\classify_10-8\classify_10-8.txt(464823):	D__S949059	K00261	GLUD1_2, gdhA	0	0	0	0	0	0	0	0	0	0	8.87	0	0	0	0	0	0	0				Unknown	Unknown	Nitrogen metabolism
H:\测序数据\desert\0\数据分析\classify_10-8\classify_10-8.txt(465801):	A__S4367807	K02275	coxB	0	1.05	0	0	0	0	0	0	0	0	0	1.76	0	0	0	0	0	0				Unknown	Unknown	Nitrogen metabolism
H:\测序数据\desert\0\数据分析\classify_10-8\classify_10-8.txt(465937):	F__S1062632	K02568	napB	0	5.15	0	0	0	0	0	0	0	0	0	0	0	0	0	0	2.99	0				Unknown	Unknown	Nitrogen metabolism
H:\测序数据\desert\0\数据分析\classify_10-8\classify_10-8.txt(465967):	D__J13105615	K15576	nrtA, nasF, cynA	0	0	0	0	0	0	0	0	0	0	0	9.19	0	0	0	0	0	0				Unknown	Unknown	Nitrogen metabolism
H:\测序数据\desert\0\数据分析\classify_10-8\classify_10-8.txt(467979):	B__R11554548	K01915	glnA	0	0	0	0	0	4.19	0	0	0	0	0	0	0	0	0	0	0	0				Unknown	Unknown	Nitrogen metabolism
H:\测序数据\desert\0\数据分析\classify_10-8\classify_10-8.txt(468169):	F__R11481172	K02274	coxA	8.45	0	0	0	0	0	0	0	0	0	0	0	0	0	0	0	0	9.78				Unknown	Unknown	Nitrogen metabolism
H:\测序数据\desert\0\数据分析\classify_10-8\classify_10-8.txt(468386):	E__S3587738	K00266	gltD	0	0	0	0	0	0	0	0	0	0	0	0	2.84	0	0	0	0	0				Unknown	Unknown	Nitrogen metabolism
H:\测序数据\desert\0\数据分析\classify_10-8\classify_10-8.txt(468807):	B__S9089266	K00371	narH	0	0	0	0	6.34	2.1	0	0	0	0	0	0	0	0	0	0	0	0				Unknown	Unknown	Nitrogen metabolism
H:\测序数据\desert\0\数据分析\classify_10-8\classify_10-8.txt(470333):	D__S11782355	K00330	nuoA	0	0	0	0	0	0	0	0	0	7.25	0	0	0	0	0	0	0	0				Unknown	Unknown	Nitrogen metabolism
H:\测序数据\desert\0\数据分析\classify_10-8\classify_10-8.txt(471164):	D__R13061618	K00333	nuoD	0	0	0	0	0	0	0	0	0	26.84	0	0	0	0.74	0	0	2.23	0				Unknown	Unknown	Nitrogen metabolism
H:\测序数据\desert\0\数据分析\classify_10-8\classify_10-8.txt(471471):	E__R11937523	K00374	narI	0	0	0	0	0	0	0	0	0	0	0	0	0	7.2	30	0	1.55	0				Unknown	Unknown	Nitrogen metabolism
H:\测序数据\desert\0\数据分析\classify_10-8\classify_10-8.txt(471548):	E__S1504390	K00284	E1.4.7.1	0	0	0	0	0	0	0	0	0	0	0	0	0	5.26	0	0	0	0				Unknown	Unknown	Nitrogen metabolism
H:\测序数据\desert\0\数据分析\classify_10-8\classify_10-8.txt(471884):	C__S3432720	K01744	aspA	0	0	0	0	0	0.84	0	1.5	9.7	0	0	0	0	0	0	0	0	0				Unknown	Unknown	Nitrogen metabolism
H:\测序数据\desert\0\数据分析\classify_10-8\classify_10-8.txt(471949):	C__S7717637	K02275	coxB	0	0	0	0	0	0	0	0	8.37	0	0	0	0	0	0	0	0	0				Unknown	Unknown	Nitrogen metabolism
H:\测序数据\desert\0\数据分析\classify_10-8\classify_10-8.txt(475096):	B__R11427726	K00265	gltB	0	0	0	0	0	18.53	0	0	0	0	0	0	0	0	0	0	0	0				Unknown	Unknown	Nitrogen metabolism
H:\测序数据\desert\0\数据分析\classify_10-8\classify_10-8.txt(476153):	B__S6454348	K03522	fixB, etfA	0	0	0	0	0	13.15	0	0	0	0	0	0	0	0	0	0	0	0				Unknown	Unknown	Nitrogen metabolism
H:\测序数据\desert\0\数据分析\classify_10-8\classify_10-8.txt(476721):	B__S6007498	K02274	coxA	0	0	0	0	4.53	0	0	0	0	0	0	0	0	0	0	0	0	0				Unknown	Unknown	Nitrogen metabolism
H:\测序数据\desert\0\数据分析\classify_10-8\classify_10-8.txt(477010):	E__J12091792	K03522	fixB, etfA	0	1.21	0	0	0	0	0	0	0	0	0	0	0	3.73	2.21	0	1.4	0				Unknown	Unknown	Nitrogen metabolism
H:\测序数据\desert\0\数据分析\classify_10-8\classify_10-8.txt(477184):	C__S1587372	K01953	asnB, ASNS	0	0	0	0	0	0	0	0	5.78	0	0	0	0	0	0	0	0	0				Unknown	Unknown	Nitrogen metabolism
H:\测序数据\desert\0\数据分析\classify_10-8\classify_10-8.txt(477700):	A__R10434865	K00261	GLUD1_2, gdhA	0	12.18	0	0	0	0	0	0	0	0	2.72	0	0	1.88	0	3.46	7.08	2.05				Unknown	Unknown	Nitrogen metabolism
H:\测序数据\desert\0\数据分析\classify_10-8\classify_10-8.txt(479372):	D__J13132655	K00342	nuoM	0	0	0	0	0	0	0	0	0	0	1.87	0	0	0	0	2.38	0	0				Unknown	Unknown	Nitrogen metabolism
H:\测序数据\desert\0\数据分析\classify_10-8\classify_10-8.txt(480252):	D__S11039752	K01953	asnB, ASNS	0	0	0	0	0	0	0	0	0	0	0	1.74	0	3.21	0	0	1.21	0				Unknown	Unknown	Nitrogen metabolism
H:\测序数据\desert\0\数据分析\classify_10-8\classify_10-8.txt(481102):	D__S2929836	K02275	coxB	0	0	0	0	0	0	0	0	0	0	0	5.73	0	0	0	0	0	0				Unknown	Unknown	Nitrogen metabolism
H:\测序数据\desert\0\数据分析\classify_10-8\classify_10-8.txt(481890):	E__R11958134	K00335	nuoF	0	0	0	0	0	0	0	0	0	0	0	0	8.29	1.97	0	0	0	0				Unknown	Unknown	Nitrogen metabolism
H:\测序数据\desert\0\数据分析\classify_10-8\classify_10-8.txt(483094):	D__S7125770	K00333	nuoD	0	0	0	0	0	0	0	0	0	5.63	0	0	0	0	0	0	0	0				Unknown	Unknown	Nitrogen metabolism
H:\测序数据\desert\0\数据分析\classify_10-8\classify_10-8.txt(483808):	B__S4911898	K00332	nuoC	0	0	0	0	0	4.5	0	0	0	0	0	0	0	0	0	0	0	0				Unknown	Unknown	Nitrogen metabolism
H:\测序数据\desert\0\数据分析\classify_10-8\classify_10-8.txt(484241):	A__S8322228	K00412	CYTB, petB	0	5.9	0	0	0	0	0	0	0	0	0	0	0	0	0	0	0	0				Unknown	Unknown	Nitrogen metabolism
H:\测序数据\desert\0\数据分析\classify_10-8\classify_10-8.txt(484267):	A__R10427924	K00342	nuoM	0	3.56	0	0	0	0	0	0	0	0	0	0	0	0	0	0	0	0				Unknown	Unknown	Nitrogen metabolism
H:\测序数据\desert\0\数据分析\classify_10-8\classify_10-8.txt(485173):	B__S8258644	K15577	nrtB, nasE, cynB	0	3.44	0	0	1.96	3.9	0	0	0	0	0.96	0	0	1.33	0	0	0	0				Unknown	Unknown	Nitrogen metabolism
H:\测序数据\desert\0\数据分析\classify_10-8\classify_10-8.txt(485467):	D__S3894507	K00332	nuoC	0	0	0	0	0	0	0	0	0	0	8.06	0	0	0	0	0	0	0				Unknown	Unknown	Nitrogen metabolism
H:\测序数据\desert\0\数据分析\classify_10-8\classify_10-8.txt(485562):	E__S9938617	K01915	glnA	0	0	0	0	0	0	0	0	0	0	0	0	5.74	0	0	0	0	0				Unknown	Unknown	Nitrogen metabolism
H:\测序数据\desert\0\数据分析\classify_10-8\classify_10-8.txt(485796):	A__J10462199	K00337	nuoH	0	0	0.75	0	1.04	0	0	2.75	0	0	0	0.57	0	0	0	0	0	0.58				Unknown	Unknown	Nitrogen metabolism
H:\测序数据\desert\0\数据分析\classify_10-8\classify_10-8.txt(486058):	D__S9906863	K00342	nuoM	0	0	0	0	0	0	0	0	0	7.16	0	0	0	0	0	0	0	0				Unknown	Unknown	Nitrogen metabolism
H:\测序数据\desert\0\数据分析\classify_10-8\classify_10-8.txt(488425):	D__S3074147	K00284	E1.4.7.1	0	0	0	0	0	0	0	0	0	0	11.26	0	0	5.57	0	0	0	0				Unknown	Unknown	Nitrogen metabolism
H:\测序数据\desert\0\数据分析\classify_10-8\classify_10-8.txt(489041):	A__S2757987	K00372	nasA	0	0	51.36	0	0	0	0	0	0	0	0	0	0	0	0	0	0	0				Unknown	Unknown	Nitrogen metabolism
H:\测序数据\desert\0\数据分析\classify_10-8\classify_10-8.txt(489318):	D__S6087588	K02277	coxD, ctaF	0	0	0	0	0	0	0	0	0	0	7.04	0	0	0	0	0	0	0				Unknown	Unknown	Nitrogen metabolism
H:\测序数据\desert\0\数据分析\classify_10-8\classify_10-8.txt(489577):	E__S9080637	K00266	gltD	0	0	0	0	0	0	0	0	0	0	0	0	0	0	7.26	0	0	0				Unknown	Unknown	Nitrogen metabolism
H:\测序数据\desert\0\数据分析\classify_10-8\classify_10-8.txt(489612):	C__S12475827	K02274	coxA	0	0	0	0	0	0	0	12.21	0	0	0	0	0	0	0	0	0	0				Unknown	Unknown	Nitrogen metabolism
H:\测序数据\desert\0\数据分析\classify_10-8\classify_10-8.txt(489692):	D__S10087654	K00341	nuoL	0	0	0	0	0	0	0	0	0	0	0	16.19	0	0	0	0	0	0				Unknown	Unknown	Nitrogen metabolism
H:\测序数据\desert\0\数据分析\classify_10-8\classify_10-8.txt(490029):	E__S7342520	K00413	CYC1, CYT1, petC	0	0	0	0	0	0	0	0	0	0	0	0	6.7	0	0	0	0	0				Unknown	Unknown	Nitrogen metabolism
H:\测序数据\desert\0\数据分析\classify_10-8\classify_10-8.txt(490699):	F__R11388011	K00335	nuoF	0	0	0	0	0	0	0	0	0	0	2.62	0	0	0	0	28.69	0	0				Unknown	Unknown	Nitrogen metabolism
H:\测序数据\desert\0\数据分析\classify_10-8\classify_10-8.txt(491315):	B__S5373030	K00265	gltB	0	13.38	0	13.45	8.13	6.06	0	3.59	0	0	0	2.24	0	0	0	0	0	0				Unknown	Unknown	Nitrogen metabolism
H:\测序数据\desert\0\数据分析\classify_10-8\classify_10-8.txt(491995):	B__S8929130	K01953	asnB, ASNS	0	0	0	0	7.32	0	0	0	0	0	0	0	0	0	0	0	0	0				Unknown	Unknown	Nitrogen metabolism
H:\测序数据\desert\0\数据分析\classify_10-8\classify_10-8.txt(492390):	F__S11224560	K00343	nuoN	0	0	0	0	0	1.78	0	0	0	0	0	0	0	0	0	6.69	0	1.98				Unknown	Unknown	Nitrogen metabolism
H:\测序数据\desert\0\数据分析\classify_10-8\classify_10-8.txt(492392):	E__S9346936	K00338	nuoI	0	0	0	0	0	0	0	0	0	0	0	0	0	0	10.53	0	0	0				Unknown	Unknown	Nitrogen metabolism
H:\测序数据\desert\0\数据分析\classify_10-8\classify_10-8.txt(494245):	E__S5647770	K00265	gltB	0	0	0	0	0	0	1.78	0	0	0	0	0	0.7	0	0	0	0	0				Unknown	Unknown	Nitrogen metabolism
H:\测序数据\desert\0\数据分析\classify_10-8\classify_10-8.txt(494699):	B__S6337088	K01953	asnB, ASNS	0	0	0	0	0	8.45	0	0	0	0	0	0	0	0	0	0	0	0				Unknown	Unknown	Nitrogen metabolism
H:\测序数据\desert\0\数据分析\classify_10-8\classify_10-8.txt(495036):	E__J12025836	K02275	coxB	0	0	0	0	0	0	0	0	0	0	0	0	3.57	0	0	0	0	0				Unknown	Unknown	Nitrogen metabolism
H:\测序数据\desert\0\数据分析\classify_10-8\classify_10-8.txt(496737):	D__S12367166	K00333	nuoD	33.45	0	1.26	1.36	1.75	4.35	3.2	0	7.77	0	15.41	21.22	0	0	7.01	3.27	0	5.8				Unknown	Unknown	Nitrogen metabolism
H:\测序数据\desert\0\数据分析\classify_10-8\classify_10-8.txt(497073):	D__S4457685	K00342	nuoM	0	0	0	0	0	0	0	0	0	0	15.99	0	0	0	0	0	0	0				Unknown	Unknown	Nitrogen metabolism
H:\测序数据\desert\0\数据分析\classify_10-8\classify_10-8.txt(497893):	E__S10091777	K00341	nuoL	0	0	0	0	0	0	0	0	0	0	0	0	0	0	7.62	0	0	0				Unknown	Unknown	Nitrogen metabolism
H:\测序数据\desert\0\数据分析\classify_10-8\classify_10-8.txt(498404):	B__S1936770	K00413	CYC1, CYT1, petC	0	3.81	0	0	5.79	1.44	0	0	0	0	0	0	0	0	0	0	0	0				Unknown	Unknown	Nitrogen metabolism
H:\测序数据\desert\0\数据分析\classify_10-8\classify_10-8.txt(501103):	D__S10502188	K00341	nuoL	0	0	0	0	0	0	0	0	0	6.72	0	0	0	0	0	0	0	0				Unknown	Unknown	Nitrogen metabolism
H:\测序数据\desert\0\数据分析\classify_10-8\classify_10-8.txt(501422):	B__S6616931	K00262	E1.4.1.4, gdhA	0	0	0	0	5.82	0	0	0	0	0	0	0	0	0	0	0	0	0				Unknown	Unknown	Nitrogen metabolism
H:\测序数据\desert\0\数据分析\classify_10-8\classify_10-8.txt(501572):	F__S6624140	K00343	nuoN	0	0	0	0	0	0	0	0	0	0	0	0	0	0	0	7.32	0	0				Unknown	Unknown	Nitrogen metabolism
H:\测序数据\desert\0\数据分析\classify_10-8\classify_10-8.txt(506382):	F__S1212964	K00605	gcvT, AMT	0	0	0	0	0	0	0	0	0	0	0	0	0	0	0	0	0	11.53				Unknown	Unknown	Nitrogen metabolism
H:\测序数据\desert\0\数据分析\classify_10-8\classify_10-8.txt(506625):	C__S9411031	K01455	E3.5.1.49	0	0	0	0	0	0	0	11.87	0	0	0	0	0	0	0	0	0	0				Unknown	Unknown	Nitrogen metabolism
H:\测序数据\desert\0\数据分析\classify_10-8\classify_10-8.txt(507952):	B__S6244138	K00337	nuoH	0	0	0	0	6.12	2.03	0	0	0	0	0	0	0	0	0	0	0	0				Unknown	Unknown	Nitrogen metabolism
H:\测序数据\desert\0\数据分析\classify_10-8\classify_10-8.txt(508993):	E__S10491759	K03737	nifJ	0	0	0	0	0	0	0	0	0	0	0	2.46	5.66	0	0	0	0	0				Unknown	Unknown	Nitrogen metabolism
H:\测序数据\desert\0\数据分析\classify_10-8\classify_10-8.txt(509980):	C__S6632426	K02276	coxC	0	0	0	0	0	0	0	0	8.69	0	0	0	0	0	0	0	0	0				Unknown	Unknown	Nitrogen metabolism
H:\测序数据\desert\0\数据分析\classify_10-8\classify_10-8.txt(510748):	D__S12833830	K00334	nuoE	0	0	0	0	0	0	0	0	0	16.56	0	2.53	0	0	0	0	0	0				Unknown	Unknown	Nitrogen metabolism
H:\测序数据\desert\0\数据分析\classify_10-8\classify_10-8.txt(511020):	B__J11478006	K01915	glnA	0	0	0	22.53	5.07	0	0	0	0	0	0	0	0	0	0	0	0	0				Unknown	Unknown	Nitrogen metabolism
H:\测序数据\desert\0\数据分析\classify_10-8\classify_10-8.txt(511440):	E__R12116608	K01953	asnB, ASNS	0	0	0	0	0	0	0	0	0	0	0	1.93	0	13.33	0	0	0	0				Unknown	Unknown	Nitrogen metabolism
H:\测序数据\desert\0\数据分析\classify_10-8\classify_10-8.txt(514252):	B__S10770630	K00265	gltB	0	0	0	25.28	0	0	0	0	0	0	0	0	0	0	0	0	0	0				Unknown	Unknown	Nitrogen metabolism
H:\测序数据\desert\0\数据分析\classify_10-8\classify_10-8.txt(514506):	C__S4634538	K00412	CYTB, petB	0	0	0	0	0	0	0	6.63	0	0	0	0	0	0	0	0	0	0				Unknown	Unknown	Nitrogen metabolism
H:\测序数据\desert\0\数据分析\classify_10-8\classify_10-8.txt(514845):	F__S10496366	K00266	gltD	0	0	0	0	0	0	0	0	0	0	0	0	0	0	0	0	0	4.72				Unknown	Unknown	Nitrogen metabolism
H:\测序数据\desert\0\数据分析\classify_10-8\classify_10-8.txt(515487):	E__S1497290	K00362	nirB	0	0	0	0	0	0	0	0	0	0	0	0	0	4.47	3.53	0	0	0				Unknown	Unknown	Nitrogen metabolism
H:\测序数据\desert\0\数据分析\classify_10-8\classify_10-8.txt(515733):	C__S7356149	K00331	nuoB	0	0	0	0	0	0	2.08	0	11.54	0	0	0	0	0	0	0	0	0				Unknown	Unknown	Nitrogen metabolism
H:\测序数据\desert\0\数据分析\classify_10-8\classify_10-8.txt(516542):	E__S7272249	K03522	fixB, etfA	0	0	0	0	0	0	0	0	0	0	0	0	4.12	0	0	0	0	0				Unknown	Unknown	Nitrogen metabolism
H:\测序数据\desert\0\数据分析\classify_10-8\classify_10-8.txt(517818):	A__S9367008	K00335	nuoF	0	7.48	0	0	0	1.88	0	0	0	0	0	0	0	0	0	0	0	0				Unknown	Unknown	Nitrogen metabolism
H:\测序数据\desert\0\数据分析\classify_10-8\classify_10-8.txt(518139):	F__S4785371	K00339	nuoJ	0	0	0	0	0	0	0	0	0	0	0	2.19	0	2.02	0	0	0	11				Unknown	Unknown	Nitrogen metabolism
H:\测序数据\desert\0\数据分析\classify_10-8\classify_10-8.txt(518751):	B__S4806382	K00343	nuoN	0	0	0	0	5.92	0	0	0	0	0	0	0	0	0	0	0	0	0				Unknown	Unknown	Nitrogen metabolism
H:\测序数据\desert\0\数据分析\classify_10-8\classify_10-8.txt(518796):	F__S2643562	K15371	GDH2	0	0	0	0	0	0	0	0	0	0	0	0	0	0	0	0	5.22	0				Unknown	Unknown	Nitrogen metabolism
H:\测序数据\desert\0\数据分析\classify_10-8\classify_10-8.txt(519763):	D__S5151405	K00362	nirB	0	0	0	0	0	0	0	0	0	9.53	0	0	0	0	0	0	0	0				Unknown	Unknown	Nitrogen metabolism
H:\测序数据\desert\0\数据分析\classify_10-8\classify_10-8.txt(519958):	B__S8461939	K17050	clrA, serA	0	0	0	0	5.17	0	0	0	0	0	0	0	0	0	0	0	0	0				Unknown	Unknown	Nitrogen metabolism
H:\测序数据\desert\0\数据分析\classify_10-8\classify_10-8.txt(520761):	E__R11964035	K00330	nuoA	0	0	0	0	0	1.47	0	0	0	0	0	3.27	1.61	4.52	8.32	0	2.27	1.64				Unknown	Unknown	Nitrogen metabolism
H:\测序数据\desert\0\数据分析\classify_10-8\classify_10-8.txt(521987):	F__S5136871	K00335	nuoF	0	0	0	0	0	0	0	0	0	0	0	0	0	0	0	36.4	0	0				Unknown	Unknown	Nitrogen metabolism
H:\测序数据\desert\0\数据分析\classify_10-8\classify_10-8.txt(522172):	E__S2350914	K00342	nuoM	0	0	0	0	0	0	0	0	0	0	0	0	0	4.15	0	0	0	0				Unknown	Unknown	Nitrogen metabolism
H:\测序数据\desert\0\数据分析\classify_10-8\classify_10-8.txt(523639):	E__R12072296	K00338	nuoI	0	0	0	0	0	0	0	0	0	0	0	0	0	8.37	0	0	0	0				Unknown	Unknown	Nitrogen metabolism
H:\测序数据\desert\0\数据分析\classify_10-8\classify_10-8.txt(523666):	F__R11454793	K15371	GDH2	0	0	0	0	0	0	1.87	0	0	0	0	0	0	2.77	0	0	15.61	0				Unknown	Unknown	Nitrogen metabolism
H:\测序数据\desert\0\数据分析\classify_10-8\classify_10-8.txt(523742):	E__S11727751	K00341	nuoL	1.26	1.73	0.95	0	0.66	0	0	0	2.5	0	0.97	1.45	0.48	0	2.11	3.69	1.01	0.73				Unknown	Unknown	Nitrogen metabolism
H:\测序数据\desert\0\数据分析\classify_10-8\classify_10-8.txt(525660):	E__S280963	K00284	E1.4.7.1	0	0	0	0	0	0	0	0	0	0	0	0	0	3.79	0	0	0	0				Unknown	Unknown	Nitrogen metabolism
H:\测序数据\desert\0\数据分析\classify_10-8\classify_10-8.txt(526396):	E__R11998154	K00336	nuoG	0	0	0	0	0	0	0	0	0	0	0	0	1.46	4.1	0	0	0	0				Unknown	Unknown	Nitrogen metabolism
H:\测序数据\desert\0\数据分析\classify_10-8\classify_10-8.txt(526521):	C__R14738231	K02567	napA	0	0	0	0	0	0	0	0	8.58	0	0	0	0	0	0	0	0	0				Unknown	Unknown	Nitrogen metabolism
H:\测序数据\desert\0\数据分析\classify_10-8\classify_10-8.txt(526697):	A__S1938503	K03522	fixB, etfA	0	11.03	0	0	0	0	0	0	0	0	0	0	0	0	0	0	0	0				Unknown	Unknown	Nitrogen metabolism
H:\测序数据\desert\0\数据分析\classify_10-8\classify_10-8.txt(526881):	D__S10938119	K00338	nuoI	0	1.11	0	0	0	0	0	0	0	0	2.49	5.6	0	1.72	0	0	0	0				Unknown	Unknown	Nitrogen metabolism
H:\测序数据\desert\0\数据分析\classify_10-8\classify_10-8.txt(527071):	C__S4780256	K00343	nuoN	0	0	0	0	0	0	0	0	8.04	0	0	0	0	0	0	0	0	0				Unknown	Unknown	Nitrogen metabolism
H:\测序数据\desert\0\数据分析\classify_10-8\classify_10-8.txt(527563):	F__S11205041	K00331	nuoB	0	0	0	0	0	0	0	0	0	0	0	0	0	0	0	0	0.78	0				Unknown	Unknown	Nitrogen metabolism
H:\测序数据\desert\0\数据分析\classify_10-8\classify_10-8.txt(528222):	B__R11411047	K00284	E1.4.7.1	0	0	0	0	0	14.36	0	0	0	0	0	0	0	0	0	0	0	0				Unknown	Unknown	Nitrogen metabolism
H:\测序数据\desert\0\数据分析\classify_10-8\classify_10-8.txt(528900):	A__R10403964	K00265	gltB	0	7.91	0	0	0	0	0	0	0	0	0	0	0	0	0	0	0	0				Unknown	Unknown	Nitrogen metabolism
H:\测序数据\desert\0\数据分析\classify_10-8\classify_10-8.txt(529383):	A__S6218659	K04015	nrfD	0	3.14	0	0	0	0	0	0	0	0	0	0	0	0	0	0	0	0				Unknown	Unknown	Nitrogen metabolism
H:\测序数据\desert\0\数据分析\classify_10-8\classify_10-8.txt(532192):	C__S10915372	K00342	nuoM	0	0	0	0	0	0	0	0	7.01	0	0	0	0	0	0	0	0	0				Unknown	Unknown	Nitrogen metabolism
H:\测序数据\desert\0\数据分析\classify_10-8\classify_10-8.txt(532303):	D__S12980411	K00339	nuoJ	0	0	0	0	0	0	0	0	0	0	0	10.4	0	0	0	0	0	0				Unknown	Unknown	Nitrogen metabolism
H:\测序数据\desert\0\数据分析\classify_10-8\classify_10-8.txt(533392):	D__S1298357	K00265	gltB	0	0	0	0	0	0	0	0	0	6.9	0	0	0	0	0	0	0	0				Unknown	Unknown	Nitrogen metabolism
H:\测序数据\desert\0\数据分析\classify_10-8\classify_10-8.txt(539395):	B__S9742127	K00266	gltD	0	0	0	0	4.66	0	0	0	0	0	0	0	0	0	0	0	0	0				Unknown	Unknown	Nitrogen metabolism
H:\测序数据\desert\0\数据分析\classify_10-8\classify_10-8.txt(540763):	C__S1851397	K00338	nuoI	0	0	0	0	0	0	0	14.58	3.49	0	0	0	0	0	0	0	0	5.08				Unknown	Unknown	Nitrogen metabolism
H:\测序数据\desert\0\数据分析\classify_10-8\classify_10-8.txt(542722):	F__S1204528	K01953	asnB, ASNS	0	0	0	0	0	0	0	0	0	0	0	0	0	0	0	0	0	15.13				Unknown	Unknown	Nitrogen metabolism
H:\测序数据\desert\0\数据分析\classify_10-8\classify_10-8.txt(542793):	D__S4857479	K00337	nuoH	0	0	0	0	0	0	0	0	0	5.71	1.74	0	0	0	0	0	0	0				Unknown	Unknown	Nitrogen metabolism
H:\测序数据\desert\0\数据分析\classify_10-8\classify_10-8.txt(542981):	D__R13234923	K04561	norB	0	0	0	0	0	0	0	0	0	6.2	0	2.13	0	0	0	0	0	0				Unknown	Unknown	Nitrogen metabolism
H:\测序数据\desert\0\数据分析\classify_10-8\classify_10-8.txt(543194):	C__S12352210	K03737	nifJ	0	0	0	0	0	0	0	7.91	0	0	0	0	0	0	0	0	0	0				Unknown	Unknown	Nitrogen metabolism
H:\测序数据\desert\0\数据分析\classify_10-8\classify_10-8.txt(544737):	E__S3651029	K03521	fixA, etfB	0	0	0	0	0	0	0	0	0	0	0	0	3.74	11.98	0	0	0	0				Unknown	Unknown	Nitrogen metabolism
H:\测序数据\desert\0\数据分析\classify_10-8\classify_10-8.txt(546419):	E__S5626462	K01953	asnB, ASNS	0	0	0	0	0	0	0	0	0	0	0	0	4.7	0	0	0	0	0				Unknown	Unknown	Nitrogen metabolism
H:\测序数据\desert\0\数据分析\classify_10-8\classify_10-8.txt(546877):	E__S791321	K00261	GLUD1_2, gdhA	0	0	0	0	0	0	0	0	0	0	0	0	0	0	8.01	0	0	0				Unknown	Unknown	Nitrogen metabolism
H:\测序数据\desert\0\数据分析\classify_10-8\classify_10-8.txt(547514):	C__R14576922	K01915	glnA	0	0	0	0	0	0	6.81	0	1.57	0	0	0	0	0	0	0	0	0				Unknown	Unknown	Nitrogen metabolism
H:\测序数据\desert\0\数据分析\classify_10-8\classify_10-8.txt(548584):	D__S6146970	K01953	asnB, ASNS	0	0	0	0	0	0	0	0	0	8.9	0	0	0	0	0	0	0	0				Unknown	Unknown	Nitrogen metabolism
H:\测序数据\desert\0\数据分析\classify_10-8\classify_10-8.txt(550306):	D__S7465804	K01953	asnB, ASNS	0	0	0	0	0	0	0	0	0	0	12.69	0	0	0	0	0	0	0				Unknown	Unknown	Nitrogen metabolism
H:\测序数据\desert\0\数据分析\classify_10-8\classify_10-8.txt(550854):	F__S2859311	K01953	asnB, ASNS	0	0	0	0	0	0	0	0	0	0	0	0	0	0	0	0	5.45	0				Unknown	Unknown	Nitrogen metabolism
H:\测序数据\desert\0\数据分析\classify_10-8\classify_10-8.txt(551547):	D__R13075023	K00343	nuoN	0	0	0	0	0	0	0	0	0	0	0.67	14.15	0	0	0	0	0	0				Unknown	Unknown	Nitrogen metabolism
H:\测序数据\desert\0\数据分析\classify_10-8\classify_10-8.txt(551781):	B__S4500469	K01953	asnB, ASNS	0	0	0	0	5.69	0	0	0	0	0	0	0	0	0	0	0	0	0				Unknown	Unknown	Nitrogen metabolism
H:\测序数据\desert\0\数据分析\classify_10-8\classify_10-8.txt(551799):	D__S2802671	K02276	coxC	0	0	0	0	0	0	0	0	0	0	0	7.32	0	0	0	0	0	0				Unknown	Unknown	Nitrogen metabolism
H:\测序数据\desert\0\数据分析\classify_10-8\classify_10-8.txt(552512):	E__R11980927	K15371	GDH2	0	0	0	0	0	0	0	0	0	0	0	0	0	5.49	10.39	0	1.65	0				Unknown	Unknown	Nitrogen metabolism
H:\测序数据\desert\0\数据分析\classify_10-8\classify_10-8.txt(552759):	A__J10346778	K00605	gcvT, AMT	0	11.69	0	0	5.33	0	0	0	0	0	0	0	2.57	0	0	0	0	0				Unknown	Unknown	Nitrogen metabolism
H:\测序数据\desert\0\数据分析\classify_10-8\classify_10-8.txt(553561):	F__S2198136	K15371	GDH2	0	0	0	0	0	0	0	0	0	0	0	0	0	0	0	0	0	13.32				Unknown	Unknown	Nitrogen metabolism
H:\测序数据\desert\0\数据分析\classify_10-8\classify_10-8.txt(554104):	C__S9129593	K03521	fixA, etfB	0	0	0	0	0	0	15.44	0	0	0	0	0	0	0	0	0	0	0				Unknown	Unknown	Nitrogen metabolism
H:\测序数据\desert\0\数据分析\classify_10-8\classify_10-8.txt(554430):	A__S8186368	K00266	gltD	0	0	8.97	0	0	0	0	0	0	0	0	2.29	0	0	0	0	0	0				Unknown	Unknown	Nitrogen metabolism
H:\测序数据\desert\0\数据分析\classify_10-8\classify_10-8.txt(554480):	C__S12008420	K02274	coxA	0	0	0	0	0	0	4.39	0	0	0	0	0	0	0	0	0	0	0				Unknown	Unknown	Nitrogen metabolism
H:\测序数据\desert\0\数据分析\classify_10-8\classify_10-8.txt(554710):	C__R14645935	K00265	gltB	0	0	0	0	0	0	0	0	4.13	0	0	0	0	0	0	0	0	0				Unknown	Unknown	Nitrogen metabolism
H:\测序数据\desert\0\数据分析\classify_10-8\classify_10-8.txt(556109):	F__J11386581	K02275	coxB	0	0	0	0	0	0	0	0	0	0	0	0	0	0	0	0	0	3.3				Unknown	Unknown	Nitrogen metabolism
H:\测序数据\desert\0\数据分析\classify_10-8\classify_10-8.txt(559596):	F__R11588122	K00266	gltD	0	0	0	0	0	0	0	0	0	0	0	0	0	0	0	0	1.16	0				Unknown	Unknown	Nitrogen metabolism
H:\测序数据\desert\0\数据分析\classify_10-8\classify_10-8.txt(560400):	D__R13158390	K01915	glnA	0	0	0	0	0	0	0	0	0	3.42	0	0	0	0	0	0	0	0				Unknown	Unknown	Nitrogen metabolism
H:\测序数据\desert\0\数据分析\classify_10-8\classify_10-8.txt(560966):	A__S7603631	K00261	GLUD1_2, gdhA	0	2.87	0	0	0	0	0	0	0	0	0	0	0	0	0	0	0	0				Unknown	Unknown	Nitrogen metabolism
H:\测序数据\desert\0\数据分析\classify_10-8\classify_10-8.txt(561941):	E__S11745623	K15371	GDH2	0	0	0	0	0	0	0	0	0	0	0	0	0	12.98	0	0	0	0				Unknown	Unknown	Nitrogen metabolism
H:\测序数据\desert\0\数据分析\classify_10-8\classify_10-8.txt(561989):	C__R14609550	K00412	CYTB, petB	0	0	0	0	0	0	2.47	0	5.71	0	0	0	0	0	0	0	0	0				Unknown	Unknown	Nitrogen metabolism
H:\测序数据\desert\0\数据分析\classify_10-8\classify_10-8.txt(562752):	E__S11064643	K01953	asnB, ASNS	0	0	0	0	0	0	0	0	0	0	0	0	5.09	0	0	0	0	0				Unknown	Unknown	Nitrogen metabolism
H:\测序数据\desert\0\数据分析\classify_10-8\classify_10-8.txt(563398):	E__S6974006	K00412	CYTB, petB	0	0	0	0	0	0	0	0	0	0	0	0	0	4.56	0	0	0	0				Unknown	Unknown	Nitrogen metabolism
H:\测序数据\desert\0\数据分析\classify_10-8\classify_10-8.txt(563884):	F__S1859787	K00341	nuoL	0	0	0	0	0	0	0	0	0	0	0	0	0	0	0	8.75	0	0				Unknown	Unknown	Nitrogen metabolism
H:\测序数据\desert\0\数据分析\classify_10-8\classify_10-8.txt(563885):	F__S3849938	K00342	nuoM	0	0	0	0	0	0	0	0	0	0	0	0	3.08	0	0	0	8.12	0				Unknown	Unknown	Nitrogen metabolism
H:\测序数据\desert\0\数据分析\classify_10-8\classify_10-8.txt(563931):	E__S145924	K00342	nuoM	0	0	0	0	0	0	0	0	0	0	0	0	0	5.37	0	0	0	0				Unknown	Unknown	Nitrogen metabolism
H:\测序数据\desert\0\数据分析\classify_10-8\classify_10-8.txt(564243):	A__S176480	K02275	coxB	0	10.93	0	0	1.38	0	0	0	0	0	0	0	0	0	0	0	1.06	0				Unknown	Unknown	Nitrogen metabolism
H:\测序数据\desert\0\数据分析\classify_10-8\classify_10-8.txt(565079):	F__S3544499	K02274	coxA	0	0	0	0	0	0	0	0	0	0	0	0	0	0	0	1.47	0	3.48				Unknown	Unknown	Nitrogen metabolism
H:\测序数据\desert\0\数据分析\classify_10-8\classify_10-8.txt(565429):	F__S1571446	K00331	nuoB	0	0	0	0	0	0	0	0	0	0	0	0	0	0	0	2.45	0	7.24				Unknown	Unknown	Nitrogen metabolism
H:\测序数据\desert\0\数据分析\classify_10-8\classify_10-8.txt(565647):	F__S4532203	K00262	E1.4.1.4, gdhA	0	0	0	0	0	0	0	0	0	0	0	0	0	0	0	0	0	8.22				Unknown	Unknown	Nitrogen metabolism
H:\测序数据\desert\0\数据分析\classify_10-8\classify_10-8.txt(566587):	F__R11538321	K00337	nuoH	0	0	0	0	0	1.77	0	0	0	0	0	1.96	0	0	0	0	6.8	0				Unknown	Unknown	Nitrogen metabolism
H:\测序数据\desert\0\数据分析\classify_10-8\classify_10-8.txt(566777):	B__S5122453	K00339	nuoJ	0	0	0	0	4.03	0	0	0	0	0	0	0	0	0	0	0	0	0				Unknown	Unknown	Nitrogen metabolism
H:\测序数据\desert\0\数据分析\classify_10-8\classify_10-8.txt(568141):	E__S11799914	K01915	glnA	0	0	0	0	0	0	0	0	0	0	0	0	0	0	14.22	0	2.47	0				Unknown	Unknown	Nitrogen metabolism
H:\测序数据\desert\0\数据分析\classify_10-8\classify_10-8.txt(568180):	A__S10325664	K00411	UQCRFS1, RIP1, petA	0	9.53	0	0	0	0	0	0	4.24	0	0	0	0	0	0	0	0	0				Unknown	Unknown	Nitrogen metabolism
H:\测序数据\desert\0\数据分析\classify_10-8\classify_10-8.txt(570202):	F__S10324375	K00343	nuoN	0	0	0	0	0	0	0	0	0	0	0	0	0	0	0	0	0	2.54				Unknown	Unknown	Nitrogen metabolism
H:\测序数据\desert\0\数据分析\classify_10-8\classify_10-8.txt(571793):	F__S9192171	K00412	CYTB, petB	0	0	0	0	0	0	0	0	0	0	0	0	0	0	0	0	0	7.25				Unknown	Unknown	Nitrogen metabolism
H:\测序数据\desert\0\数据分析\classify_10-8\classify_10-8.txt(572735):	B__S4957795	K00261	GLUD1_2, gdhA	0	0	0	0	3.7	0	0	0	0	0	0	0	0	0	0	0	0	0				Unknown	Unknown	Nitrogen metabolism
H:\测序数据\desert\0\数据分析\classify_10-8\classify_10-8.txt(573300):	E__R12040369	K00341	nuoL	0	0	0	0	0	0	0	0	0	0	0	0	0	7.38	0	0	0	0				Unknown	Unknown	Nitrogen metabolism
H:\测序数据\desert\0\数据分析\classify_10-8\classify_10-8.txt(573719):	E__S8746341	K15371	GDH2	0	0	0	0	0	0	0	0	0	0	0	0	8.24	0	0	0	0	0				Unknown	Unknown	Nitrogen metabolism
H:\测序数据\desert\0\数据分析\classify_10-8\classify_10-8.txt(574099):	D__S4293697	K01953	asnB, ASNS	0	0	0	0	0	0	0	0	0	11.8	0	0	0	0	0	0	0	0				Unknown	Unknown	Nitrogen metabolism
H:\测序数据\desert\0\数据分析\classify_10-8\classify_10-8.txt(574143):	B__S1573953	K00366	nirA	0	0	0	30.38	0	0	0	0	1.46	0	0	0	0	0	0	0	0	0				Unknown	Unknown	Nitrogen metabolism
H:\测序数据\desert\0\数据分析\classify_10-8\classify_10-8.txt(574396):	D__S12143912	K02274	coxA	0	0	0	0	0	0	0	0	0	0	7.69	0	0	0	0	0	0	0				Unknown	Unknown	Nitrogen metabolism
H:\测序数据\desert\0\数据分析\classify_10-8\classify_10-8.txt(574660):	F__J11431583	K03737	nifJ	0	2.4	0	0	0	0	0	0	0	0	0	0	0	0	0	0	0	0				Unknown	Unknown	Nitrogen metabolism
H:\测序数据\desert\0\数据分析\classify_10-8\classify_10-8.txt(575040):	E__S5275685	K02274	coxA	0	0	0	0	0	0	0	0	0	0	0	0	0	0.56	10.63	1.03	0	0				Unknown	Unknown	Nitrogen metabolism
H:\测序数据\desert\0\数据分析\classify_10-8\classify_10-8.txt(576130):	E__S2178131	K00343	nuoN	0	0	0	0	0	0	0	0	0	0	0	0	8.99	0	0	0	0	0				Unknown	Unknown	Nitrogen metabolism
H:\测序数据\desert\0\数据分析\classify_10-8\classify_10-8.txt(578355):	A__S3168396	K15371	GDH2	0	6.26	0	0	0	1.18	0	0	0	0	0	0	0	0	0	0	0	0				Unknown	Unknown	Nitrogen metabolism
H:\测序数据\desert\0\数据分析\classify_10-8\classify_10-8.txt(579422):	B__S9896257	K00343	nuoN	0	0	0	0	0	6.3	0	0	0	0	0	0	0	0	0	0	0	0				Unknown	Unknown	Nitrogen metabolism
H:\测序数据\desert\0\数据分析\classify_10-8\classify_10-8.txt(580819):	E__S2829054	K00337	nuoH	0	0	0	0	0	0	0	0	0	0	0	0	4.59	0	0	0	0	0				Unknown	Unknown	Nitrogen metabolism
H:\测序数据\desert\0\数据分析\classify_10-8\classify_10-8.txt(581409):	D__S11640935	K15576	nrtA, nasF, cynA	0	0	0	0	0	0	0	0	0	0	0	9.75	0	0	0	0	0	0				Unknown	Unknown	Nitrogen metabolism
H:\测序数据\desert\0\数据分析\classify_10-8\classify_10-8.txt(582139):	F__R11583464	K00330	nuoA	0	0	0	0	0	0	0	0	0	0	0	0	0	0	0	3.42	0	4.05				Unknown	Unknown	Nitrogen metabolism
H:\测序数据\desert\0\数据分析\classify_10-8\classify_10-8.txt(582358):	B__R11389794	K13378	nuoCD	0	0	0	0	21.25	0	0	0	0	0	0	0	0	0	0	0	0	0				Unknown	Unknown	Nitrogen metabolism
H:\测序数据\desert\0\数据分析\classify_10-8\classify_10-8.txt(584839):	D__S4462983	K00331	nuoB	0	0	0	0	0	0	0	0	0	0	7.1	0	0	0	0	0	0	0				Unknown	Unknown	Nitrogen metabolism
H:\测序数据\desert\0\数据分析\classify_10-8\classify_10-8.txt(584844):	A__R10348162	K00265	gltB	0	0	73.71	0	0	0	0	0	0	0	0	0	0	0	0	0	0	0				Unknown	Unknown	Nitrogen metabolism
H:\测序数据\desert\0\数据分析\classify_10-8\classify_10-8.txt(584975):	F__S8508193	K01953	asnB, ASNS	0	0	0	0	0	0	0	0	0	0	0	0	0	0	0	0	0	4.53				Unknown	Unknown	Nitrogen metabolism
H:\测序数据\desert\0\数据分析\classify_10-8\classify_10-8.txt(585386):	D__S3549667	K00371	narH	0	0	0	0	0	0	0	0	0	0	0	4.1	0	0	0	0	0	0				Unknown	Unknown	Nitrogen metabolism
H:\测序数据\desert\0\数据分析\classify_10-8\classify_10-8.txt(585853):	C__S10871938	K00266	gltD	0	0	0	0	0	4.35	2.01	0	0	0	0	0	0	0	0	0	0	0				Unknown	Unknown	Nitrogen metabolism
H:\测序数据\desert\0\数据分析\classify_10-8\classify_10-8.txt(586511):	D__S3670261	K00284	E1.4.7.1	0	0	0	0	0	0	0	0	0	0	10.11	0	0	0	0	0	0	0				Unknown	Unknown	Nitrogen metabolism
H:\测序数据\desert\0\数据分析\classify_10-8\classify_10-8.txt(587098):	B__S7502248	K02275	coxB	0	0	0	0	0	13.24	0	0	0	0	0	0	0	0	0	0	0	0				Unknown	Unknown	Nitrogen metabolism
H:\测序数据\desert\0\数据分析\classify_10-8\classify_10-8.txt(587512):	A__S9643935	K00372	nasA	0	4.82	0	0	0	0	0	0	0	0	0	0	0	0	0	0	0	0				Unknown	Unknown	Nitrogen metabolism
H:\测序数据\desert\0\数据分析\classify_10-8\classify_10-8.txt(589267):	D__S7569092	K07147	yedY	0	0	0	0	0	0	0	0	0	0	20.03	0	0	0	0	1.59	0	0				Unknown	Unknown	Nitrogen metabolism
H:\测序数据\desert\0\数据分析\classify_10-8\classify_10-8.txt(589558):	E__S1865504	K00605	gcvT, AMT	0	0.62	0	0	0	0	0	0	0	0	1.39	0	0.69	6.73	10.61	0	0	0				Unknown	Unknown	Nitrogen metabolism
H:\测序数据\desert\0\数据分析\classify_10-8\classify_10-8.txt(590181):	E__S2677022	K00342	nuoM	0	0	0	0	0	0	0	0	0	0	0	0	0	0	12.5	0	0	0				Unknown	Unknown	Nitrogen metabolism
H:\测序数据\desert\0\数据分析\classify_10-8\classify_10-8.txt(590734):	E__S2018117	K00342	nuoM	0	0	0	0	0	0	0	0	0	0	0	0	0	2.15	0	0	0	0				Unknown	Unknown	Nitrogen metabolism
H:\测序数据\desert\0\数据分析\classify_10-8\classify_10-8.txt(591417):	F__S944059	K00260	gudB, rocG	0	0	0	0	0	0	0	0	0	0	0	0	0	0	0	8.42	0	0				Unknown	Unknown	Nitrogen metabolism
H:\测序数据\desert\0\数据分析\classify_10-8\classify_10-8.txt(591948):	B__R11430020	K00265	gltB	0	0	0	0	13.5	0	0	0	0	0	0	0	0	0	0	0	0	0				Unknown	Unknown	Nitrogen metabolism
H:\测序数据\desert\0\数据分析\classify_10-8\classify_10-8.txt(593771):	D__S4598239	K01424	E3.5.1.1, ansA, ansB	0	0	0	0	0	0	0	0	0	0	6.56	0	0	0	0	0	0	0				Unknown	Unknown	Nitrogen metabolism
H:\测序数据\desert\0\数据分析\classify_10-8\classify_10-8.txt(593797):	E__S10711122	K00338	nuoI	0	0	0	0	0	0	0	0	0	0	0	0	3.99	0	0	0	0	0				Unknown	Unknown	Nitrogen metabolism
H:\测序数据\desert\0\数据分析\classify_10-8\classify_10-8.txt(593833):	E__J11970365	K00337	nuoH	0	0	0	0	0	0	0	0	0	0	0	0	0	2.55	0	0	4.38	0				Unknown	Unknown	Nitrogen metabolism
H:\测序数据\desert\0\数据分析\classify_10-8\classify_10-8.txt(595008):	F__S1194553	K01953	asnB, ASNS	0	0	0	0	0	0	0	0	0	0	0	0	0	0	0	0	0	9.74				Unknown	Unknown	Nitrogen metabolism
H:\测序数据\desert\0\数据分析\classify_10-8\classify_10-8.txt(597446):	F__S4624701	K00261	GLUD1_2, gdhA	0	0	0	0	0	0	0	0	0	0	0	0	0	0	0	8.54	0	0				Unknown	Unknown	Nitrogen metabolism
H:\测序数据\desert\0\数据分析\classify_10-8\classify_10-8.txt(598029):	F__S4185490	K00605	gcvT, AMT	0	0	0	0	0	0	0	0	0	0	0	0	0	0	0	7.47	0	0				Unknown	Unknown	Nitrogen metabolism
H:\测序数据\desert\0\数据分析\classify_10-8\classify_10-8.txt(598228):	E__S10899107	K00262	E1.4.1.4, gdhA	0	0	0	0	0	0	0	0	0	0	0	0	0	0	21.82	0	0	0				Unknown	Unknown	Nitrogen metabolism
H:\测序数据\desert\0\数据分析\classify_10-8\classify_10-8.txt(598626):	D__S10103210	K03385	nrfA	0	0	0	0	0	0	0	0	0	7.06	0	0	0	0	0	0	0	0				Unknown	Unknown	Nitrogen metabolism
H:\测序数据\desert\0\数据分析\classify_10-8\classify_10-8.txt(601222):	F__S4015408	K00342	nuoM	0	0	0	0	0	0	0	0	0	0	0	0	0	0	0	0	0	6.14				Unknown	Unknown	Nitrogen metabolism
H:\测序数据\desert\0\数据分析\classify_10-8\classify_10-8.txt(601458):	F__S4028257	K00342	nuoM	0	0	0	0	0	0	0	0	0	0	2.22	0	0	0	0	45.2	0	0				Unknown	Unknown	Nitrogen metabolism
H:\测序数据\desert\0\数据分析\classify_10-8\classify_10-8.txt(601884):	B__S9292553	K00370	narG	0	0	0	0	0	7.22	0	0	0	0	0	0	0	0	0	0	0	0				Unknown	Unknown	Nitrogen metabolism
H:\测序数据\desert\0\数据分析\classify_10-8\classify_10-8.txt(601935):	D__S2722842	K01953	asnB, ASNS	0	0	0	0	0	0	0	0	0	3.24	0	0	0	0	0	0	0	0				Unknown	Unknown	Nitrogen metabolism
H:\测序数据\desert\0\数据分析\classify_10-8\classify_10-8.txt(602678):	C__S10487282	K00284	E1.4.7.1	0	0	0	0	0	0	0	0	2.82	0	0	0	0	0	0	0	0	0				Unknown	Unknown	Nitrogen metabolism
H:\测序数据\desert\0\数据分析\classify_10-8\classify_10-8.txt(603179):	D__S4215698	K01953	asnB, ASNS	0	0	0	0	0	0	0	0	0	0	4.72	0	0	0	0	0	0	0				Unknown	Unknown	Nitrogen metabolism
H:\测序数据\desert\0\数据分析\classify_10-8\classify_10-8.txt(603930):	E__S7545397	K00338	nuoI	0	0	0	0	0	0	0	0	0	0	0	0	0	3.91	0	0	0	0				Unknown	Unknown	Nitrogen metabolism
H:\测序数据\desert\0\数据分析\classify_10-8\classify_10-8.txt(604273):	B__S6043421	K00411	UQCRFS1, RIP1, petA	0	0	0	0	6.82	0	0	0	0	0	0	0	0	0	0	0	0	0				Unknown	Unknown	Nitrogen metabolism
H:\测序数据\desert\0\数据分析\classify_10-8\classify_10-8.txt(604382):	A__S1427418	K00265	gltB	0	2.99	0	0	0	0	0	0	0	0	0	0	0	0	0	0	0	0				Unknown	Unknown	Nitrogen metabolism
H:\测序数据\desert\0\数据分析\classify_10-8\classify_10-8.txt(605877):	F__S11347728	K00341	nuoL	0	0	0	0	0	0	0	0	0	0	0	0	0	0	0	0	0	10.65				Unknown	Unknown	Nitrogen metabolism
H:\测序数据\desert\0\数据分析\classify_10-8\classify_10-8.txt(606391):	F__R11542390	K00339	nuoJ	0	0	0	0	0	0	0	0	0	0	0	0	0	0	0	0	0	1.17				Unknown	Unknown	Nitrogen metabolism
H:\测序数据\desert\0\数据分析\classify_10-8\classify_10-8.txt(607123):	F__S598947	K00342	nuoM	0	0	0	0	0	0	0	0	0	0	0	0	0	0	0	0	0	4.78				Unknown	Unknown	Nitrogen metabolism
H:\测序数据\desert\0\数据分析\classify_10-8\classify_10-8.txt(608641):	E__S3905789	K00265	gltB	0	0	0	0	0	0	0	0	0	0	0	0	3.84	0	0	0	0	0				Unknown	Unknown	Nitrogen metabolism
H:\测序数据\desert\0\数据分析\classify_10-8\classify_10-8.txt(608888):	E__R11987363	K01915	glnA	0	0	0	0	0	0	0	0	0	0	0	0	7.94	0	0	0	0	0				Unknown	Unknown	Nitrogen metabolism
H:\测序数据\desert\0\数据分析\classify_10-8\classify_10-8.txt(609430):	E__S10402024	K00335	nuoF	0	0	0	0	0	0	0	0	0	0	0	0	0	0	3.73	0	0	0				Unknown	Unknown	Nitrogen metabolism
H:\测序数据\desert\0\数据分析\classify_10-8\classify_10-8.txt(610586):	E__R12170922	K00341	nuoL	0	0	0	0	0	0	7.78	0	0	0	0	0	1.23	5.18	0	0	2.6	0				Unknown	Unknown	Nitrogen metabolism
H:\测序数据\desert\0\数据分析\classify_10-8\classify_10-8.txt(613145):	D__R13074164	K00342	nuoM	0	0	0	0	0	0	0	0	0	0	3.28	20.92	0	0	0	0	0	0				Unknown	Unknown	Nitrogen metabolism
H:\测序数据\desert\0\数据分析\classify_10-8\classify_10-8.txt(613311):	C__R14758211	K00335	nuoF	0	0	0	0	0	0	4.32	0	0	0	0	0	0	0	0	0	0	0				Unknown	Unknown	Nitrogen metabolism
H:\测序数据\desert\0\数据分析\classify_10-8\classify_10-8.txt(613440):	D__S6098531	K01501	E3.5.5.1	0	0	0	0	0	1.48	0	0	0	0	9.83	0	0	0	0	0	0	0				Unknown	Unknown	Nitrogen metabolism
H:\测序数据\desert\0\数据分析\classify_10-8\classify_10-8.txt(613542):	E__S5712877	K00342	nuoM	0	0	0	0	0	0	0	0	0	0	0	0	4.53	0	0	0	0	0				Unknown	Unknown	Nitrogen metabolism
H:\测序数据\desert\0\数据分析\classify_10-8\classify_10-8.txt(613737):	A__S6467713	K03737	nifJ	0	8.09	0	0	0	0	0	0	0	0	0	0	0	0	0	0	0	0				Unknown	Unknown	Nitrogen metabolism
H:\测序数据\desert\0\数据分析\classify_10-8\classify_10-8.txt(613808):	C__S12153385	K00313	fixC	0	0	0	0	0	0	0	0	5.71	0	0	0	0	0	0	0	0	0				Unknown	Unknown	Nitrogen metabolism
H:\测序数据\desert\0\数据分析\classify_10-8\classify_10-8.txt(614987):	D__S11697222	K02275	coxB	0	1.89	0	0	0	0	0	0	0	0	0	7.12	0	0	0	0	0	0				Unknown	Unknown	Nitrogen metabolism
H:\测序数据\desert\0\数据分析\classify_10-8\classify_10-8.txt(615098):	E__S9919179	K00372	nasA	0	0	0	0	0	0	0	0	0	0	0	0	14.07	0	0	0	0	0				Unknown	Unknown	Nitrogen metabolism
H:\测序数据\desert\0\数据分析\classify_10-8\classify_10-8.txt(615134):	C__R14576694	K03521	fixA, etfB	0	0	0	0	0	0	0	0	0	0	0	1.89	0	0	0	0	0	0				Unknown	Unknown	Nitrogen metabolism
H:\测序数据\desert\0\数据分析\classify_10-8\classify_10-8.txt(615547):	D__S8388939	K01915	glnA	0	10.84	0	0	0	2.05	0	0	0	4.95	6.04	0	0	2.09	0	0	0	0				Unknown	Unknown	Nitrogen metabolism
H:\测序数据\desert\0\数据分析\classify_10-8\classify_10-8.txt(618145):	B__S3746547	K00605	gcvT, AMT	0	0	0	0	0	8.87	0	0	0	0	0	0	0	0	0	0	0	0				Unknown	Unknown	Nitrogen metabolism
H:\测序数据\desert\0\数据分析\classify_10-8\classify_10-8.txt(618717):	B__R11489946	K01953	asnB, ASNS	0	0	0	0	12.88	0	0	0	0	0	0	0	0	1.19	0	0	0	0				Unknown	Unknown	Nitrogen metabolism
H:\测序数据\desert\0\数据分析\classify_10-8\classify_10-8.txt(619500):	B__S2437349	K00337	nuoH	0	0	0	0	0	4.2	0	0	0	0	0	0	0	0	0	0	0	0				Unknown	Unknown	Nitrogen metabolism
H:\测序数据\desert\0\数据分析\classify_10-8\classify_10-8.txt(620668):	A__S10283599	K15371	GDH2	0	24.79	0	0	0	2.25	0	0	0	0	1.11	0	0	0	0	0	0	0				Unknown	Unknown	Nitrogen metabolism
H:\测序数据\desert\0\数据分析\classify_10-8\classify_10-8.txt(620705):	C__S7926932	K00339	nuoJ	0	0	0	0	0	1.95	4.48	0	2.48	0	0	0	0	0	0	0	0	0				Unknown	Unknown	Nitrogen metabolism
H:\测序数据\desert\0\数据分析\classify_10-8\classify_10-8.txt(621315):	E__S2174583	K00339	nuoJ	0	0	0	0	0	0	0	0	0	0	0	0	0.86	0	3.79	0	0	0				Unknown	Unknown	Nitrogen metabolism
H:\测序数据\desert\0\数据分析\classify_10-8\classify_10-8.txt(621471):	C__S1608487	K01915	glnA	0	0	0	0	0	0	0	0	10.6	0	0	0	0	0	0	0	0	0				Unknown	Unknown	Nitrogen metabolism
H:\测序数据\desert\0\数据分析\classify_10-8\classify_10-8.txt(622231):	C__R14757668	K03521	fixA, etfB	0	0	0	0	0	0	3.08	0	0	0	0	0	0	0	0	0	0	0				Unknown	Unknown	Nitrogen metabolism
H:\测序数据\desert\0\数据分析\classify_10-8\classify_10-8.txt(622712):	D__S9992319	K02274	coxA	0	0	0	0	0	0	0	0	0	10.25	0	0	0	0	0	0	0	0				Unknown	Unknown	Nitrogen metabolism
H:\测序数据\desert\0\数据分析\classify_10-8\classify_10-8.txt(622771):	E__R11985829	K00341	nuoL	0	0	0	0	0	0	0	0	0	0	0	0	0	0	10.63	0	0	0				Unknown	Unknown	Nitrogen metabolism
H:\测序数据\desert\0\数据分析\classify_10-8\classify_10-8.txt(623106):	E__S11298638	K00265	gltB	0	0	0	0	0	0	0	0	0	0	0	0	0	0.85	8.06	0	0	0				Unknown	Unknown	Nitrogen metabolism
H:\测序数据\desert\0\数据分析\classify_10-8\classify_10-8.txt(623382):	E__S1751473	K13378	nuoCD	0	0	0	0	0	0	0	0	0	0	0	0	0	7.56	1.99	0	1.9	0				Unknown	Unknown	Nitrogen metabolism
H:\测序数据\desert\0\数据分析\classify_10-8\classify_10-8.txt(624326):	B__S8904828	K02275	coxB	0	0	0	0	12.25	0	0	0	0	0	0	0	0	0	0	0	0	0				Unknown	Unknown	Nitrogen metabolism
H:\测序数据\desert\0\数据分析\classify_10-8\classify_10-8.txt(625736):	E__S2682279	K00343	nuoN	0	0	0	0	0	2.15	0	0	0	0	0	0	0	4.39	0	0	0	0				Unknown	Unknown	Nitrogen metabolism
H:\测序数据\desert\0\数据分析\classify_10-8\classify_10-8.txt(626092):	F__S9729357	K00335	nuoF	0	0	0	0	0	0	0	0	0	0	0	0	0	0	0	2.84	0	2.52				Unknown	Unknown	Nitrogen metabolism
H:\测序数据\desert\0\数据分析\classify_10-8\classify_10-8.txt(626510):	C__S13853025	K00343	nuoN	0	0	0	0	0	0	0	6.99	0	0	0	0	0	0	0	0	0	0				Unknown	Unknown	Nitrogen metabolism
H:\测序数据\desert\0\数据分析\classify_10-8\classify_10-8.txt(626567):	B__R11434845	K00333	nuoD	0	0	0	0	2.34	4.65	0	0	0	0	0	0	0	0	0	0	0	0				Unknown	Unknown	Nitrogen metabolism
H:\测序数据\desert\0\数据分析\classify_10-8\classify_10-8.txt(628545):	D__S12301798	K00605	gcvT, AMT	0	0	0	0	0	0	0	0	0	0	0	4.77	0	0	0	0	0	0				Unknown	Unknown	Nitrogen metabolism
H:\测序数据\desert\0\数据分析\classify_10-8\classify_10-8.txt(629177):	D__S6310003	K03737	nifJ	0	0	0	0	0	0	0	0	0	0	6.49	0	0	0	0	0	0	0				Unknown	Unknown	Nitrogen metabolism
H:\测序数据\desert\0\数据分析\classify_10-8\classify_10-8.txt(629536):	B__R11372579	K00342	nuoM	0	0	0	56.3	0	0	0	0	0	0	0	0	0	0	0	0	0	0				Unknown	Unknown	Nitrogen metabolism
H:\测序数据\desert\0\数据分析\classify_10-8\classify_10-8.txt(629685):	B__S3378529	K01455	E3.5.1.49	0	0	0	0	0	18.8	0	0	0	0	0	0	0	0	0	0	0	0				Unknown	Unknown	Nitrogen metabolism
H:\测序数据\desert\0\数据分析\classify_10-8\classify_10-8.txt(630198):	B__S6247898	K15864	nirS	0	0	0	0	2.2	0	0	0	0	0	0	0.81	0	0	0	0	0	0				Unknown	Unknown	Nitrogen metabolism
H:\测序数据\desert\0\数据分析\classify_10-8\classify_10-8.txt(631584):	B__R11561487	K00337	nuoH	0	0	0	0	4.09	0.81	0	0	0	0	0	0	0	0	0	0	0	0				Unknown	Unknown	Nitrogen metabolism
H:\测序数据\desert\0\数据分析\classify_10-8\classify_10-8.txt(631595):	B__J11507256	K00370	narG	0	0	0	0	2.47	1.63	0	0	0	0	0	0	0	0	0	0	0	0				Unknown	Unknown	Nitrogen metabolism
H:\测序数据\desert\0\数据分析\classify_10-8\classify_10-8.txt(632079):	C__S2364603	K00333	nuoD	0	0	0	0	0	0	0	11.99	0	0	0	0	0	0	0	0	0	0				Unknown	Unknown	Nitrogen metabolism
H:\测序数据\desert\0\数据分析\classify_10-8\classify_10-8.txt(632764):	E__S36956	K00337	nuoH	0	0	0	0	0	0	0	0	0	15.31	0	0	0	0	9.57	0	0	0				Unknown	Unknown	Nitrogen metabolism
H:\测序数据\desert\0\数据分析\classify_10-8\classify_10-8.txt(633811):	B__S3976226	K01953	asnB, ASNS	15.9	0	0	2.77	0	0	0	0	0	0	0	0	0	3.62	0	0	0	0				Unknown	Unknown	Nitrogen metabolism
H:\测序数据\desert\0\数据分析\classify_10-8\classify_10-8.txt(634368):	C__R14568610	K00368	nirK	0	0	0	0	0.5	5.92	0	0	51.63	0	0	0	0	0	0	0	0	3.29				Unknown	Unknown	Nitrogen metabolism
H:\测序数据\desert\0\数据分析\classify_10-8\classify_10-8.txt(634831):	D__S2755724	K00341	nuoL	0	0	0	0	0	0	0	0	0	0	0	53.7	0	0	0	0	0	0				Unknown	Unknown	Nitrogen metabolism
H:\测序数据\desert\0\数据分析\classify_10-8\classify_10-8.txt(635019):	E__S7897442	K04561	norB	0	0	0	0	0	0	0	0	0	0	0	0	0	0	7.58	0	0	0				Unknown	Unknown	Nitrogen metabolism
H:\测序数据\desert\0\数据分析\classify_10-8\classify_10-8.txt(635141):	B__R11473257	K00340	nuoK	0	0	0	0	0	4.65	0	0	0	0	0	0	0	0	0	0	0	0				Unknown	Unknown	Nitrogen metabolism
H:\测序数据\desert\0\数据分析\classify_10-8\classify_10-8.txt(636090):	D__R13055007	K00342	nuoM	0	0	0	0	0	0	0	0	0	0	0	22.95	0	0	0	0	0	0				Unknown	Unknown	Nitrogen metabolism
H:\测序数据\desert\0\数据分析\classify_10-8\classify_10-8.txt(636117):	F__S4400176	K01915	glnA	0	0	0	0	0	0	0	0	0	0	0	0	0	0	0	4.25	0	0				Unknown	Unknown	Nitrogen metabolism
H:\测序数据\desert\0\数据分析\classify_10-8\classify_10-8.txt(636629):	A__R10464254	K00337	nuoH	0	7.86	0	0	0	0	0	0	0	0	0	0	0	0	0	0	0	0				Unknown	Unknown	Nitrogen metabolism
H:\测序数据\desert\0\数据分析\classify_10-8\classify_10-8.txt(636868):	C__S11968809	K00338	nuoI	0	0	0	0	0	0	0	8.22	0	0	0	0	0	0	0	0	0	0				Unknown	Unknown	Nitrogen metabolism
H:\测序数据\desert\0\数据分析\classify_10-8\classify_10-8.txt(638798):	E__R12052584	K00332	nuoC	0	0	0	0	0	1.63	0	0	0	0	0	0	0	0	0	0	0	0				Unknown	Unknown	Nitrogen metabolism
H:\测序数据\desert\0\数据分析\classify_10-8\classify_10-8.txt(639196):	A__S2809421	K00261	GLUD1_2, gdhA	0	7.38	0	0	2.24	0	0	0	0	0	0	0	0	0	0	0	0	0				Unknown	Unknown	Nitrogen metabolism
H:\测序数据\desert\0\数据分析\classify_10-8\classify_10-8.txt(641759):	B__S6040089	K01501	E3.5.5.1	0	0	0	17.14	0	0	0	0	0	0	0	0	0	0	3.72	0	0	0				Unknown	Unknown	Nitrogen metabolism
H:\测序数据\desert\0\数据分析\classify_10-8\classify_10-8.txt(642371):	D__S11679024	K01915	glnA	0	0	0	0	0	0	0	0	0	0	0	4.68	0	0	0	0	0	0				Unknown	Unknown	Nitrogen metabolism
H:\测序数据\desert\0\数据分析\classify_10-8\classify_10-8.txt(643828):	C__R14587856	K10945	pmoB-amoB	0	0	0	0	0	1.17	0	0	0	0	0	0	0	0	0	0	0	0				Unknown	Unknown	Nitrogen metabolism
H:\测序数据\desert\0\数据分析\classify_10-8\classify_10-8.txt(644758):	A__R10436616	K02276	coxC	0	1.37	0	0	0	0	0	0	0	0	0	0	0	0	0	0	0	0				Unknown	Unknown	Nitrogen metabolism
H:\测序数据\desert\0\数据分析\classify_10-8\classify_10-8.txt(644889):	A__J10461706	K02274	coxA	0	8.66	0	0	0	0	0	0	0	0	0	2.07	0	0	0	0	0	0				Unknown	Unknown	Nitrogen metabolism
H:\测序数据\desert\0\数据分析\classify_10-8\classify_10-8.txt(645167):	F__R11424012	K10945	pmoB-amoB	0	0	0	0	0	0	0	0	0	0	1.09	0	0	0	0	0	2.28	2.47				Unknown	Unknown	Nitrogen metabolism
H:\测序数据\desert\0\数据分析\classify_10-8\classify_10-8.txt(645729):	B__S786323	K01915	glnA	0	0	0	0	6.76	0	0	0	0	0	0	0	0	0	0	0	0	0				Unknown	Unknown	Nitrogen metabolism
H:\测序数据\desert\0\数据分析\classify_10-8\classify_10-8.txt(647385):	C__S10618518	K01915	glnA	0	0	0	0	0	0	0	10.48	0	0	0	0	0	0	0	0	0	0				Unknown	Unknown	Nitrogen metabolism
H:\测序数据\desert\0\数据分析\classify_10-8\classify_10-8.txt(647638):	E__S4855629	K00342	nuoM	0	0	0	0	0	0	1.71	0	0	0	0	0	0	0.95	10.46	0	0	0				Unknown	Unknown	Nitrogen metabolism
H:\测序数据\desert\0\数据分析\classify_10-8\classify_10-8.txt(648698):	B__S8445254	K01953	asnB, ASNS	0	0	0	13.68	0	0	0	0	0	0	0	0	0	0	0	0	0	0				Unknown	Unknown	Nitrogen metabolism
H:\测序数据\desert\0\数据分析\classify_10-8\classify_10-8.txt(648807):	B__S3817070	K00343	nuoN	0	0	0	0	4.48	1.11	0	0	0	0	0	0	0	0	0	0	0	0				Unknown	Unknown	Nitrogen metabolism
H:\测序数据\desert\0\数据分析\classify_10-8\classify_10-8.txt(649207):	B__R11426316	K03521	fixA, etfB	0	0	0	0	0	4.09	0	0	0	0	0	0	0	0	0	0	0	0				Unknown	Unknown	Nitrogen metabolism
H:\测序数据\desert\0\数据分析\classify_10-8\classify_10-8.txt(652667):	B__S3636337	K00338	nuoI	0	0	0	0	6.92	0	0	0	0	0	0	0	0	0	0	0	0	0				Unknown	Unknown	Nitrogen metabolism
H:\测序数据\desert\0\数据分析\classify_10-8\classify_10-8.txt(653152):	A__S5945021	K01953	asnB, ASNS	0	2.72	0	0	0	0	0	0	0	0	0	0	0	0	0	0	0	0				Unknown	Unknown	Nitrogen metabolism
H:\测序数据\desert\0\数据分析\classify_10-8\classify_10-8.txt(653798):	B__S6938435	K00266	gltD	0	3.52	0	0	0	7.98	0	0	0	0	0	0	0	0	0	0	0	0				Unknown	Unknown	Nitrogen metabolism
H:\测序数据\desert\0\数据分析\classify_10-8\classify_10-8.txt(654977):	B__S11251770	K03521	fixA, etfB	0	0	0	0	1.94	0	0	0	0	0	0	0	0	0	0	0	0	0				Unknown	Unknown	Nitrogen metabolism
H:\测序数据\desert\0\数据分析\classify_10-8\classify_10-8.txt(656201):	C__S7942919	K00261	GLUD1_2, gdhA	0	0	0	0	0	1.95	0	0	7.45	0	0	0	0	0	0	0	0	2.16				Unknown	Unknown	Nitrogen metabolism
H:\测序数据\desert\0\数据分析\classify_10-8\classify_10-8.txt(658681):	D__S621906	K02274	coxA	0	0	0	0	0	0	2.14	0	0	15.01	0	0	0	0	0	0	0	0				Unknown	Unknown	Nitrogen metabolism
H:\测序数据\desert\0\数据分析\classify_10-8\classify_10-8.txt(658728):	C__R14580840	K00341	nuoL	0	0	0	0	0	0	6.53	0	5.76	0	0	0	0	0	2.08	0	0	0				Unknown	Unknown	Nitrogen metabolism
H:\测序数据\desert\0\数据分析\classify_10-8\classify_10-8.txt(659292):	C__S3890591	K02274	coxA	0	0	0	0	0	0	0	0	5.46	0	0	0	0	0	0	0	0	0				Unknown	Unknown	Nitrogen metabolism
H:\测序数据\desert\0\数据分析\classify_10-8\classify_10-8.txt(659430):	E__S11281853	K15371	GDH2	0	0	0	0	0	0	0	0	0	0	0	0	7.9	0	0	0	0	0				Unknown	Unknown	Nitrogen metabolism
H:\测序数据\desert\0\数据分析\classify_10-8\classify_10-8.txt(660894):	B__S4206227	K00413	CYC1, CYT1, petC	0	0	0	0	12.19	0	0	0	0	0	0	0	0	0	0	0	0	0				Unknown	Unknown	Nitrogen metabolism
H:\测序数据\desert\0\数据分析\classify_10-8\classify_10-8.txt(662379):	E__S7839068	K02275	coxB	0	0	0	0	0	0	0	0	0	0	0	0	6.52	0	0	0	0	0				Unknown	Unknown	Nitrogen metabolism
H:\测序数据\desert\0\数据分析\classify_10-8\classify_10-8.txt(663995):	B__S10499996	K00284	E1.4.7.1	0	0	0	0	8.93	0	0	0	0	0	0	2.46	0	0	0	0	0	0				Unknown	Unknown	Nitrogen metabolism
H:\测序数据\desert\0\数据分析\classify_10-8\classify_10-8.txt(664643):	C__S664735	K02274	coxA	0	0	0	0	0	0	1.95	0	0	0	0	0	0	0	0	0	0	0				Unknown	Unknown	Nitrogen metabolism
H:\测序数据\desert\0\数据分析\classify_10-8\classify_10-8.txt(664663):	B__S7514974	K13378	nuoCD	0	0	0	0	0	24.09	0	0	0	0	0	0	0	0	0	0	0	0				Unknown	Unknown	Nitrogen metabolism
H:\测序数据\desert\0\数据分析\classify_10-8\classify_10-8.txt(667472):	E__S8094035	K00339	nuoJ	0	0	0	0	0	0	0	0	0	0	0	0	0	4.15	0	5.72	0	0				Unknown	Unknown	Nitrogen metabolism
H:\测序数据\desert\0\数据分析\classify_10-8\classify_10-8.txt(667896):	B__R11573323	K02276	coxC	0	0	0	0	0	2.21	0	0	0	0	0	0	0	0	0	0	0	0				Unknown	Unknown	Nitrogen metabolism
H:\测序数据\desert\0\数据分析\classify_10-8\classify_10-8.txt(667912):	C__S8626161	K15578	nrtC, nasD	0	0	0	0	0	0	0	7.56	0	0	0	0	0	0	0	0	0	0				Unknown	Unknown	Nitrogen metabolism
H:\测序数据\desert\0\数据分析\classify_10-8\classify_10-8.txt(668076):	D__R13125355	K00371	narH	0	0	0	0	0	0	1.98	0	0	0	0	0	0	0	0	0	0	0				Unknown	Unknown	Nitrogen metabolism
H:\测序数据\desert\0\数据分析\classify_10-8\classify_10-8.txt(668280):	F__J11382504	K15371	GDH2	0	0	0	0	0	0	0	0	0	0	0	0	0	0	0	5.28	0	0				Unknown	Unknown	Nitrogen metabolism
H:\测序数据\desert\0\数据分析\classify_10-8\classify_10-8.txt(670056):	F__S5529853	K03522	fixB, etfA	0	0	0	0	0	0	0	0	0	0	0	0	0	0	0	0	11.82	0				Unknown	Unknown	Nitrogen metabolism
H:\测序数据\desert\0\数据分析\classify_10-8\classify_10-8.txt(671385):	E__S3184496	K00459	E1.13.12.16	0	0	0	0	0	0	0	0	0	0	0	0	3.09	0	0	0	0	0				Unknown	Unknown	Nitrogen metabolism
H:\测序数据\desert\0\数据分析\classify_10-8\classify_10-8.txt(672868):	B__S4982025	K00368	nirK	0	0	0	0	0	5.32	0	0	0	0	0	0	0	0	0	0	0	0				Unknown	Unknown	Nitrogen metabolism
H:\测序数据\desert\0\数据分析\classify_10-8\classify_10-8.txt(673016):	B__S10526957	K03522	fixB, etfA	0	0	0	0	0	3.62	0	0	0	0	0	0	0	0	0	0	0	0				Unknown	Unknown	Nitrogen metabolism
H:\测序数据\desert\0\数据分析\classify_10-8\classify_10-8.txt(673920):	F__S483931	K01953	asnB, ASNS	0	0	0	0	0	0	0	0	0	0	0	0	0	0	0	0	0	10.21				Unknown	Unknown	Nitrogen metabolism
H:\测序数据\desert\0\数据分析\classify_10-8\classify_10-8.txt(678283):	B__S2288075	K00372	nasA	0	0	0	0	0	5.31	0	0	0	0	0	0	0	0	0	0	0	0				Unknown	Unknown	Nitrogen metabolism
H:\测序数据\desert\0\数据分析\classify_10-8\classify_10-8.txt(678737):	F__R11461566	K00412	CYTB, petB	0	0	0	0	0	0	0	0	0	0	0	0	0	0	0	0	13.58	0				Unknown	Unknown	Nitrogen metabolism
H:\测序数据\desert\0\数据分析\classify_10-8\classify_10-8.txt(679362):	D__S1261831	K02274	coxA	0	0	0	0	0	0	0	0	0	0	6.13	0	0	0	0	0	0	0				Unknown	Unknown	Nitrogen metabolism
H:\测序数据\desert\0\数据分析\classify_10-8\classify_10-8.txt(679527):	E__S5279206	K00265	gltB	0	0	0	0	0	0	0	0	0	0	0	0	0	0	12.1	0	0	0				Unknown	Unknown	Nitrogen metabolism
H:\测序数据\desert\0\数据分析\classify_10-8\classify_10-8.txt(679639):	D__S7500369	K02274	coxA	0	0	0	0	0	0	0	0	0	0	0	3.04	0	0	0	0	0	0				Unknown	Unknown	Nitrogen metabolism
H:\测序数据\desert\0\数据分析\classify_10-8\classify_10-8.txt(679832):	A__S4518575	K00605	gcvT, AMT	0	14.76	0	0	0	0	0	0	0	0	0	0	0	0	0	0	0	0				Unknown	Unknown	Nitrogen metabolism
H:\测序数据\desert\0\数据分析\classify_10-8\classify_10-8.txt(680023):	A__S7013712	K00313	fixC	0	7.74	0	0	0	0	0	0	0	0	0	0	0	0	0	0	0	0				Unknown	Unknown	Nitrogen metabolism
H:\测序数据\desert\0\数据分析\classify_10-8\classify_10-8.txt(680481):	C__S2179991	K01953	asnB, ASNS	0	0	0	0	0	0	0	0	9	0	0	0	0	0	0	0	0	0				Unknown	Unknown	Nitrogen metabolism
H:\测序数据\desert\0\数据分析\classify_10-8\classify_10-8.txt(681766):	C__S374348	K01915	glnA	0	0	0	0	0	0	1.82	3.51	0	0	0	0	0	0	0	0	0	0				Unknown	Unknown	Nitrogen metabolism
H:\测序数据\desert\0\数据分析\classify_10-8\classify_10-8.txt(682353):	B__R11443202	K00332	nuoC	0	0	0	0.54	0	0.35	0	0	0	0	0	0	0	0	0	0	0	0				Unknown	Unknown	Nitrogen metabolism
H:\测序数据\desert\0\数据分析\classify_10-8\classify_10-8.txt(682889):	C__R14638329	K00332	nuoC	0	0	0	0	0	0	0	0	16.12	0	0	0	0	0	0	0	0	0				Unknown	Unknown	Nitrogen metabolism
H:\测序数据\desert\0\数据分析\classify_10-8\classify_10-8.txt(683504):	E__S3201859	K00284	E1.4.7.1	0	0	0	0	0	0	0	0	0	0	0	0	0	3.52	0	0	0	0				Unknown	Unknown	Nitrogen metabolism
H:\测序数据\desert\0\数据分析\classify_10-8\classify_10-8.txt(684143):	C__S2050677	K00335	nuoF	0	0	0	0	0	0	0	0	11.11	0	0	0	0	0	0	0	0	0				Unknown	Unknown	Nitrogen metabolism
H:\测序数据\desert\0\数据分析\classify_10-8\classify_10-8.txt(685384):	C__S8542083	K15371	GDH2	0	0	0	0	0	0	0	10.4	0	0	0	0	0	0	0	0	0	0				Unknown	Unknown	Nitrogen metabolism
H:\测序数据\desert\0\数据分析\classify_10-8\classify_10-8.txt(686274):	B__S7365024	K01915	glnA	0	0	0	27.57	0	0	0	0	0	0	0	0	0	0	0	0	0	0				Unknown	Unknown	Nitrogen metabolism
H:\测序数据\desert\0\数据分析\classify_10-8\classify_10-8.txt(687134):	B__S9455047	K01915	glnA	0	0	0	0	0	7.67	0	0	0	0	0	0	0	0	0	0	0	0				Unknown	Unknown	Nitrogen metabolism
H:\测序数据\desert\0\数据分析\classify_10-8\classify_10-8.txt(688656):	B__S6856302	K00337	nuoH	0	0	0	38.2	0	0	0	0	0	0	0	0	0	0	0	0	0	0				Unknown	Unknown	Nitrogen metabolism
H:\测序数据\desert\0\数据分析\classify_10-8\classify_10-8.txt(689811):	E__R12072982	K00337	nuoH	0	0	0	0	0	0	0	0	0	0	0	0	0	4.51	5.69	0	0	0				Unknown	Unknown	Nitrogen metabolism
H:\测序数据\desert\0\数据分析\classify_10-8\classify_10-8.txt(690748):	D__S5042216	K00265	gltB	0	0	0	0	0	0	0	0	0	0	0	6.07	0	0	0	0	0	0				Unknown	Unknown	Nitrogen metabolism
H:\测序数据\desert\0\数据分析\classify_10-8\classify_10-8.txt(691774):	B__S7777209	K01915	glnA	0	0	0	0	3.9	0	0	0	0	0	0	0	0	0	0	0	0	0				Unknown	Unknown	Nitrogen metabolism
H:\测序数据\desert\0\数据分析\classify_10-8\classify_10-8.txt(692610):	F__S10467581	K00265	gltB	0	0	0	0	0	0	0	0	0	0	0	0	0	0	0	0	0	7.04				Unknown	Unknown	Nitrogen metabolism
H:\测序数据\desert\0\数据分析\classify_10-8\classify_10-8.txt(692781):	F__S6175595	K00376	nosZ	0	0	0	0	0	0	0	0	0	0	0	0	0	0.96	0	0	18.76	0				Unknown	Unknown	Nitrogen metabolism
H:\测序数据\desert\0\数据分析\classify_10-8\classify_10-8.txt(693214):	B__R11453330	K02274	coxA	0	0	0	0	7.4	0	0	0	0	0	0	0	0	0	0	0	0	0				Unknown	Unknown	Nitrogen metabolism
H:\测序数据\desert\0\数据分析\classify_10-8\classify_10-8.txt(693412):	C__R14568089	K00265	gltB	0	0	0	0	0	0	8.74	0	0	0	0	0	0	0	0	0	0	0				Unknown	Unknown	Nitrogen metabolism
H:\测序数据\desert\0\数据分析\classify_10-8\classify_10-8.txt(695004):	D__R13047803	K00333	nuoD	0	0	0	0	0	0	0	0	0	0	0	26	0	0	0	0	0	0				Unknown	Unknown	Nitrogen metabolism
H:\测序数据\desert\0\数据分析\classify_10-8\classify_10-8.txt(695967):	B__S1299914	K00341	nuoL	0	0	0	0	3.96	14.77	0	0	0	0	0	0	0	0	0	0	0	0				Unknown	Unknown	Nitrogen metabolism
H:\测序数据\desert\0\数据分析\classify_10-8\classify_10-8.txt(696163):	C__S10337852	K15371	GDH2	0	0	0	0	0	0	5.1	0	0	0	0	0	0	0	0	0	0	0				Unknown	Unknown	Nitrogen metabolism
H:\测序数据\desert\0\数据分析\classify_10-8\classify_10-8.txt(696304):	D__S9649753	K00261	GLUD1_2, gdhA	0	0	0	0	0	0	0	0	0	0	10.27	0	0	0	0	0	0	0				Unknown	Unknown	Nitrogen metabolism
H:\测序数据\desert\0\数据分析\classify_10-8\classify_10-8.txt(696627):	E__S2539736	K02276	coxC	0	0	0	0	0	0	0	0	0	0	0	0	4.8	0	0	0	0	0				Unknown	Unknown	Nitrogen metabolism
H:\测序数据\desert\0\数据分析\classify_10-8\classify_10-8.txt(698770):	B__S11246938	K02275	coxB	0	0	0	12.34	0	0	0	0	0	0	0	0	0	0	0	0	0	0				Unknown	Unknown	Nitrogen metabolism
H:\测序数据\desert\0\数据分析\classify_10-8\classify_10-8.txt(699059):	F__S2123779	K00333	nuoD	0	0	0	0	0	0	0	0	0	0	0	0	0	0	0	0	0	8.66				Unknown	Unknown	Nitrogen metabolism
H:\测序数据\desert\0\数据分析\classify_10-8\classify_10-8.txt(699964):	B__S9968245	K00926	arcC	0	0	0	0	0	6.22	0	0	0	0	0	0	0	0	0	0	0	0				Unknown	Unknown	Nitrogen metabolism
H:\测序数据\desert\0\数据分析\classify_10-8\classify_10-8.txt(700051):	C__S11755655	K00330	nuoA	0	0	0	0	0	0	0	6.91	0	0	0	0	0	0	0	0	0	0				Unknown	Unknown	Nitrogen metabolism
H:\测序数据\desert\0\数据分析\classify_10-8\classify_10-8.txt(700415):	C__S6097615	K01674	cah	0	0	0	0	0	0	0.71	0	8.88	0	0	0	0	0	0	0	0	0				Unknown	Unknown	Nitrogen metabolism
H:\测序数据\desert\0\数据分析\classify_10-8\classify_10-8.txt(700464):	C__S10149330	K00342	nuoM	0	0	0	0	0	0	15.07	0	0	0	0	0	0	0	0	0	0	0				Unknown	Unknown	Nitrogen metabolism
H:\测序数据\desert\0\数据分析\classify_10-8\classify_10-8.txt(701139):	F__S2389549	K00332	nuoC	0	0	0	0	0	0	0	0	0	0	0	0	0	0	0	0	0	4.14				Unknown	Unknown	Nitrogen metabolism
H:\测序数据\desert\0\数据分析\classify_10-8\classify_10-8.txt(702419):	C__S8745823	K00340	nuoK	0	0	0	0	0	0	0	0	7.9	0	0	0	0	0	0	0	0	0				Unknown	Unknown	Nitrogen metabolism
H:\测序数据\desert\0\数据分析\classify_10-8\classify_10-8.txt(702682):	D__R13079180	K00342	nuoM	0	0	0	0	0	0	0	0	0	0	0	8.75	0	0	0	0	0	0				Unknown	Unknown	Nitrogen metabolism
H:\测序数据\desert\0\数据分析\classify_10-8\classify_10-8.txt(703145):	C__S9154138	K03521	fixA, etfB	0	0	0	0	0	0	2.52	0	0	0	0	0	0	0	0	0	0	0				Unknown	Unknown	Nitrogen metabolism
H:\测序数据\desert\0\数据分析\classify_10-8\classify_10-8.txt(703444):	A__S9898674	K02274	coxA	0	5.88	0	0	0	0	0	0	0	0	0	0	0	0	0	8.34	0	0				Unknown	Unknown	Nitrogen metabolism
H:\测序数据\desert\0\数据分析\classify_10-8\classify_10-8.txt(703642):	E__S7808132	K00336	nuoG	0	0	0	0	0	0	0	0	0	0	0	0	5.85	0	0	0	0	0				Unknown	Unknown	Nitrogen metabolism
H:\测序数据\desert\0\数据分析\classify_10-8\classify_10-8.txt(704320):	C__S6169287	K00376	nosZ	0	0	0	0	0	0	0	0	7.52	0	0	0	0	0	0	0	0	0				Unknown	Unknown	Nitrogen metabolism
H:\测序数据\desert\0\数据分析\classify_10-8\classify_10-8.txt(704552):	E__S299159	K00284	E1.4.7.1	0	0	0	0	0	0	0	0	0	0	0	0	0	0	13.73	0	0	0				Unknown	Unknown	Nitrogen metabolism
H:\测序数据\desert\0\数据分析\classify_10-8\classify_10-8.txt(704754):	E__S9602790	K01953	asnB, ASNS	0	0	0	0	0	0	0	0	0	0	0	0	0	0	7.02	0	0	0				Unknown	Unknown	Nitrogen metabolism
H:\测序数据\desert\0\数据分析\classify_10-8\classify_10-8.txt(705004):	C__S126109	K00333	nuoD	0	0	0	0	0	0	12.81	0	0	0	0	0	0	0	0	0	0	0				Unknown	Unknown	Nitrogen metabolism
H:\测序数据\desert\0\数据分析\classify_10-8\classify_10-8.txt(706620):	B__R11368363	K00331	nuoB	0	0	0	4.83	1.24	25.89	0	0	0	0	0	0	0	0	0	0	0	0				Unknown	Unknown	Nitrogen metabolism
H:\测序数据\desert\0\数据分析\classify_10-8\classify_10-8.txt(707183):	D__S4688227	K02275	coxB	0	0	0	0	0	0	0	0	0	14.91	0	0	0	0	0	0	0	0				Unknown	Unknown	Nitrogen metabolism
H:\测序数据\desert\0\数据分析\classify_10-8\classify_10-8.txt(707679):	E__S1867889	K00284	E1.4.7.1	0	0	0	0	0	0	0	0	0	0	0	0	0	5.41	2.85	0	0	0				Unknown	Unknown	Nitrogen metabolism
H:\测序数据\desert\0\数据分析\classify_10-8\classify_10-8.txt(707701):	A__J10397033	K00412	CYTB, petB	0	14.97	0	0	0	0	0	0	0	0	0	0	0	0	0	0	0	0				Unknown	Unknown	Nitrogen metabolism
H:\测序数据\desert\0\数据分析\classify_10-8\classify_10-8.txt(707792):	D__S189239	K00336	nuoG	0	0	0	0	0	0	0	0	0	0	11.69	0	0	0	0	0	0	0				Unknown	Unknown	Nitrogen metabolism
H:\测序数据\desert\0\数据分析\classify_10-8\classify_10-8.txt(707903):	B__S2892689	K01673	cynT, can	0	0	0	0	8.67	0	0	0	0	0	0	0	0	0	0	0	0	0				Unknown	Unknown	Nitrogen metabolism
H:\测序数据\desert\0\数据分析\classify_10-8\classify_10-8.txt(708352):	D__S12889935	K00336	nuoG	0	1.89	0	0	0	0	0	0	0	6.9	0	0	0	0	0	2.68	0	0				Unknown	Unknown	Nitrogen metabolism
H:\测序数据\desert\0\数据分析\classify_10-8\classify_10-8.txt(709054):	D__S1647097	K00605	gcvT, AMT	0	1.62	0	0	0	0	0	0	0	0	0	6.11	0	0	0	0	0	0				Unknown	Unknown	Nitrogen metabolism
H:\测序数据\desert\0\数据分析\classify_10-8\classify_10-8.txt(709252):	E__S3927931	K00342	nuoM	0	0	0	0	0	0	0	0	0	0	0	0	0	0	3.22	0	0	0				Unknown	Unknown	Nitrogen metabolism
H:\测序数据\desert\0\数据分析\classify_10-8\classify_10-8.txt(709286):	E__S3485373	K00332	nuoC	0	0	0	0	0	0	0	0	0	0	0	0	7.65	0	0	0	0	0				Unknown	Unknown	Nitrogen metabolism
H:\测序数据\desert\0\数据分析\classify_10-8\classify_10-8.txt(709462):	C__S8831450	K02274	coxA	0	0	0	0	0	0	0	7.59	0	0	0	0	0	2.19	0	0	0	0				Unknown	Unknown	Nitrogen metabolism
H:\测序数据\desert\0\数据分析\classify_10-8\classify_10-8.txt(710120):	C__S6473710	K02274	coxA	0	0	0	0	0	0	0	0	10.58	0	0	0	0	0	0	0	0	0				Unknown	Unknown	Nitrogen metabolism
H:\测序数据\desert\0\数据分析\classify_10-8\classify_10-8.txt(710804):	F__R11431975	K02569	napC	0	0	0	0	0	0	0	0	0	0	0	0	0	0	0	0	0	2.67				Unknown	Unknown	Nitrogen metabolism
H:\测序数据\desert\0\数据分析\classify_10-8\classify_10-8.txt(712359):	E__S6499978	K02276	coxC	0	0	0	0	0	0	0	0	0	0	0	1.43	0	2.64	6.24	0	1.98	0				Unknown	Unknown	Nitrogen metabolism
H:\测序数据\desert\0\数据分析\classify_10-8\classify_10-8.txt(714149):	B__S10723461	K00334	nuoE	0	0	0	16.48	0	1.17	0	0	0	0	0	0	0	0	0	0	0	0				Unknown	Unknown	Nitrogen metabolism
H:\测序数据\desert\0\数据分析\classify_10-8\classify_10-8.txt(714157):	A__S9237235	K00336	nuoG	0	6.04	0	0	0	0	0	0	0	0	0	0	0	0	0	0	0	0				Unknown	Unknown	Nitrogen metabolism
H:\测序数据\desert\0\数据分析\classify_10-8\classify_10-8.txt(715717):	A__S2256926	K01953	asnB, ASNS	0	6.29	0	0	0	0	0	0	0	0	0	0	0	0	0	0	0	0				Unknown	Unknown	Nitrogen metabolism
H:\测序数据\desert\0\数据分析\classify_10-8\classify_10-8.txt(715937):	E__S6149880	K01501	E3.5.5.1	0	0	0	0	0	0	0	0	0	0	0	0	6.71	0	0	0	0	0				Unknown	Unknown	Nitrogen metabolism
H:\测序数据\desert\0\数据分析\classify_10-8\classify_10-8.txt(716150):	B__R11507004	K00376	nosZ	0	0	0	0	9.12	0	0	0	0	0	0	0	0	0	0	0	0	0				Unknown	Unknown	Nitrogen metabolism
H:\测序数据\desert\0\数据分析\classify_10-8\classify_10-8.txt(716164):	E__S3483303	K00284	E1.4.7.1	0	0	0	0	0	0	0	0	0.98	0	0	0	12.28	0	0	0	0	0				Unknown	Unknown	Nitrogen metabolism
H:\测序数据\desert\0\数据分析\classify_10-8\classify_10-8.txt(717514):	D__S586233	K01953	asnB, ASNS	0	0	0	0	0	0	0	0	0	0	6.49	0	0	0	0	0	0	0				Unknown	Unknown	Nitrogen metabolism
H:\测序数据\desert\0\数据分析\classify_10-8\classify_10-8.txt(717530):	F__S7248438	K00341	nuoL	0	0	0	0	0	0	0	0	0	3.1	0	2.13	0	0.79	0	0	8.88	0				Unknown	Unknown	Nitrogen metabolism
H:\测序数据\desert\0\数据分析\classify_10-8\classify_10-8.txt(719271):	E__S5056045	K00337	nuoH	0	0	0	0	0	0	0	0	0	0	0	0	0	3.52	2.77	0	0	0				Unknown	Unknown	Nitrogen metabolism
H:\测序数据\desert\0\数据分析\classify_10-8\classify_10-8.txt(719897):	B__S9080914	K00338	nuoI	0	0	0	34.29	0	0	0	0	0	0	0	0	0	0	0	0	0	0				Unknown	Unknown	Nitrogen metabolism
H:\测序数据\desert\0\数据分析\classify_10-8\classify_10-8.txt(719951):	D__S1321845	K00336	nuoG	0	0	0	0	0	0	0	0	0	0	14.88	0	0	0	0	0	0	0				Unknown	Unknown	Nitrogen metabolism
H:\测序数据\desert\0\数据分析\classify_10-8\classify_10-8.txt(719982):	B__S9045311	K00313	fixC	0	0	0	33.07	0	0	0	0	0	0	0	0	0	0	0	0	0	0				Unknown	Unknown	Nitrogen metabolism
H:\测序数据\desert\0\数据分析\classify_10-8\classify_10-8.txt(722130):	E__S7125516	K00413	CYC1, CYT1, petC	0	0	0	0	0	0	0	0	0	0	0	0	0	10.55	10.59	0	0	0				Unknown	Unknown	Nitrogen metabolism
H:\测序数据\desert\0\数据分析\classify_10-8\classify_10-8.txt(722148):	E__R11946979	K00370	narG	0	0	0	0	0	0	0	0	0	0	0	0.43	0	6.85	10.81	0	0.59	0				Unknown	Unknown	Nitrogen metabolism
H:\测序数据\desert\0\数据分析\classify_10-8\classify_10-8.txt(722273):	D__S12975726	K01953	asnB, ASNS	0	0	0	0	0	0	0	0	2.43	5.38	0	0	0	0	0	0	0	0				Unknown	Unknown	Nitrogen metabolism
H:\测序数据\desert\0\数据分析\classify_10-8\classify_10-8.txt(722294):	D__S11348007	K00343	nuoN	0	0	0	0	0	4.68	0	0	0	0	13.82	0	0	0	0	0	0	0				Unknown	Unknown	Nitrogen metabolism
H:\测序数据\desert\0\数据分析\classify_10-8\classify_10-8.txt(724507):	D__S590694	K01953	asnB, ASNS	0	0	0	0	0	0	0	0	0	11.07	0	0	0	0	0	0	0	0				Unknown	Unknown	Nitrogen metabolism
H:\测序数据\desert\0\数据分析\classify_10-8\classify_10-8.txt(724835):	E__S1703361	K00333	nuoD	0	0	0	0	0	0	1.7	0	0	0	0	0	0	5.66	2.98	0	0	0				Unknown	Unknown	Nitrogen metabolism
H:\测序数据\desert\0\数据分析\classify_10-8\classify_10-8.txt(724905):	A__R10382500	K00370	narG	0	14.08	0	0	2.92	1.93	0	0	0	0	0	0	0	0	0	0	1.49	0				Unknown	Unknown	Nitrogen metabolism
H:\测序数据\desert\0\数据分析\classify_10-8\classify_10-8.txt(725875):	F__S7073731	K00261	GLUD1_2, gdhA	0	0	0	0	0	0	0	0	0	0	0	0	0	0	0	21.35	0	0				Unknown	Unknown	Nitrogen metabolism
H:\测序数据\desert\0\数据分析\classify_10-8\classify_10-8.txt(728954):	C__J14694225	K00368	nirK	0	2.14	0	0	0	0	0	0	2.06	0	0	0	0	0	0	0	0	0				Unknown	Unknown	Nitrogen metabolism
H:\测序数据\desert\0\数据分析\classify_10-8\classify_10-8.txt(729250):	C__S11271960	K00370	narG	0	0	0	0	0	0	0	8.06	0	0	0	0	0	0	0	0	0	0				Unknown	Unknown	Nitrogen metabolism
H:\测序数据\desert\0\数据分析\classify_10-8\classify_10-8.txt(731357):	F__J11429821	K03522	fixB, etfA	0	0	0	0	0	0	0	0	0	0	0	0	0	0	0	3	0	0				Unknown	Unknown	Nitrogen metabolism
H:\测序数据\desert\0\数据分析\classify_10-8\classify_10-8.txt(731602):	E__R11980862	K00266	gltD	0	0	0	0	0	0	0	0	0	0	0	1.36	8.07	0	0	0	0.95	0				Unknown	Unknown	Nitrogen metabolism
H:\测序数据\desert\0\数据分析\classify_10-8\classify_10-8.txt(731608):	F__J11467467	K00338	nuoI	0	0	0	0	0	0	0	0	0	0	0	0	0	0	0	3.36	0	0				Unknown	Unknown	Nitrogen metabolism
H:\测序数据\desert\0\数据分析\classify_10-8\classify_10-8.txt(732199):	E__R12048004	K13378	nuoCD	0	0	0	0	0	0	0	0	0	0	0	0	2.97	2.78	0	0	0	0				Unknown	Unknown	Nitrogen metabolism
H:\测序数据\desert\0\数据分析\classify_10-8\classify_10-8.txt(737513):	E__S7699642	K00412	CYTB, petB	0	0	0	0	0	0	0	0	0	0	0	0	0	0	13.14	0	0	0				Unknown	Unknown	Nitrogen metabolism
H:\测序数据\desert\0\数据分析\classify_10-8\classify_10-8.txt(737946):	C__S5837838	K04561	norB	0	0	0	0	0	0	0	10.89	0	0	0	2.27	0	0	0	0	0	0				Unknown	Unknown	Nitrogen metabolism
H:\测序数据\desert\0\数据分析\classify_10-8\classify_10-8.txt(738102):	B__R11439260	K00330	nuoA	0	1.35	0	0	0	3.56	0	0	0	0	0	0	0	1.04	0	0	0	0				Unknown	Unknown	Nitrogen metabolism
H:\测序数据\desert\0\数据分析\classify_10-8\classify_10-8.txt(738681):	D__R13226658	K15864	nirS	0	0	0	0	0	0	0	0	0	0	6.55	0	0	0	0	0	0	0				Unknown	Unknown	Nitrogen metabolism
H:\测序数据\desert\0\数据分析\classify_10-8\classify_10-8.txt(738969):	B__S7051098	K02274	coxA	0	0	0	0	15.74	0	0	0	0	0	0	0	0	0	0	0	0	0				Unknown	Unknown	Nitrogen metabolism
H:\测序数据\desert\0\数据分析\classify_10-8\classify_10-8.txt(739533):	F__S7498135	K00337	nuoH	0	0	0	0	0	0	0	0	0	0	0	0	0	0	0	0	0	21.32				Unknown	Unknown	Nitrogen metabolism
H:\测序数据\desert\0\数据分析\classify_10-8\classify_10-8.txt(741290):	C__S10710017	K00335	nuoF	0	0	0	0	0	0	0	14.46	0	0	0	0	0	0	0	0	0	0				Unknown	Unknown	Nitrogen metabolism
H:\测序数据\desert\0\数据分析\classify_10-8\classify_10-8.txt(741710):	C__S978227	K00332	nuoC	0	0	0	0	0	0	0	11.87	0	0	0	0	0	0	0	0	0	0				Unknown	Unknown	Nitrogen metabolism
H:\测序数据\desert\0\数据分析\classify_10-8\classify_10-8.txt(743385):	F__S9559015	K00363	nirD	0	0	0	0	0	0	0	0	0	0	0	0	0	2.26	0	0	6.79	0				Unknown	Unknown	Nitrogen metabolism
H:\测序数据\desert\0\数据分析\classify_10-8\classify_10-8.txt(743557):	C__S2557527	K00337	nuoH	0	0	0	0	0	0	6.4	0	0	0	0	0	0	0	0	0	0	0				Unknown	Unknown	Nitrogen metabolism
H:\测序数据\desert\0\数据分析\classify_10-8\classify_10-8.txt(743892):	D__S10009936	K00334	nuoE	0	0	0	0	0	0	0	0	0	0	6.55	0	0	0	0	0	0	0				Unknown	Unknown	Nitrogen metabolism
H:\测序数据\desert\0\数据分析\classify_10-8\classify_10-8.txt(744655):	B__S1564621	K00605	gcvT, AMT	0	0	0	0	4.14	0	0	0	0	0	0	0	0	0	0	0	0	0				Unknown	Unknown	Nitrogen metabolism
H:\测序数据\desert\0\数据分析\classify_10-8\classify_10-8.txt(744845):	E__R12168508	K00335	nuoF	0	0	0	0	0	0	0	0	0	0	0	0	0	0	3.2	0	0	0				Unknown	Unknown	Nitrogen metabolism
H:\测序数据\desert\0\数据分析\classify_10-8\classify_10-8.txt(744927):	C__S11189901	K00336	nuoG	0	0	0	0	0	0	0	0	13.89	0	0	0	0	0.74	0	0	0	0				Unknown	Unknown	Nitrogen metabolism
H:\测序数据\desert\0\数据分析\classify_10-8\classify_10-8.txt(745132):	C__S13585606	K00459	E1.13.12.16	0	0	0	0	2.15	0	0	7.59	0	0	0	0	0	0	0	0	0	0				Unknown	Unknown	Nitrogen metabolism
H:\测序数据\desert\0\数据分析\classify_10-8\classify_10-8.txt(745307):	D__S1834169	K01915	glnA	0	0	0	0	0	0	0	0	0	0	8.55	0	0	0	0	0	0	0				Unknown	Unknown	Nitrogen metabolism
H:\测序数据\desert\0\数据分析\classify_10-8\classify_10-8.txt(745544):	D__S3245801	K00413	CYC1, CYT1, petC	0	0	0	0	0	0	0	0	0	0	6.1	0	0	0	0	0	0	0				Unknown	Unknown	Nitrogen metabolism
H:\测序数据\desert\0\数据分析\classify_10-8\classify_10-8.txt(745998):	E__S10928639	K15371	GDH2	0	1.57	0	0	0	0	0	0	0	0	0	0	3.46	2.43	0	0	0	0				Unknown	Unknown	Nitrogen metabolism
H:\测序数据\desert\0\数据分析\classify_10-8\classify_10-8.txt(746464):	C__R14633789	K00331	nuoB	0	0	0	0	0	0	5.19	0	0	0	0	0	0	0	0	0	0	0				Unknown	Unknown	Nitrogen metabolism
H:\测序数据\desert\0\数据分析\classify_10-8\classify_10-8.txt(746708):	E__S6509480	K00371	narH	0	0	0	0	0	0	0	0	0	0	0	0	4.02	0	5.93	0	0	0				Unknown	Unknown	Nitrogen metabolism
H:\测序数据\desert\0\数据分析\classify_10-8\classify_10-8.txt(747053):	B__S8585489	K00261	GLUD1_2, gdhA	0	0	0	0	8.57	0	0	0	0	0	0	0	0	0	0	0	0	0				Unknown	Unknown	Nitrogen metabolism
H:\测序数据\desert\0\数据分析\classify_10-8\classify_10-8.txt(747326):	B__S5352528	K02275	coxB	0	0	0	0	7.16	0	0	0	0	0	0	0	0	0	0	0	0	0				Unknown	Unknown	Nitrogen metabolism
H:\测序数据\desert\0\数据分析\classify_10-8\classify_10-8.txt(750222):	F__S617647	K00284	E1.4.7.1	0	0	0	0	0	0	0	0	0	0	0	0	0	0	0	0	10.18	0				Unknown	Unknown	Nitrogen metabolism
H:\测序数据\desert\0\数据分析\classify_10-8\classify_10-8.txt(750985):	B__R11445963	K00336	nuoG	0	0	0	0	0.87	2.15	0	0	0	0	0	0	0	0	0	0	0	0				Unknown	Unknown	Nitrogen metabolism
H:\测序数据\desert\0\数据分析\classify_10-8\classify_10-8.txt(752387):	C__S3971224	K00926	arcC	0	0	0	0	0	0	8.26	0	0	0	0	0	0	0	0	0	0	0				Unknown	Unknown	Nitrogen metabolism
H:\测序数据\desert\0\数据分析\classify_10-8\classify_10-8.txt(756171):	D__S1154673	K15371	GDH2	0	0	0	0	0	0	0	0	0	0	0	14.7	0	0	0	0	0	0				Unknown	Unknown	Nitrogen metabolism
H:\测序数据\desert\0\数据分析\classify_10-8\classify_10-8.txt(756337):	A__J10413865	K02274	coxA	0	6.12	0	0	0	0	0	0	0	0	0	0	0	0	0	0	0	0				Unknown	Unknown	Nitrogen metabolism
H:\测序数据\desert\0\数据分析\classify_10-8\classify_10-8.txt(756361):	A__S1668155	K00376	nosZ	0	6.29	0	0	0	0	0	0	0	0	0	0	0	0	0	0	0	0				Unknown	Unknown	Nitrogen metabolism
H:\测序数据\desert\0\数据分析\classify_10-8\classify_10-8.txt(756368):	C__S10633184	K00333	nuoD	0	0	0	0	0	0	0	13.59	0	0	0	0	0	0	0	0	0	0				Unknown	Unknown	Nitrogen metabolism
H:\测序数据\desert\0\数据分析\classify_10-8\classify_10-8.txt(756833):	B__S1706547	K00260	gudB, rocG	0	0	0	28.66	0	0	0	0	0	0	0	0	0	0	0	0	0	0				Unknown	Unknown	Nitrogen metabolism
H:\测序数据\desert\0\数据分析\classify_10-8\classify_10-8.txt(758204):	E__R12047493	K00336	nuoG	0	0	0	0	0	0	0	0	0	0	0	0	5.36	0	0	0	3.23	0				Unknown	Unknown	Nitrogen metabolism
H:\测序数据\desert\0\数据分析\classify_10-8\classify_10-8.txt(758462):	D__S7423538	K01953	asnB, ASNS	0	0	0	0	0	0	0	0	0	2.16	4.95	2.23	0	1.37	0	0	2.06	0				Unknown	Unknown	Nitrogen metabolism
H:\测序数据\desert\0\数据分析\classify_10-8\classify_10-8.txt(759252):	F__S4652364	K02274	coxA	0	0	0	0	0	0	0	0	0	0	0	0	0	0	0	0	4.83	0				Unknown	Unknown	Nitrogen metabolism
H:\测序数据\desert\0\数据分析\classify_10-8\classify_10-8.txt(759563):	D__S8396040	K00370	narG	0	0	0	0	0	0	0	0	0	7.51	0	0	0	0	0	0	0	0				Unknown	Unknown	Nitrogen metabolism
H:\测序数据\desert\0\数据分析\classify_10-8\classify_10-8.txt(759972):	A__S5447972	K02274	coxA	0	15.84	30.66	0	0	0	0	0	0	0	0	0	0	0	0	0	0	0				Unknown	Unknown	Nitrogen metabolism
H:\测序数据\desert\0\数据分析\classify_10-8\classify_10-8.txt(760353):	F__S8471503	K00261	GLUD1_2, gdhA	0	0	0	0	0	0	0	0	0	0	0	0	0	0	0	13.64	0	0				Unknown	Unknown	Nitrogen metabolism
H:\测序数据\desert\0\数据分析\classify_10-8\classify_10-8.txt(760810):	E__S10612237	K02275	coxB	0	0	0	0	0	0	0	0	0	0	0	0	0	4.62	10.93	0	0	0				Unknown	Unknown	Nitrogen metabolism
H:\测序数据\desert\0\数据分析\classify_10-8\classify_10-8.txt(761401):	B__S11290459	K00342	nuoM	0	0	0	26.67	0	0	0	0	0	0	0	0	0	0	0	0	0	0				Unknown	Unknown	Nitrogen metabolism
H:\测序数据\desert\0\数据分析\classify_10-8\classify_10-8.txt(762637):	D__S11167319	K00265	gltB	0	0	0	0	0	0	0	0	0	0	0	5.02	0	0	0	0	0	0				Unknown	Unknown	Nitrogen metabolism
H:\测序数据\desert\0\数据分析\classify_10-8\classify_10-8.txt(762928):	D__S11295090	K00337	nuoH	0	0	0	0	0	0	0	0	0	0	6.81	0	0	0	0	0	0	0				Unknown	Unknown	Nitrogen metabolism
H:\测序数据\desert\0\数据分析\classify_10-8\classify_10-8.txt(763199):	D__R13038831	K00265	gltB	0	0	0	0	0	1.18	0	0	0	0	3.5	0	0	0	0	0	0	0				Unknown	Unknown	Nitrogen metabolism
H:\测序数据\desert\0\数据分析\classify_10-8\classify_10-8.txt(763726):	F__S9508424	K00284	E1.4.7.1	0	0	0	0	0	0	0	0	0	0	0	0	0	0	0	7.11	0	0				Unknown	Unknown	Nitrogen metabolism
H:\测序数据\desert\0\数据分析\classify_10-8\classify_10-8.txt(764275):	C__R14651003	K00265	gltB	0	0	0	0	0	0	9.25	0	0	0	0	0	0	0	0	0	0	0				Unknown	Unknown	Nitrogen metabolism
H:\测序数据\desert\0\数据分析\classify_10-8\classify_10-8.txt(765439):	C__R14695134	K01915	glnA	0	0	0	0	0	0	0	0	5.15	0	0	0	0	0	0	0	0	0				Unknown	Unknown	Nitrogen metabolism
H:\测序数据\desert\0\数据分析\classify_10-8\classify_10-8.txt(765781):	A__S7494642	K00330	nuoA	0	15.08	0	0	0	0	0	0	0	0	0	0	0	0	0	0	0	0				Unknown	Unknown	Nitrogen metabolism
H:\测序数据\desert\0\数据分析\classify_10-8\classify_10-8.txt(766807):	B__R11548414	K01915	glnA	0	0	0	0	0	4.7	0	0	0	0	0	0	0	0	0	0	0	0				Unknown	Unknown	Nitrogen metabolism
H:\测序数据\desert\0\数据分析\classify_10-8\classify_10-8.txt(767997):	C__S2655810	K00605	gcvT, AMT	0	3.11	0	0	0	0	4.33	0	0	0	0	0	0	0	0	0	0	0				Unknown	Unknown	Nitrogen metabolism
H:\测序数据\desert\0\数据分析\classify_10-8\classify_10-8.txt(768637):	C__S6954525	K01953	asnB, ASNS	0	0	0	0	0	0	0	0	4.73	0	0	0	0	0	0	0	0	0				Unknown	Unknown	Nitrogen metabolism
H:\测序数据\desert\0\数据分析\classify_10-8\classify_10-8.txt(769035):	D__S3965324	K00341	nuoL	0	0	0	0	0	0	0	0	0	9.34	0	0	0	1.97	0	0	0	0				Unknown	Unknown	Nitrogen metabolism
H:\测序数据\desert\0\数据分析\classify_10-8\classify_10-8.txt(769461):	E__S5484911	K01915	glnA	0	0	0	0	0	0	0	0	0	0	0	0	0	16.18	3	0	0	0				Unknown	Unknown	Nitrogen metabolism
H:\测序数据\desert\0\数据分析\classify_10-8\classify_10-8.txt(769559):	F__R11451681	K00342	nuoM	0	0	0	0	0	0	0	0	0	0	0	0	0	0	0	16.53	0	0				Unknown	Unknown	Nitrogen metabolism
H:\测序数据\desert\0\数据分析\classify_10-8\classify_10-8.txt(769586):	B__R11530438	K00335	nuoF	0	0	0	0	2.26	0	0	0	0	0	0	0	0	0	0	0	0	0				Unknown	Unknown	Nitrogen metabolism
H:\测序数据\desert\0\数据分析\classify_10-8\classify_10-8.txt(769748):	F__R11430044	K15371	GDH2	0	0	0	0	0	0	0	0	0	0	0	0	0	0	2.59	15.08	0	0				Unknown	Unknown	Nitrogen metabolism
H:\测序数据\desert\0\数据分析\classify_10-8\classify_10-8.txt(770339):	F__S7612725	K02276	coxC	0	2.7	0	0	0	0	0	0	0	3.29	0	3.39	0	0	0	0	0	18.14				Unknown	Unknown	Nitrogen metabolism
H:\测序数据\desert\0\数据分析\classify_10-8\classify_10-8.txt(771502):	A__S2939817	K01915	glnA	0	5.93	0	0	0	0	0	0	0	0	0	0	0	0	0	0	0	0				Unknown	Unknown	Nitrogen metabolism
H:\测序数据\desert\0\数据分析\classify_10-8\classify_10-8.txt(771949):	C__S819154	K00266	gltD	0	0	0	0	0	0	0	0	21.27	0	0	0	0	0	0	0	0	0				Unknown	Unknown	Nitrogen metabolism
H:\测序数据\desert\0\数据分析\classify_10-8\classify_10-8.txt(772113):	B__S9628407	K00342	nuoM	0	0	0	0	4.26	0	0	0	0	0	0	2.35	0	0	0	0	0	0				Unknown	Unknown	Nitrogen metabolism
H:\测序数据\desert\0\数据分析\classify_10-8\classify_10-8.txt(775131):	F__S11212036	K00261	GLUD1_2, gdhA	0	0	0	0	0	0	0	0	0	0	0	0	0	0	0	0	13.82	0				Unknown	Unknown	Nitrogen metabolism
H:\测序数据\desert\0\数据分析\classify_10-8\classify_10-8.txt(776008):	E__S5283629	K01953	asnB, ASNS	0	0	0	0	0	0	0	0	0	0	0	0	0	6.71	0	0	0	0				Unknown	Unknown	Nitrogen metabolism
H:\测序数据\desert\0\数据分析\classify_10-8\classify_10-8.txt(777404):	D__S7464346	K01744	aspA	0	0	0	0	0	0	0	0	0	0	0	3.59	0	3.31	0	0	0	0				Unknown	Unknown	Nitrogen metabolism
H:\测序数据\desert\0\数据分析\classify_10-8\classify_10-8.txt(778768):	F__S5503480	K00343	nuoN	0	0	0	0	0	0	0	0	0	0	0	0	0	0	0	9.18	0	0				Unknown	Unknown	Nitrogen metabolism
H:\测序数据\desert\0\数据分析\classify_10-8\classify_10-8.txt(779037):	D__S11455189	K01915	glnA	0	0	0	0	0	0	0	0	0	0	3.47	0	0	0	0	0	0	0				Unknown	Unknown	Nitrogen metabolism
H:\测序数据\desert\0\数据分析\classify_10-8\classify_10-8.txt(780105):	F__S2113605	K03521	fixA, etfB	0	0	0	0	0	0	0	0	0	0	1.04	0	0	0	0	0	0	18.75				Unknown	Unknown	Nitrogen metabolism
H:\测序数据\desert\0\数据分析\classify_10-8\classify_10-8.txt(781201):	A__J10376445	K03521	fixA, etfB	0	1.01	0	0	0	0	0	0	0	0	0	0	0	0	0	0	0	0				Unknown	Unknown	Nitrogen metabolism
H:\测序数据\desert\0\数据分析\classify_10-8\classify_10-8.txt(781494):	E__R11944660	K00338	nuoI	0	3.5	0	0	0	0.66	0.41	0	0	0.71	0	0	2.56	14.84	0	0	4.74	0				Unknown	Unknown	Nitrogen metabolism
H:\测序数据\desert\0\数据分析\classify_10-8\classify_10-8.txt(782011):	C__S14446374	K02276	coxC	0	0	0	0	0	0	4.95	0	0	0	0	0	0	0	0	0	0	0				Unknown	Unknown	Nitrogen metabolism
H:\测序数据\desert\0\数据分析\classify_10-8\classify_10-8.txt(782086):	A__S1254501	K00370	narG	0	6.02	0	0	0	0	0	0	0	0	0	0	0	0	0	0	0	0				Unknown	Unknown	Nitrogen metabolism
H:\测序数据\desert\0\数据分析\classify_10-8\classify_10-8.txt(783578):	F__S11348639	K15371	GDH2	0	0	0	0	0	0	0	0	0	0	0	0	0	2.25	0	0	3.38	0				Unknown	Unknown	Nitrogen metabolism
H:\测序数据\desert\0\数据分析\classify_10-8\classify_10-8.txt(785064):	E__S1138992	K13378	nuoCD	0	0	0	0	0	0	0	0	0	0	0	0	5.18	0	3.13	0	1	0				Unknown	Unknown	Nitrogen metabolism
H:\测序数据\desert\0\数据分析\classify_10-8\classify_10-8.txt(785594):	B__S2476618	K01953	asnB, ASNS	0	0	0	0	0	1.93	0	0	0	0	0	0	0	0	0	0	0	0				Unknown	Unknown	Nitrogen metabolism
H:\测序数据\desert\0\数据分析\classify_10-8\classify_10-8.txt(785608):	F__S7803014	K00265	gltB	0	0	0	0	0	0	0	0	0	0	0	0	0	0	0	0	0	7.34				Unknown	Unknown	Nitrogen metabolism
H:\测序数据\desert\0\数据分析\classify_10-8\classify_10-8.txt(788988):	A__S10292170	K00605	gcvT, AMT	89.62	0	0	0	0	0	0	0	0	0	0	0	0	0	0	0	0	0				Unknown	Unknown	Nitrogen metabolism
H:\测序数据\desert\0\数据分析\classify_10-8\classify_10-8.txt(790816):	C__S7349370	K01915	glnA	0	0	0	0	0	0	0	15.46	0	0	0	0	0	0	0	0	0	0				Unknown	Unknown	Nitrogen metabolism
H:\测序数据\desert\0\数据分析\classify_10-8\classify_10-8.txt(791605):	A__J10455950	K00605	gcvT, AMT	0	7.12	0	0	0	0	0	0	0	0	0	0	0	1.37	0	0	0	0				Unknown	Unknown	Nitrogen metabolism
H:\测序数据\desert\0\数据分析\classify_10-8\classify_10-8.txt(792547):	F__S11242820	K00342	nuoM	0	0	0	0.3	0	0	0	0	0.49	0	0	0.43	0	0.4	0	0	0	0				Unknown	Unknown	Nitrogen metabolism
H:\测序数据\desert\0\数据分析\classify_10-8\classify_10-8.txt(792860):	E__S4223241	K02569	napC	0	0	0	0	0	0	0	0	0	0	0	0	0	0	3.63	0	0	0				Unknown	Unknown	Nitrogen metabolism
H:\测序数据\desert\0\数据分析\classify_10-8\classify_10-8.txt(794604):	E__J12015631	K02275	coxB	0	0	0	0	0	0	0	0	0	0	0	0	2.61	0	0	0	0	0				Unknown	Unknown	Nitrogen metabolism
H:\测序数据\desert\0\数据分析\classify_10-8\classify_10-8.txt(794799):	A__J10367230	K02274	coxA	0	3.02	0	0	0	0	0	0	0	0	0	0	0	0	0	0	0	0				Unknown	Unknown	Nitrogen metabolism
H:\测序数据\desert\0\数据分析\classify_10-8\classify_10-8.txt(796254):	C__S5769204	K02274	coxA	0	0	0	0	0	0	0	0	8.91	0	0	0	0	0	0	0	0	0				Unknown	Unknown	Nitrogen metabolism
H:\测序数据\desert\0\数据分析\classify_10-8\classify_10-8.txt(796910):	B__S9818223	K02274	coxA	0	0	0	0	0	4.7	0	0	0	0	0	0	0	1.2	0	0	0	0				Unknown	Unknown	Nitrogen metabolism
H:\测序数据\desert\0\数据分析\classify_10-8\classify_10-8.txt(798054):	C__R14594335	K00335	nuoF	0	0	0	0	0	0	0	0	9.58	0	0	0	0	0	0	0	0	0				Unknown	Unknown	Nitrogen metabolism
H:\测序数据\desert\0\数据分析\classify_10-8\classify_10-8.txt(798787):	E__R11990315	K02275	coxB	0	0	0	0	0	0	0	0	0	0	0	0	11.7	0	0	0	0	0				Unknown	Unknown	Nitrogen metabolism
H:\测序数据\desert\0\数据分析\classify_10-8\classify_10-8.txt(798914):	E__S7186053	K00265	gltB	0	0	0	0	0	0	0	0	0	0	0	0	4.51	0	0	0	0	0				Unknown	Unknown	Nitrogen metabolism
H:\测序数据\desert\0\数据分析\classify_10-8\classify_10-8.txt(799700):	E__R11981644	K01915	glnA	0	0	0	0	0	0	0	0	0	1.5	0	0	5.77	0	0	0	0	0				Unknown	Unknown	Nitrogen metabolism
H:\测序数据\desert\0\数据分析\classify_10-8\classify_10-8.txt(799868):	C__R14679127	K00338	nuoI	0	0	0	0	0	0	1.21	6.98	0	2.11	0	0	0	0	0	0	0	0				Unknown	Unknown	Nitrogen metabolism
H:\测序数据\desert\0\数据分析\classify_10-8\classify_10-8.txt(800144):	A__S4840516	K00341	nuoL	0	6.26	0	0	4.75	0	0	0	0	0	0	0	0	0	0	0	0	0				Unknown	Unknown	Nitrogen metabolism
H:\测序数据\desert\0\数据分析\classify_10-8\classify_10-8.txt(800786):	D__S3677884	K01425	glsA, GLS	0	1.4	0	0	0	1.58	0	0	0	5.1	6.23	1.17	0	0	0	0	0	0				Unknown	Unknown	Nitrogen metabolism
H:\测序数据\desert\0\数据分析\classify_10-8\classify_10-8.txt(800839):	D__S5680208	K00340	nuoK	0	0	0	0	0	0	0	0	0	0	0	9.64	0	0	0	0	0	0				Unknown	Unknown	Nitrogen metabolism
H:\测序数据\desert\0\数据分析\classify_10-8\classify_10-8.txt(801532):	C__S4199975	K00338	nuoI	0	0	0	0	0	0	0	7.2	0	0	0	0	0	0	0	0	0	0				Unknown	Unknown	Nitrogen metabolism
H:\测序数据\desert\0\数据分析\classify_10-8\classify_10-8.txt(801765):	B__S5750731	K00341	nuoL	0	0	0	0	13.78	0	0	0	0	0	0	0	0	0	0	0	0	0				Unknown	Unknown	Nitrogen metabolism
H:\测序数据\desert\0\数据分析\classify_10-8\classify_10-8.txt(804128):	E__S1526072	K00335	nuoF	0	0	0	0	0	0	0	0	0	0	0	0	0	1.76	13.87	0	1.32	0				Unknown	Unknown	Nitrogen metabolism
H:\测序数据\desert\0\数据分析\classify_10-8\classify_10-8.txt(804572):	E__S2311778	K00262	E1.4.1.4, gdhA	0	0	0	0	0	0	0	0	0	0	0	0	0	6.93	0	0	0	0				Unknown	Unknown	Nitrogen metabolism
H:\测序数据\desert\0\数据分析\classify_10-8\classify_10-8.txt(807795):	E__J12123497	K00341	nuoL	0	0	0	0	0	0	0	0	0	0	0	1.13	0	4.67	0	0	1.56	0				Unknown	Unknown	Nitrogen metabolism
H:\测序数据\desert\0\数据分析\classify_10-8\classify_10-8.txt(809917):	F__S6104335	K00339	nuoJ	0	0	0	0	0	0	0	0	0	0	0	0	0	0	0	0	0	4.13				Unknown	Unknown	Nitrogen metabolism
H:\测序数据\desert\0\数据分析\classify_10-8\classify_10-8.txt(810412):	C__S11961837	K01953	asnB, ASNS	0	0	0	0	0	0	0	12.34	0	0	0	0	0	0	0	0	0	0				Unknown	Unknown	Nitrogen metabolism
H:\测序数据\desert\0\数据分析\classify_10-8\classify_10-8.txt(810610):	D__S2918790	K00341	nuoL	0	0	0	0	0	0	0	0	0	0	2.75	0	0	0	0	0	0	0				Unknown	Unknown	Nitrogen metabolism
H:\测序数据\desert\0\数据分析\classify_10-8\classify_10-8.txt(810799):	B__S10318770	K00330	nuoA	0	0	0	0	6.1	0	0	0	0	0	0	0	0	0	0	0	0	0				Unknown	Unknown	Nitrogen metabolism
H:\测序数据\desert\0\数据分析\classify_10-8\classify_10-8.txt(810857):	C__S12286781	K01673	cynT, can	0	0	0	0	0	0	0	11.92	0	0	0	0	0	0	0	0	0	0				Unknown	Unknown	Nitrogen metabolism
H:\测序数据\desert\0\数据分析\classify_10-8\classify_10-8.txt(810949):	D__R13104661	K00342	nuoM	0	0	0	0	3.29	0	0	0	0	0	9.67	0	0	0	0	0	0	0				Unknown	Unknown	Nitrogen metabolism
H:\测序数据\desert\0\数据分析\classify_10-8\classify_10-8.txt(815028):	E__S11267167	K00337	nuoH	0	0	0	0	0	0	0	0	0	0	0	0	0	0	6.49	0	0	0				Unknown	Unknown	Nitrogen metabolism
H:\测序数据\desert\0\数据分析\classify_10-8\classify_10-8.txt(815745):	C__S808146	K00330	nuoA	0	0	0	0	0	0	0	0	14.24	0	0	0	0	0	0	0	0	0				Unknown	Unknown	Nitrogen metabolism
H:\测序数据\desert\0\数据分析\classify_10-8\classify_10-8.txt(816329):	C__S5199973	K00337	nuoH	0	0	0	0	0	0	0	0	8.94	0	0	0	0	0	0	0	0	0				Unknown	Unknown	Nitrogen metabolism
H:\测序数据\desert\0\数据分析\classify_10-8\classify_10-8.txt(816330):	E__J11974687	K01915	glnA	0	0	0	0	0	0	0	0	0	0	0	0	0	12.58	0	0	0	0				Unknown	Unknown	Nitrogen metabolism
H:\测序数据\desert\0\数据分析\classify_10-8\classify_10-8.txt(816999):	E__R12036155	K02275	coxB	0	1.32	0	0	0	0	0	0	0.63	0	0	0	0	11.67	0	0	0	0				Unknown	Unknown	Nitrogen metabolism
H:\测序数据\desert\0\数据分析\classify_10-8\classify_10-8.txt(817080):	A__J10386159	K01915	glnA	0	1.94	0	0	0	0	0	0	0	0	0	0	0	0	0	0	0	0				Unknown	Unknown	Nitrogen metabolism
H:\测序数据\desert\0\数据分析\classify_10-8\classify_10-8.txt(818345):	E__S3224323	K15371	GDH2	0	0	0	0	0	0	0	0	0	0	0	0	1.57	4.95	0	0	0	0				Unknown	Unknown	Nitrogen metabolism
H:\测序数据\desert\0\数据分析\classify_10-8\classify_10-8.txt(820236):	F__S1979949	K00605	gcvT, AMT	0	0	0	0	0	2.3	0	0	0	0	0	0	0	0	0	0	0	5.13				Unknown	Unknown	Nitrogen metabolism
H:\测序数据\desert\0\数据分析\classify_10-8\classify_10-8.txt(821130):	B__S10989952	K00265	gltB	0	0	0	0	7.13	0	0	0	0	0	0	0	0	0	0	0	3.63	0				Unknown	Unknown	Nitrogen metabolism
H:\测序数据\desert\0\数据分析\classify_10-8\classify_10-8.txt(822235):	E__S5157665	K02275	coxB	0	0	0	0	0	0	0	0	0	0	0	0	3.31	4.65	0	0	0	0				Unknown	Unknown	Nitrogen metabolism
H:\测序数据\desert\0\数据分析\classify_10-8\classify_10-8.txt(822571):	F__S70256	K00265	gltB	0	0	0	0	0	0	0	0	0	0	0	0	0	0	0	11.16	0	0				Unknown	Unknown	Nitrogen metabolism
H:\测序数据\desert\0\数据分析\classify_10-8\classify_10-8.txt(823065):	A__S6764962	K00368	nirK	0	8.19	0	0	0	0	0	0	0	0	0	0	0	0	0	0	0	0				Unknown	Unknown	Nitrogen metabolism
H:\测序数据\desert\0\数据分析\classify_10-8\classify_10-8.txt(826606):	C__S179456	K15576	nrtA, nasF, cynA	0	0	0	0	0	0	7.43	0	0	0	0	0	0	0	0	0	0	0				Unknown	Unknown	Nitrogen metabolism
H:\测序数据\desert\0\数据分析\classify_10-8\classify_10-8.txt(826962):	D__S5963310	K03839	fldA, nifF, isiB	0	0	0	0	0	0	0	0	0	0	0	22.14	0	0	0	0	0	0				Unknown	Unknown	Nitrogen metabolism
H:\测序数据\desert\0\数据分析\classify_10-8\classify_10-8.txt(827611):	B__J11525955	K00342	nuoM	0	0	0	0	0	25.04	0	0	0	0	0	0	0	0	0	0	0	0				Unknown	Unknown	Nitrogen metabolism
H:\测序数据\desert\0\数据分析\classify_10-8\classify_10-8.txt(828752):	E__S11669835	K00412	CYTB, petB	0	0	0	0	0	0	0	0	0	0	0	0	0	4.76	0	0	1.79	0				Unknown	Unknown	Nitrogen metabolism
H:\测序数据\desert\0\数据分析\classify_10-8\classify_10-8.txt(829424):	F__S2587955	K02275	coxB	0	0	0	0	0	0	0	0	0	0	0	0	0	0	0	6.26	0	0				Unknown	Unknown	Nitrogen metabolism
H:\测序数据\desert\0\数据分析\classify_10-8\classify_10-8.txt(829444):	B__S7679325	K00337	nuoH	0	0	0	10	0	0	0	0	0	0	0	0	0	0	0	0	0	0				Unknown	Unknown	Nitrogen metabolism
H:\测序数据\desert\0\数据分析\classify_10-8\classify_10-8.txt(830076):	B__S11277221	K00331	nuoB	0	0	0	0	0	7.59	0	0	0	0	0	0	0	0	0	0	0	0				Unknown	Unknown	Nitrogen metabolism
H:\测序数据\desert\0\数据分析\classify_10-8\classify_10-8.txt(830686):	F__S4303428	K00335	nuoF	0	0	0	0	0	0	0	0	0	0	0	0	0	0	0	0	0	5.48				Unknown	Unknown	Nitrogen metabolism
H:\测序数据\desert\0\数据分析\classify_10-8\classify_10-8.txt(833045):	D__R13094519	K00333	nuoD	0	0	0	0	0	0	0	0	0	0	16.94	0	0	0	0	0	0	0				Unknown	Unknown	Nitrogen metabolism
H:\测序数据\desert\0\数据分析\classify_10-8\classify_10-8.txt(833145):	B__R11525339	K00284	E1.4.7.1	0	0	0	0	0	1.92	0	0	0	0	0	0	0	0	0	0	0	0				Unknown	Unknown	Nitrogen metabolism
H:\测序数据\desert\0\数据分析\classify_10-8\classify_10-8.txt(835739):	C__S10198425	K00261	GLUD1_2, gdhA	0	0	0	0	0	0	0	0	7.42	0	0	0	0	0	0	0	0	0				Unknown	Unknown	Nitrogen metabolism
H:\测序数据\desert\0\数据分析\classify_10-8\classify_10-8.txt(836579):	B__S5189213	K00341	nuoL	0	0	0	0	4.78	0	0	0	0	0	0	0	0	0	0	0	0	0				Unknown	Unknown	Nitrogen metabolism
H:\测序数据\desert\0\数据分析\classify_10-8\classify_10-8.txt(836951):	D__S1054732	K00371	narH	0	0	0	0	0	0	0	0	0	0	4.86	0	0	0	0	0	0	0				Unknown	Unknown	Nitrogen metabolism
H:\测序数据\desert\0\数据分析\classify_10-8\classify_10-8.txt(837499):	D__S2145550	K02274	coxA	0	0	0	0	0	0	0	0	0	10.3	0	0	0	0	0	0	0	0				Unknown	Unknown	Nitrogen metabolism
H:\测序数据\desert\0\数据分析\classify_10-8\classify_10-8.txt(838248):	F__S8193335	K00335	nuoF	0	0	0	0	0	0	0	0	0	0	0	0	0	0	0	0	0	9.92				Unknown	Unknown	Nitrogen metabolism
H:\测序数据\desert\0\数据分析\classify_10-8\classify_10-8.txt(838959):	E__S9039730	K00265	gltB	0	0	0	0	0	0	0	0	0	0	0	0	4.07	0	0	0	0	0				Unknown	Unknown	Nitrogen metabolism
H:\测序数据\desert\0\数据分析\classify_10-8\classify_10-8.txt(842362):	E__S11896577	K02274	coxA	0	0	0	0	0	0	0	0	0	0	0	0	0	6.61	0	0	0	0				Unknown	Unknown	Nitrogen metabolism
H:\测序数据\desert\0\数据分析\classify_10-8\classify_10-8.txt(843039):	C__S2150781	K00284	E1.4.7.1	0	0	0	0	0	0	0	0	15.14	0	0	0	0	0	0	0	0	0				Unknown	Unknown	Nitrogen metabolism
H:\测序数据\desert\0\数据分析\classify_10-8\classify_10-8.txt(844026):	E__S3604871	K00265	gltB	0	0	0	0	0	0	0	0	0	0	0	0	2.77	2.22	0	0	0	0				Unknown	Unknown	Nitrogen metabolism
H:\测序数据\desert\0\数据分析\classify_10-8\classify_10-8.txt(845684):	E__R12124176	K00342	nuoM	0	0	0	0	0	0	0	0	0	0	0	0	0	3.15	0	0	0	0				Unknown	Unknown	Nitrogen metabolism
H:\测序数据\desert\0\数据分析\classify_10-8\classify_10-8.txt(846386):	E__S11869755	K01915	glnA	0	5.31	0	0	0	0	0	0	0	0	0	0	0	10.24	0	0	0	0				Unknown	Unknown	Nitrogen metabolism
H:\测序数据\desert\0\数据分析\classify_10-8\classify_10-8.txt(846502):	B__R11478398	K01915	glnA	0	0	0	0	1.68	0.84	0	0	0	0	0	0	0	0	0	0	0	0.93				Unknown	Unknown	Nitrogen metabolism
H:\测序数据\desert\0\数据分析\classify_10-8\classify_10-8.txt(846737):	E__S9818795	K00412	CYTB, petB	0	0.86	0	0	0	0	0	0	0	0	0	0	0	7.93	0	0	1	0				Unknown	Unknown	Nitrogen metabolism
H:\测序数据\desert\0\数据分析\classify_10-8\classify_10-8.txt(847396):	D__S6568250	K00261	GLUD1_2, gdhA	0	0	0	0	0	0	0	0	0	0	7.21	0	0	0	0	0	0	0				Unknown	Unknown	Nitrogen metabolism
H:\测序数据\desert\0\数据分析\classify_10-8\classify_10-8.txt(847908):	F__S8962041	K00605	gcvT, AMT	0	0	0	0	0	0	0	0	0	0	0	0	0	0	0	0	0	10.41				Unknown	Unknown	Nitrogen metabolism
H:\测序数据\desert\0\数据分析\classify_10-8\classify_10-8.txt(848462):	A__S5896395	K00340	nuoK	0	32.55	0	0	0	0	0	0	0	0	0	0	0	0	0	0	0	0				Unknown	Unknown	Nitrogen metabolism
H:\测序数据\desert\0\数据分析\classify_10-8\classify_10-8.txt(849130):	B__S7736237	K00266	gltD	0	0	0	17.66	0	0	0	0	0	0	0	0	0	0	0	0	0	0				Unknown	Unknown	Nitrogen metabolism
H:\测序数据\desert\0\数据分析\classify_10-8\classify_10-8.txt(849245):	B__R11441023	K00343	nuoN	0	0	0	0	7.78	0	0	0	0	0	0	0	0	0	0	0	0	0				Unknown	Unknown	Nitrogen metabolism
H:\测序数据\desert\0\数据分析\classify_10-8\classify_10-8.txt(852059):	C__S3951103	K01953	asnB, ASNS	0	0	0	0	0	0	2.12	0	0	0	0	0	0	0	0	0	0	0				Unknown	Unknown	Nitrogen metabolism
H:\测序数据\desert\0\数据分析\classify_10-8\classify_10-8.txt(852957):	D__S116429	K00336	nuoG	0	0	0	0	0	0	0	0	0	13.55	0	0	0	0	0	0	0	0				Unknown	Unknown	Nitrogen metabolism
H:\测序数据\desert\0\数据分析\classify_10-8\classify_10-8.txt(854471):	B__S2378393	K00341	nuoL	0	0	0	6.92	0	1.1	0	0	0	0	0	0	0	0	0	0	0	0				Unknown	Unknown	Nitrogen metabolism
H:\测序数据\desert\0\数据分析\classify_10-8\classify_10-8.txt(854474):	D__S9894081	K10944	pmoA-amoA	0	1.18	0	0	0	0	0	0	0	0	15.81	0	0	0	0	0	0	0				Unknown	Unknown	Nitrogen metabolism
H:\测序数据\desert\0\数据分析\classify_10-8\classify_10-8.txt(854691):	D__R13115163	K15371	GDH2	0	0	0	0	0	0	0	0	0	4.47	0	3.07	0	0	0	0	0	0				Unknown	Unknown	Nitrogen metabolism
H:\测序数据\desert\0\数据分析\classify_10-8\classify_10-8.txt(855122):	C__S7013831	K04561	norB	0	0	0	0	0	0	0	7.8	0	0	0	0	0	0	0	0	3.38	0				Unknown	Unknown	Nitrogen metabolism
H:\测序数据\desert\0\数据分析\classify_10-8\classify_10-8.txt(856154):	B__S370238	K02274	coxA	0	0	0	0	0	5.05	0	0	0	0	0	0	0	0	0	0	0	0				Unknown	Unknown	Nitrogen metabolism
H:\测序数据\desert\0\数据分析\classify_10-8\classify_10-8.txt(856557):	B__S5140716	K00343	nuoN	0	0	0	19.2	0	0	0	0	0	0	0	0	0	0	0	0	0	0				Unknown	Unknown	Nitrogen metabolism
H:\测序数据\desert\0\数据分析\classify_10-8\classify_10-8.txt(857978):	C__S12680018	K00337	nuoH	0	0	1.46	0	0	0	0	0	0	0	0	0	0	0	0	0	0	0				Unknown	Unknown	Nitrogen metabolism
H:\测序数据\desert\0\数据分析\classify_10-8\classify_10-8.txt(858171):	B__R11436781	K00265	gltB	0	0	0	0	0	3.68	0	0	0	0	0	0	0	0	0	0	0	0				Unknown	Unknown	Nitrogen metabolism
H:\测序数据\desert\0\数据分析\classify_10-8\classify_10-8.txt(858806):	D__S6919537	K02274	coxA	0	0	0	0	0	0	0	0	0	0	0	9.04	0	0	0	0	0	0				Unknown	Unknown	Nitrogen metabolism
H:\测序数据\desert\0\数据分析\classify_10-8\classify_10-8.txt(858890):	E__S10713004	K00342	nuoM	0	0	0	0	0	0	0	0	0	0	0	0	0	7.76	0	0	0	0				Unknown	Unknown	Nitrogen metabolism
H:\测序数据\desert\0\数据分析\classify_10-8\classify_10-8.txt(858905):	D__S12813887	K00333	nuoD	0	0	0	0	0	0	0	0	0	0	2.82	0	0	0	0	0	0	0				Unknown	Unknown	Nitrogen metabolism
H:\测序数据\desert\0\数据分析\classify_10-8\classify_10-8.txt(859486):	D__S9546310	K01953	asnB, ASNS	0	0	0	0	0	0	0	0	0	0	0	8.69	0	0	0	0	0	0				Unknown	Unknown	Nitrogen metabolism
H:\测序数据\desert\0\数据分析\classify_10-8\classify_10-8.txt(860796):	F__S9068696	K01953	asnB, ASNS	0	0	0	0	0	0	0	0	0	0	0	0	0	0	0	0	0	5.13				Unknown	Unknown	Nitrogen metabolism
H:\测序数据\desert\0\数据分析\classify_10-8\classify_10-8.txt(861055):	B__R11471724	K00313	fixC	0	0	0	0	0	5.91	0	0	0	0	0	0	0	0	0	0	0	0				Unknown	Unknown	Nitrogen metabolism
H:\测序数据\desert\0\数据分析\classify_10-8\classify_10-8.txt(863445):	F__S5760737	K01953	asnB, ASNS	0	0	0	0	0	0	0	0	0	0	0	0	0	0	0	0	0	17.61				Unknown	Unknown	Nitrogen metabolism
H:\测序数据\desert\0\数据分析\classify_10-8\classify_10-8.txt(863555):	C__S11120669	K00341	nuoL	0	0	0	0	0	0	0	0	10.4	0	0	0	0	0	0	0	0	0				Unknown	Unknown	Nitrogen metabolism
H:\测序数据\desert\0\数据分析\classify_10-8\classify_10-8.txt(864736):	F__S4873377	K02274	coxA	0	0	0	0	0	0	0	0	0	0	0	0	0	0	0	0	0	4.53				Unknown	Unknown	Nitrogen metabolism
H:\测序数据\desert\0\数据分析\classify_10-8\classify_10-8.txt(864777):	F__S2578685	K01953	asnB, ASNS	0	0	0	0	0	0	0	0	0	0	0	0	0	0	3.79	0	1.81	2.61				Unknown	Unknown	Nitrogen metabolism
H:\测序数据\desert\0\数据分析\classify_10-8\classify_10-8.txt(865175):	F__R11462372	K00342	nuoM	0	0	0	0	0	0	0	0	0	0	0	0	0	0	0	0	7.99	0				Unknown	Unknown	Nitrogen metabolism
H:\测序数据\desert\0\数据分析\classify_10-8\classify_10-8.txt(865226):	B__S10206810	K00334	nuoE	0	0	0	8.53	0	0	0	0	0	0	0	0	0	0	0	0	0	0				Unknown	Unknown	Nitrogen metabolism
H:\测序数据\desert\0\数据分析\classify_10-8\classify_10-8.txt(865251):	E__J11977877	K00370	narG	0	0	0	0	0	0	0	0	0	0	0	0	7.24	0	0	0	0	0				Unknown	Unknown	Nitrogen metabolism
H:\测序数据\desert\0\数据分析\classify_10-8\classify_10-8.txt(867584):	D__S8685482	K00341	nuoL	0	0	0	0	0	0	0	0	0	0	17.29	0	0	0	0	0	0	0				Unknown	Unknown	Nitrogen metabolism
H:\测序数据\desert\0\数据分析\classify_10-8\classify_10-8.txt(867945):	E__R11955545	K00331	nuoB	0	0	0	0	0	0	0	0	0	0	0	0	0	0.98	4.65	0	0	0				Unknown	Unknown	Nitrogen metabolism
H:\测序数据\desert\0\数据分析\classify_10-8\classify_10-8.txt(868113):	F__S1049975	K00341	nuoL	0	0	0	0	0	0	0	0	0	0	0	0	0	0	0	0	5.19	0				Unknown	Unknown	Nitrogen metabolism
H:\测序数据\desert\0\数据分析\classify_10-8\classify_10-8.txt(869191):	E__S11485812	K01953	asnB, ASNS	0	0	0	0	0	0	0	0	0	0	0	0	0	2.71	5.69	0	0	0				Unknown	Unknown	Nitrogen metabolism
H:\测序数据\desert\0\数据分析\classify_10-8\classify_10-8.txt(869249):	E__S1901473	K01501	E3.5.5.1	0	2.39	0	0	0.91	0.9	0	0	0	0	0	3	0	4.61	4.37	0	1.39	0				Unknown	Unknown	Nitrogen metabolism
H:\测序数据\desert\0\数据分析\classify_10-8\classify_10-8.txt(869279):	B__S2908357	K02275	coxB	0	1.35	0	0	5.64	4.07	0	0	0.65	0	0	0	0	0	0	0	0	0				Unknown	Unknown	Nitrogen metabolism
H:\测序数据\desert\0\数据分析\classify_10-8\classify_10-8.txt(870241):	E__S1580540	K01915	glnA	0	0	0	0	0	0	0	0	0	0	0	0	8.87	0.62	2.94	0	0	0				Unknown	Unknown	Nitrogen metabolism
H:\测序数据\desert\0\数据分析\classify_10-8\classify_10-8.txt(871094):	F__S3930967	K00332	nuoC	0	3.3	0	0	0	0	0	0	0	0	0	3.69	0	0	0	0	14.07	0				Unknown	Unknown	Nitrogen metabolism
H:\测序数据\desert\0\数据分析\classify_10-8\classify_10-8.txt(871321):	B__S1060651	K00333	nuoD	0	0	0	0	0	7.1	0	0	0	0	0	2.25	0	0	0	0	0	0				Unknown	Unknown	Nitrogen metabolism
H:\测序数据\desert\0\数据分析\classify_10-8\classify_10-8.txt(872620):	B__S5271404	K00342	nuoM	0	0	0	0	9.55	0	0	0	0	0	0	0	0	0	0	0	0	0				Unknown	Unknown	Nitrogen metabolism
H:\测序数据\desert\0\数据分析\classify_10-8\classify_10-8.txt(872779):	C__S6788259	K03521	fixA, etfB	0	0	0	0	0	0	0	0	8.37	0	0	0	0	0	0	0	0	0				Unknown	Unknown	Nitrogen metabolism
H:\测序数据\desert\0\数据分析\classify_10-8\classify_10-8.txt(873624):	B__S1821094	K00605	gcvT, AMT	0	2.84	0	0	9.19	6.98	0	0	0	0	0	1.19	0	0	0	0	0	0				Unknown	Unknown	Nitrogen metabolism
H:\测序数据\desert\0\数据分析\classify_10-8\classify_10-8.txt(874430):	B__S3307835	K02275	coxB	0	0	0	0	0	7.08	0	0	0	0	0	0	0	0	0	0	0	0				Unknown	Unknown	Nitrogen metabolism
H:\测序数据\desert\0\数据分析\classify_10-8\classify_10-8.txt(874751):	D__S7959342	K02567	napA	0	0	0	0	0	0	0	0	0	0	15.44	0	0	0	0	0	0	0				Unknown	Unknown	Nitrogen metabolism
H:\测序数据\desert\0\数据分析\classify_10-8\classify_10-8.txt(877597):	E__S7799915	K03521	fixA, etfB	0	0	0	0	0	0	0	0	0	0	1.13	0	0	0	6.19	0	0	0				Unknown	Unknown	Nitrogen metabolism
H:\测序数据\desert\0\数据分析\classify_10-8\classify_10-8.txt(878148):	F__S9031629	K02274	coxA	0	0	0	0	0	0	0	0	0	0	1.59	0	0	1.1	0	0	11.57	0				Unknown	Unknown	Nitrogen metabolism
H:\测序数据\desert\0\数据分析\classify_10-8\classify_10-8.txt(878532):	E__R12048525	K00265	gltB	0	0	0	0	0	0	0	0	0	0	0	0	0	3.82	3.61	0	0	0				Unknown	Unknown	Nitrogen metabolism
H:\测序数据\desert\0\数据分析\classify_10-8\classify_10-8.txt(879475):	F__S4456436	K01953	asnB, ASNS	0	0	0	0	0	0	0	0	0	0	0	0	0	0	0	0	0	11.53				Unknown	Unknown	Nitrogen metabolism
H:\测序数据\desert\0\数据分析\classify_10-8\classify_10-8.txt(882126):	C__S1775957	K00339	nuoJ	0	2.6	0	0	1.97	0	4.52	0	7.51	0	0	0	0	0	0	0	4.53	0				Unknown	Unknown	Nitrogen metabolism
H:\测序数据\desert\0\数据分析\classify_10-8\classify_10-8.txt(883451):	B__S1622983	K00284	E1.4.7.1	0	0	0	0	1.13	10.15	0	0	0	0	0	0	0	0	0	0	0	0				Unknown	Unknown	Nitrogen metabolism
H:\测序数据\desert\0\数据分析\classify_10-8\classify_10-8.txt(883560):	C__S7715118	K01953	asnB, ASNS	0	0	0	0	0	0	6.38	0	0	0	0	1.1	0	0	0	0	0	0				Unknown	Unknown	Nitrogen metabolism
H:\测序数据\desert\0\数据分析\classify_10-8\classify_10-8.txt(883854):	C__R14643774	K00333	nuoD	0	0	0	0	0	0	20.62	0	0	0	0	0	0	0	0	0	0	0				Unknown	Unknown	Nitrogen metabolism
H:\测序数据\desert\0\数据分析\classify_10-8\classify_10-8.txt(883940):	B__R11398761	K00331	nuoB	0	0	0	0	0	17.54	0	0	0	0	0	0	0	0	0	0	0	0				Unknown	Unknown	Nitrogen metabolism
H:\测序数据\desert\0\数据分析\classify_10-8\classify_10-8.txt(884231):	F__S10517455	K02274	coxA	0	0	0	0	0	0	0	0	0	0	0	0	0	0	0	7.7	0	0				Unknown	Unknown	Nitrogen metabolism
H:\测序数据\desert\0\数据分析\classify_10-8\classify_10-8.txt(885205):	E__S8595479	K01425	glsA, GLS	0	0	0	0	0	0	0	0	0	0	0	0	0	5.78	0	0	0	0				Unknown	Unknown	Nitrogen metabolism
H:\测序数据\desert\0\数据分析\classify_10-8\classify_10-8.txt(886661):	B__S3357539	K01673	cynT, can	0	0	0	0	9.11	0	0	0	0	0	0	0	0	0	0	0	0	0				Unknown	Unknown	Nitrogen metabolism
H:\测序数据\desert\0\数据分析\classify_10-8\classify_10-8.txt(886952):	F__S668618	K13378	nuoCD	0	0	0	0	0	0	0	0	0	0	2.36	0	0	0	0	0	1.23	2.67				Unknown	Unknown	Nitrogen metabolism
H:\测序数据\desert\0\数据分析\classify_10-8\classify_10-8.txt(887858):	C__R14630262	K03737	nifJ	0	0	0	0	0	0	11.82	0	0	0	0	0	0	0	0	0	0	0				Unknown	Unknown	Nitrogen metabolism
H:\测序数据\desert\0\数据分析\classify_10-8\classify_10-8.txt(888426):	C__S423346	K00342	nuoM	0	0	0	0	0	0	0	0	4.48	0	0	0	0	0	0	0	0	0				Unknown	Unknown	Nitrogen metabolism
H:\测序数据\desert\0\数据分析\classify_10-8\classify_10-8.txt(888975):	F__S89734	K01915	glnA	0	0	0	0	0	0	0	0	0	0	0	0	0	0	0	0	0	9.27				Unknown	Unknown	Nitrogen metabolism
H:\测序数据\desert\0\数据分析\classify_10-8\classify_10-8.txt(889103):	C__S6383119	K02275	coxB	0	0	0	0	0	0	15.68	0	0	0	0	0	0	0	0	0	0	0				Unknown	Unknown	Nitrogen metabolism
H:\测序数据\desert\0\数据分析\classify_10-8\classify_10-8.txt(891597):	C__S9990875	K03522	fixB, etfA	0	0	0	0	0	0	0	0	5.46	0	0	0	0	0	0	0	0	0				Unknown	Unknown	Nitrogen metabolism
H:\测序数据\desert\0\数据分析\classify_10-8\classify_10-8.txt(892137):	F__S4542322	K01953	asnB, ASNS	0	0	0	0	0	0	0	0	0	0	0	0	0	0	0	0	0	8.07				Unknown	Unknown	Nitrogen metabolism
H:\测序数据\desert\0\数据分析\classify_10-8\classify_10-8.txt(892518):	D__S10978087	K00341	nuoL	0	0	0	0	0	0	0	0	0	12.12	0	0	0	0	0	0	0	0				Unknown	Unknown	Nitrogen metabolism
H:\测序数据\desert\0\数据分析\classify_10-8\classify_10-8.txt(893050):	F__S8489287	K00334	nuoE	0	0	0	0	0	0	0	0	0	0	0	0	0	0	0	0	0	5.2				Unknown	Unknown	Nitrogen metabolism
H:\测序数据\desert\0\数据分析\classify_10-8\classify_10-8.txt(893796):	C__R14623088	K00340	nuoK	0	0	0	0	0	0	15.61	0	0	0	0	0	0	0	0	0	0	0				Unknown	Unknown	Nitrogen metabolism
H:\测序数据\desert\0\数据分析\classify_10-8\classify_10-8.txt(894512):	C__R14659345	K01953	asnB, ASNS	0	0	0	0	0	0	0	0	10.72	0	0	0	0	1.07	0	0	0	0				Unknown	Unknown	Nitrogen metabolism
H:\测序数据\desert\0\数据分析\classify_10-8\classify_10-8.txt(894731):	B__S2059896	K00330	nuoA	0	0	0	0	6.63	0	0	0	0	0	0	0	0	0	0	0	0	0				Unknown	Unknown	Nitrogen metabolism
H:\测序数据\desert\0\数据分析\classify_10-8\classify_10-8.txt(895841):	D__S3616009	K00261	GLUD1_2, gdhA	0	0	0	0	0	0	0	0	0	0	0	16.51	0	0	0	0	0	0				Unknown	Unknown	Nitrogen metabolism
H:\测序数据\desert\0\数据分析\classify_10-8\classify_10-8.txt(896336):	C__R14574705	K00370	narG	0	0	0	0	0	0	15.22	0	0	0	0	0	0	0	0	0	0	0				Unknown	Unknown	Nitrogen metabolism
H:\测序数据\desert\0\数据分析\classify_10-8\classify_10-8.txt(897651):	F__S9479498	K00341	nuoL	0	0	0	0	0	0	0	0	0	0	0	0	0	0	0	9.15	0	0				Unknown	Unknown	Nitrogen metabolism
H:\测序数据\desert\0\数据分析\classify_10-8\classify_10-8.txt(897834):	B__R11520481	K01725	cynS	0	0	0	0	0	5.67	0	0	0	0	0	0	0	0	0	0	0	0				Unknown	Unknown	Nitrogen metabolism
H:\测序数据\desert\0\数据分析\classify_10-8\classify_10-8.txt(898799):	D__S560102	K00334	nuoE	0	0	0	0	0	0	0	0	0	11.92	0	0	0	0	0	0	0	0				Unknown	Unknown	Nitrogen metabolism
H:\测序数据\desert\0\数据分析\classify_10-8\classify_10-8.txt(898991):	D__S6597427	K00333	nuoD	0	0	0	0	0	0	0	0	0	0	7.59	0	0	0	0	0	0	0				Unknown	Unknown	Nitrogen metabolism
H:\测序数据\desert\0\数据分析\classify_10-8\classify_10-8.txt(899092):	D__S12824112	K00332	nuoC	0	0	0	0	0	0	0	0	0	13.38	0	0	0	0	0	0	1.96	0				Unknown	Unknown	Nitrogen metabolism
H:\测序数据\desert\0\数据分析\classify_10-8\classify_10-8.txt(900106):	F__S7010584	K00605	gcvT, AMT	0	0	0	0	0	0	0	0	0	0	0	0	0	0	0	0	0	6.74				Unknown	Unknown	Nitrogen metabolism
H:\测序数据\desert\0\数据分析\classify_10-8\classify_10-8.txt(900207):	E__S1723769	K03522	fixB, etfA	0	0	0	0	0	1.21	0.56	0	0	0	0	0	0	7.43	0	2.28	0	0.67				Unknown	Unknown	Nitrogen metabolism
H:\测序数据\desert\0\数据分析\classify_10-8\classify_10-8.txt(900733):	E__S3881504	K00338	nuoI	0	0	0	0	0	0	0	0	0	0	0	0	4.53	0.49	0	0	0	0				Unknown	Unknown	Nitrogen metabolism
H:\测序数据\desert\0\数据分析\classify_10-8\classify_10-8.txt(900939):	E__S8409250	K00362	nirB	0	0	0	0	0	0	0	0	0	0	0	0	3.46	0	0	0	0	0				Unknown	Unknown	Nitrogen metabolism
H:\测序数据\desert\0\数据分析\classify_10-8\classify_10-8.txt(901601):	D__S5329976	K16260	mxaD	0	0	0	0	0	0	0	0	0	0	0	3.74	0	0	0	0	0	0				Unknown	Unknown	Nitrogen metabolism
H:\测序数据\desert\0\数据分析\classify_10-8\classify_10-8.txt(901667):	F__S3501547	K01915	glnA	0	0	0	0	0	0	0	0	0	0	0	0	0	0	0	17.5	0	0				Unknown	Unknown	Nitrogen metabolism
H:\测序数据\desert\0\数据分析\classify_10-8\classify_10-8.txt(901709):	C__S4884784	K01953	asnB, ASNS	0	0	0	0	0	0	0	0	7.5	0	0	0	0	0	0	0	0	0				Unknown	Unknown	Nitrogen metabolism
H:\测序数据\desert\0\数据分析\classify_10-8\classify_10-8.txt(903786):	F__S1813111	K01953	asnB, ASNS	0	0	0	0	0	0	0	0	0	0	0	0	0	0	0	0	4.93	0				Unknown	Unknown	Nitrogen metabolism
H:\测序数据\desert\0\数据分析\classify_10-8\classify_10-8.txt(903994):	E__R11928808	K15371	GDH2	0	0	0	0	0	0	0	0	0	0	0	0	3.53	1.98	0	0	0	0				Unknown	Unknown	Nitrogen metabolism
H:\测序数据\desert\0\数据分析\classify_10-8\classify_10-8.txt(904671):	E__S5083823	K00261	GLUD1_2, gdhA	0	2.34	0	0	0	0	0	0	0	0	0	3.92	0	5.41	5.69	0	1.36	0				Unknown	Unknown	Nitrogen metabolism
H:\测序数据\desert\0\数据分析\classify_10-8\classify_10-8.txt(905336):	B__S2794007	K01915	glnA	0	0	0	0.76	1.94	0	0	0	0	0	0	0	0	0	0	0	0	0				Unknown	Unknown	Nitrogen metabolism
H:\测序数据\desert\0\数据分析\classify_10-8\classify_10-8.txt(911770):	D__S9639218	K00605	gcvT, AMT	0	0	0	0	0	0	0	0	0	0	4.61	0	0	0	0	0	0	0				Unknown	Unknown	Nitrogen metabolism
H:\测序数据\desert\0\数据分析\classify_10-8\classify_10-8.txt(912138):	F__S3356484	K00331	nuoB	0	0	0	0	0	0	0	0	0	0	0	0	0	0	0	5.65	0	0				Unknown	Unknown	Nitrogen metabolism
H:\测序数据\desert\0\数据分析\classify_10-8\classify_10-8.txt(912187):	B__S337177	K03385	nrfA	0	0	0	0	0	13.05	0	0	0	0	0	0	0	0	0	0	0	0				Unknown	Unknown	Nitrogen metabolism
H:\测序数据\desert\0\数据分析\classify_10-8\classify_10-8.txt(912752):	B__S683301	K00605	gcvT, AMT	0	0	0	44.38	0	0	0	0	0	0	0	0	0	0	0	0	0	0				Unknown	Unknown	Nitrogen metabolism
H:\测序数据\desert\0\数据分析\classify_10-8\classify_10-8.txt(912774):	E__S9809129	K01953	asnB, ASNS	0	0	0	0	0	0	0	0	0	0	0	0	0	4.35	2.74	0	0	0				Unknown	Unknown	Nitrogen metabolism
H:\测序数据\desert\0\数据分析\classify_10-8\classify_10-8.txt(912841):	D__S10622339	K00261	GLUD1_2, gdhA	0	0	0	0	0	0	0	0	0	0	6.34	0	0	0	0	0	0	0				Unknown	Unknown	Nitrogen metabolism
H:\测序数据\desert\0\数据分析\classify_10-8\classify_10-8.txt(913859):	D__S4844224	K00605	gcvT, AMT	0	0	0	0	0	0	0	0	0	0	5.12	3.84	0	0	0	0	0	0				Unknown	Unknown	Nitrogen metabolism
H:\测序数据\desert\0\数据分析\classify_10-8\classify_10-8.txt(914205):	B__S18011	K00363	nirD	0	0	0	0	0	6.78	0	0	0	0	0	2.15	0	0	0	0	0	0				Unknown	Unknown	Nitrogen metabolism
H:\测序数据\desert\0\数据分析\classify_10-8\classify_10-8.txt(914302):	B__R11428942	K01915	glnA	0	0	0	0	0	17.39	0	0	0	0	0	0	0	0	0	0	0	0				Unknown	Unknown	Nitrogen metabolism
H:\测序数据\desert\0\数据分析\classify_10-8\classify_10-8.txt(914721):	A__S7651353	K00605	gcvT, AMT	0	2.7	0	0	0	0	0	0	0	0	0	0	0	0	0	0	0	0				Unknown	Unknown	Nitrogen metabolism
H:\测序数据\desert\0\数据分析\classify_10-8\classify_10-8.txt(915048):	D__S11418188	K00342	nuoM	0	0	0	0	0	0	0	0	0	0	11.21	0	0	0	0	0	0	0				Unknown	Unknown	Nitrogen metabolism
H:\测序数据\desert\0\数据分析\classify_10-8\classify_10-8.txt(915778):	E__R12044686	K15577	nrtB, nasE, cynB	0	0	0	0	0	0	0	0	0	0	0	0	0	1.18	0	0	0	0				Unknown	Unknown	Nitrogen metabolism
H:\测序数据\desert\0\数据分析\classify_10-8\classify_10-8.txt(917898):	A__J10423805	K00370	narG	0	5.74	0	0	0	0	0	0	0	0	0	0	0	0	0	0	0	0				Unknown	Unknown	Nitrogen metabolism
H:\测序数据\desert\0\数据分析\classify_10-8\classify_10-8.txt(918424):	C__S9722719	K00341	nuoL	0	0	0	0	0	0	0	0	10.69	0	0	0	0	0	0	0	0	0				Unknown	Unknown	Nitrogen metabolism
H:\测序数据\desert\0\数据分析\classify_10-8\classify_10-8.txt(918648):	F__S9565460	K00333	nuoD	0	0	0	0	0	0	0	0	0	0	0	0	0	0	0	0	0	2.24				Unknown	Unknown	Nitrogen metabolism
H:\测序数据\desert\0\数据分析\classify_10-8\classify_10-8.txt(918980):	B__S11281850	K00284	E1.4.7.1	0	0	0	0	2.61	0	0	0	0	0	0	0	0	0	0	0	0	0				Unknown	Unknown	Nitrogen metabolism
H:\测序数据\desert\0\数据分析\classify_10-8\classify_10-8.txt(920858):	B__S3378714	K01953	asnB, ASNS	0	0	0	24.44	0	0	0	0	0	0	0	0	0	0	0	0	2.91	0				Unknown	Unknown	Nitrogen metabolism
H:\测序数据\desert\0\数据分析\classify_10-8\classify_10-8.txt(920903):	D__S2553465	K01915	glnA	0	0	0	0	0	0	0	0	0	0	0	4.72	0	0	0	0	0	0				Unknown	Unknown	Nitrogen metabolism
H:\测序数据\desert\0\数据分析\classify_10-8\classify_10-8.txt(922576):	E__S11796026	K00411	UQCRFS1, RIP1, petA	0	0	0	0	0	0	0	0	0	0	0	0	0	6.84	1.66	0.97	0	0				Unknown	Unknown	Nitrogen metabolism
H:\测序数据\desert\0\数据分析\classify_10-8\classify_10-8.txt(923546):	C__S9860160	K15371	GDH2	0	0	0	0	0	0	3.82	0	0	0	0	0	0	0	0	0	0	0				Unknown	Unknown	Nitrogen metabolism
H:\测序数据\desert\0\数据分析\classify_10-8\classify_10-8.txt(924846):	F__S2716766	K00332	nuoC	0	0	0	0	0	0	0	0	0	0	0	0	0	0	0	2.85	1.17	5.06				Unknown	Unknown	Nitrogen metabolism
H:\测序数据\desert\0\数据分析\classify_10-8\classify_10-8.txt(925054):	D__S7351010	K00338	nuoI	0	0	0	0	0	0	0	0	0	0	0	20.07	0	0	0	0	0	0				Unknown	Unknown	Nitrogen metabolism
H:\测序数据\desert\0\数据分析\classify_10-8\classify_10-8.txt(925379):	C__R14747358	K00376	nosZ	0	0	0	0	0	0	0	7.39	0	0	0	0	0	0	0	0	0	0				Unknown	Unknown	Nitrogen metabolism
H:\测序数据\desert\0\数据分析\classify_10-8\classify_10-8.txt(926517):	A__S3504790	K00459	E1.13.12.16	23.91	0	0	0	0	0	0	0	0	0	0	0	0	0	0	0	0	0				Unknown	Unknown	Nitrogen metabolism
H:\测序数据\desert\0\数据分析\classify_10-8\classify_10-8.txt(927242):	F__S9140618	K00605	gcvT, AMT	0	0	0	0	0	0	0	0	0	0	0	0	0	0	0	8.34	0	0				Unknown	Unknown	Nitrogen metabolism
H:\测序数据\desert\0\数据分析\classify_10-8\classify_10-8.txt(927519):	E__R11921549	K15371	GDH2	0	0	0	0	0	0	0	0	0	0	0	0	3.68	0	0	0	0	0				Unknown	Unknown	Nitrogen metabolism
H:\测序数据\desert\0\数据分析\classify_10-8\classify_10-8.txt(928394):	F__J11379583	K01501	E3.5.5.1	0	0	0	0	0	0	0	0	0	0	0	0	0	0	0	0	4.79	0.87				Unknown	Unknown	Nitrogen metabolism
H:\测序数据\desert\0\数据分析\classify_10-8\classify_10-8.txt(928823):	D__R13235987	K01673	cynT, can	0	0	0	0	0	0	0	0	0	0	5.77	0	0	0	0	0	0	0				Unknown	Unknown	Nitrogen metabolism
H:\测序数据\desert\0\数据分析\classify_10-8\classify_10-8.txt(929255):	A__J10347769	K00370	narG	0	3.24	0	0	0	0	0	0	0	0	0	0	0	0	0	0	0	0				Unknown	Unknown	Nitrogen metabolism
H:\测序数据\desert\0\数据分析\classify_10-8\classify_10-8.txt(929709):	F__S5682971	K00605	gcvT, AMT	0	0	0	0	0	0	0	0	0	0	0	0	0	0	0	0	0	15.69				Unknown	Unknown	Nitrogen metabolism
H:\测序数据\desert\0\数据分析\classify_10-8\classify_10-8.txt(930593):	C__S2611161	K15371	GDH2	0	0	0	0	0	0	0	0	8.69	0	0	0	0	0	0	0	0	0				Unknown	Unknown	Nitrogen metabolism
H:\测序数据\desert\0\数据分析\classify_10-8\classify_10-8.txt(930923):	F__S8435000	K00341	nuoL	0	0	0	0	0	0	0	0	0	0	0	0	0	0	0	0	0	5.18				Unknown	Unknown	Nitrogen metabolism
H:\测序数据\desert\0\数据分析\classify_10-8\classify_10-8.txt(931015):	F__S10908745	K02274	coxA	0	0	0	0	0	0	0	0	0	0	0	0	0	0	0	0	0	4.85				Unknown	Unknown	Nitrogen metabolism
H:\测序数据\desert\0\数据分析\classify_10-8\classify_10-8.txt(932079):	F__R11482217	K00265	gltB	0	0	0	0	0	0	0	0	0	0	0	0	1.42	0	0	7.35	0	3.26				Unknown	Unknown	Nitrogen metabolism
H:\测序数据\desert\0\数据分析\classify_10-8\classify_10-8.txt(932266):	C__S9963815	K01953	asnB, ASNS	0	0	0	0	0	0	0	0	11.94	0	0	0	0	0	0	0	0	0				Unknown	Unknown	Nitrogen metabolism
H:\测序数据\desert\0\数据分析\classify_10-8\classify_10-8.txt(932795):	B__S4795933	K00362	nirB	0	0	0	0	6.9	0	0	0	0	0	0	0	0	0	0	0	0	0				Unknown	Unknown	Nitrogen metabolism
H:\测序数据\desert\0\数据分析\classify_10-8\classify_10-8.txt(933432):	F__S10337233	K00341	nuoL	0	0	0	0	0	0	0	0	0	0	0	0	0	0	0	6.33	0	0.94				Unknown	Unknown	Nitrogen metabolism
H:\测序数据\desert\0\数据分析\classify_10-8\classify_10-8.txt(933655):	D__S2943076	K00331	nuoB	0	0	0	0	0	0	0	0	0	0	5.39	0	0	0	0	0	0	0				Unknown	Unknown	Nitrogen metabolism
H:\测序数据\desert\0\数据分析\classify_10-8\classify_10-8.txt(933820):	B__S2221566	K04561	norB	0	6.83	0	0	0	17.35	0	0	0	0	0	0	0	0	0	0	0	0				Unknown	Unknown	Nitrogen metabolism
H:\测序数据\desert\0\数据分析\classify_10-8\classify_10-8.txt(934179):	A__R10447320	K00337	nuoH	0	5.45	0	0	0	0	0	0	0	0	0	0	0	0	0	0	0	0				Unknown	Unknown	Nitrogen metabolism
H:\测序数据\desert\0\数据分析\classify_10-8\classify_10-8.txt(935291):	B__S8055790	K01673	cynT, can	0	0	0	0	20.16	0	0	0	0	0	0	0	0	0	0	0	0	0				Unknown	Unknown	Nitrogen metabolism
H:\测序数据\desert\0\数据分析\classify_10-8\classify_10-8.txt(935611):	F__S9948078	K02274	coxA	0	0	0	0	0	0	0	0	0	0	0	0	0	0	0	0	0	7.92				Unknown	Unknown	Nitrogen metabolism
H:\测序数据\desert\0\数据分析\classify_10-8\classify_10-8.txt(935943):	A__S5098185	K03522	fixB, etfA	0	15.55	0	0	0	0	0	0	0	0	0	0	0	0	0	0	0	0				Unknown	Unknown	Nitrogen metabolism
H:\测序数据\desert\0\数据分析\classify_10-8\classify_10-8.txt(936687):	C__R14725493	K00334	nuoE	0	0	0	0	0	0	7.74	0	0	0	0	0	0	0	0	0	0	0				Unknown	Unknown	Nitrogen metabolism
H:\测序数据\desert\0\数据分析\classify_10-8\classify_10-8.txt(936919):	B__R11513398	K03521	fixA, etfB	0	0	0	0	0	6.47	1.99	0	0	0	0	0	0	0	0	0	0	0				Unknown	Unknown	Nitrogen metabolism
H:\测序数据\desert\0\数据分析\classify_10-8\classify_10-8.txt(937047):	E__R11982778	K02274	coxA	0	0	0	0	0	0	0	0	0	0	0	0	3.86	0	0	0	0	0				Unknown	Unknown	Nitrogen metabolism
H:\测序数据\desert\0\数据分析\classify_10-8\classify_10-8.txt(937786):	E__S5205800	K01953	asnB, ASNS	0	0	0	0	0	0	0	0	0	0	0	0	0	1.82	0	0	0	0				Unknown	Unknown	Nitrogen metabolism
H:\测序数据\desert\0\数据分析\classify_10-8\classify_10-8.txt(938193):	C__R14578169	K00412	CYTB, petB	0	0	0	0	0	0	19.22	1.68	0	0	0	0	0	0	0	0	0	0				Unknown	Unknown	Nitrogen metabolism
H:\测序数据\desert\0\数据分析\classify_10-8\classify_10-8.txt(939839):	D__S11095177	K02275	coxB	0	0	0	0	0	0	0	0	0	0	12.21	0	0	0	0	0	0	0				Unknown	Unknown	Nitrogen metabolism
H:\测序数据\desert\0\数据分析\classify_10-8\classify_10-8.txt(939993):	D__S4506048	K00337	nuoH	0	0	0	0	0	0	0	0	0	0	5.55	0	0	0	0	0	0	0				Unknown	Unknown	Nitrogen metabolism
H:\测序数据\desert\0\数据分析\classify_10-8\classify_10-8.txt(940324):	E__S2288071	K01953	asnB, ASNS	0	0	0	0	0	0	0	0	0	0	0	0	4.07	0	0	0	0	0				Unknown	Unknown	Nitrogen metabolism
H:\测序数据\desert\0\数据分析\classify_10-8\classify_10-8.txt(940386):	D__S4062640	K00343	nuoN	0	0	0	0	0	0	0	0	0	1.84	1.69	0	0	3.5	0	0	0	0				Unknown	Unknown	Nitrogen metabolism
H:\测序数据\desert\0\数据分析\classify_10-8\classify_10-8.txt(940516):	C__S3052115	K00343	nuoN	0	0	0	0	0	0	5.85	0	5.41	0	0	0	0	0	0	0	0	0				Unknown	Unknown	Nitrogen metabolism
H:\测序数据\desert\0\数据分析\classify_10-8\classify_10-8.txt(940658):	C__S5879922	K00412	CYTB, petB	0	0	0	0	0	0	0	6.51	0	0	0	1.02	0	0	0	0	0	0				Unknown	Unknown	Nitrogen metabolism
H:\测序数据\desert\0\数据分析\classify_10-8\classify_10-8.txt(941325):	C__S10242982	K01915	glnA	0	0	0	0	0	0	6.91	0	0	0	0	0	0	0	0	0	0	0				Unknown	Unknown	Nitrogen metabolism
H:\测序数据\desert\0\数据分析\classify_10-8\classify_10-8.txt(941920):	D__S3783609	K03522	fixB, etfA	0	0	0	0	0	0	0	0	0	5.17	0	0	0	0	0	0	0	0				Unknown	Unknown	Nitrogen metabolism
H:\测序数据\desert\0\数据分析\classify_10-8\classify_10-8.txt(942400):	D__S6034135	K00362	nirB	0	0	0	0	0	0	0	0	0	7.51	0	0	0	0	0	0	0	0				Unknown	Unknown	Nitrogen metabolism
H:\测序数据\desert\0\数据分析\classify_10-8\classify_10-8.txt(945161):	C__S4308837	K00341	nuoL	0	0	0	0	0	0	2.14	0	0	0	0	0	0	0	0	0	0	0				Unknown	Unknown	Nitrogen metabolism
H:\测序数据\desert\0\数据分析\classify_10-8\classify_10-8.txt(945553):	E__S10521730	K02275	coxB	0	0	0	0	0	0	0	0	0	0	0	0	0	8.55	0	0	0	0				Unknown	Unknown	Nitrogen metabolism
H:\测序数据\desert\0\数据分析\classify_10-8\classify_10-8.txt(945618):	C__S5508124	K00337	nuoH	0	0	0	0	0	0	0	7.95	0	0	0	0	0	0	0	0	0	0				Unknown	Unknown	Nitrogen metabolism
H:\测序数据\desert\0\数据分析\classify_10-8\classify_10-8.txt(945946):	E__S10912213	K02276	coxC	0	0	0	0	0	0	0	0	0	0	0	0	0	0	8.43	0	0	0				Unknown	Unknown	Nitrogen metabolism
H:\测序数据\desert\0\数据分析\classify_10-8\classify_10-8.txt(946606):	A__S1241412	K00261	GLUD1_2, gdhA	0	7.88	0	0	0	0	0	0	0	0	0	0	0	0	0	0	0	0				Unknown	Unknown	Nitrogen metabolism
H:\测序数据\desert\0\数据分析\classify_10-8\classify_10-8.txt(948853):	E__R11949653	K02567	napA	0	0	0	0	0	0	0	0	0	0	0	0	17.84	0	0	0	0	0				Unknown	Unknown	Nitrogen metabolism
H:\测序数据\desert\0\数据分析\classify_10-8\classify_10-8.txt(949069):	C__S13537637	K00343	nuoN	0	0	0	0	0	0	0	0	11.71	0	0	0	0	4.69	0	0	0	0				Unknown	Unknown	Nitrogen metabolism
H:\测序数据\desert\0\数据分析\classify_10-8\classify_10-8.txt(949419):	E__S6794763	K00605	gcvT, AMT	0	3.05	0	0	0	0	0	0	0	0	0	0	8.4	0	0	0	0	0				Unknown	Unknown	Nitrogen metabolism
H:\测序数据\desert\0\数据分析\classify_10-8\classify_10-8.txt(949850):	F__S5439264	K15577	nrtB, nasE, cynB	0	0	0	0	0	0	0	0	0	0	0	0	0	0	0	0	0	7.11				Unknown	Unknown	Nitrogen metabolism
H:\测序数据\desert\0\数据分析\classify_10-8\classify_10-8.txt(950127):	E__S6206281	K00337	nuoH	0	0	0	0	0	0	0	0	0	0	0	0	0	3.29	14.27	0	1.24	0				Unknown	Unknown	Nitrogen metabolism
H:\测序数据\desert\0\数据分析\classify_10-8\classify_10-8.txt(950194):	C__S13503657	K01424	E3.5.1.1, ansA, ansB	0	0	0	0	0	0	0	0	12.96	0	0	0	0	0	0	0	0	0				Unknown	Unknown	Nitrogen metabolism
H:\测序数据\desert\0\数据分析\classify_10-8\classify_10-8.txt(950607):	C__S11033775	K02275	coxB	0	0	0	0	0	0	0	0	8.86	0	0	0	0	0	0	0	0	0				Unknown	Unknown	Nitrogen metabolism
H:\测序数据\desert\0\数据分析\classify_10-8\classify_10-8.txt(950924):	F__S4272745	K02274	coxA	0	0	0	0	0	0	0	0	0	0	0	0	0	0	0	4.31	0	0				Unknown	Unknown	Nitrogen metabolism
H:\测序数据\desert\0\数据分析\classify_10-8\classify_10-8.txt(951001):	E__S1555021	K00341	nuoL	0	0	0	0	0	0	0	0	0	0	0	0	0.87	0.61	3.85	0	0	0				Unknown	Unknown	Nitrogen metabolism
H:\测序数据\desert\0\数据分析\classify_10-8\classify_10-8.txt(953009):	B__S4969035	K01953	asnB, ASNS	0	0	0	0	7.02	0	0	0	0	0	0	0	0	0	0	0	0	0				Unknown	Unknown	Nitrogen metabolism
H:\测序数据\desert\0\数据分析\classify_10-8\classify_10-8.txt(953677):	F__S4321571	K03522	fixB, etfA	0	0	0	0	0	0	0	0	0	0	0	0	0	0	0	11.1	0	0				Unknown	Unknown	Nitrogen metabolism
H:\测序数据\desert\0\数据分析\classify_10-8\classify_10-8.txt(955150):	A__S8494422	K00459	E1.13.12.16	0	2.72	0	0	0	0	0	0	0	0	0	0	0	0	0	0	0	0				Unknown	Unknown	Nitrogen metabolism
H:\测序数据\desert\0\数据分析\classify_10-8\classify_10-8.txt(957034):	B__S7104372	K00334	nuoE	0	0	0	0	13.68	0	0	0	0	0	0	0	0	0	0	0	0	0				Unknown	Unknown	Nitrogen metabolism
H:\测序数据\desert\0\数据分析\classify_10-8\classify_10-8.txt(957330):	E__S7021717	K00284	E1.4.7.1	0	0	0	0	0	0	0	0	0	0	0	0	0	2.32	1.83	0	0	0				Unknown	Unknown	Nitrogen metabolism
H:\测序数据\desert\0\数据分析\classify_10-8\classify_10-8.txt(958089):	D__R13047259	K00412	CYTB, petB	0	1.22	12.69	0	0	0	0	0	0	0	0	31.19	0	0	0	0	0	0				Unknown	Unknown	Nitrogen metabolism
H:\测序数据\desert\0\数据分析\classify_10-8\classify_10-8.txt(959926):	E__S7999710	K03737	nifJ	0	0	0	0	0	0	0	0	0	0	0	0	0	0	15.23	0	0	0				Unknown	Unknown	Nitrogen metabolism
H:\测序数据\desert\0\数据分析\classify_10-8\classify_10-8.txt(960881):	C__S7008406	K16254	mxaJ	0	0	0	0	0	0	0	0	7.77	0	0	0	0	0	0	0	0	0				Unknown	Unknown	Nitrogen metabolism
H:\测序数据\desert\0\数据分析\classify_10-8\classify_10-8.txt(961866):	E__S3942100	K02275	coxB	0	0	0	0	0	0	0	0	0	0	0	0	4.86	0	0	0	0	0				Unknown	Unknown	Nitrogen metabolism
H:\测序数据\desert\0\数据分析\classify_10-8\classify_10-8.txt(962983):	C__S8240111	K00341	nuoL	0	1.56	0	0	0	0	4.35	0	0	0	0	0	0	0	0	0	0	0				Unknown	Unknown	Nitrogen metabolism
H:\测序数据\desert\0\数据分析\classify_10-8\classify_10-8.txt(963366):	F__S128136	K03737	nifJ	0	0	0	0	0	0	0	0	0	0	0	0	0	0	0	18.18	0	0				Unknown	Unknown	Nitrogen metabolism
H:\测序数据\desert\0\数据分析\classify_10-8\classify_10-8.txt(964981):	B__S9587070	K01953	asnB, ASNS	0	0	0	0	4.61	10.32	0	0	0	0	0	0	0	0	0	0	0	0				Unknown	Unknown	Nitrogen metabolism
H:\测序数据\desert\0\数据分析\classify_10-8\classify_10-8.txt(965535):	D__S3928089	K01915	glnA	0	0	0	0	0	0	0	0	0	5.82	0	0	0	0	0	0	0	0				Unknown	Unknown	Nitrogen metabolism
H:\测序数据\desert\0\数据分析\classify_10-8\classify_10-8.txt(965708):	A__S8122736	K02573	napG	0	7.18	0	0	0	0	0	0	0	0	0	0	0	0	0	0	0	0				Unknown	Unknown	Nitrogen metabolism
H:\测序数据\desert\0\数据分析\classify_10-8\classify_10-8.txt(967321):	B__S3133125	K00284	E1.4.7.1	0	0	0	0	0	13.35	0	0	0	0	0	0	0	0	0	0	0	0				Unknown	Unknown	Nitrogen metabolism
H:\测序数据\desert\0\数据分析\classify_10-8\classify_10-8.txt(967480):	F__S8454955	K00370	narG	0	0	0	0	0	0	0	0	0	0	0	0	0	0	0	0	0	4.98				Unknown	Unknown	Nitrogen metabolism
H:\测序数据\desert\0\数据分析\classify_10-8\classify_10-8.txt(967533):	D__R13095123	K00342	nuoM	0	0	0	0	0	0	0	0	0	0	0	1.28	0	0	0	0	0	0				Unknown	Unknown	Nitrogen metabolism
H:\测序数据\desert\0\数据分析\classify_10-8\classify_10-8.txt(968878):	C__J14690918	K00335	nuoF	0	0	0	0	0	0	3.24	3.12	2.24	0	0	0	0	0	0	0	0	0				Unknown	Unknown	Nitrogen metabolism
H:\测序数据\desert\0\数据分析\classify_10-8\classify_10-8.txt(968907):	B__S8950924	K00605	gcvT, AMT	0	0	0	0	9.37	2.33	0	0	0	0	0	0	0	0	0	0	0	0				Unknown	Unknown	Nitrogen metabolism
H:\测序数据\desert\0\数据分析\classify_10-8\classify_10-8.txt(969400):	F__S2718753	K01915	glnA	0	0	0	0	0	0	0	0	0	0	0	0	0	0	0	0	0	10.12				Unknown	Unknown	Nitrogen metabolism
H:\测序数据\desert\0\数据分析\classify_10-8\classify_10-8.txt(969846):	A__R10343241	K00331	nuoB	0	0	192.68	0	0	0	0	0	0	0	0	0	0	0	0	0	0	0				Unknown	Unknown	Nitrogen metabolism
H:\测序数据\desert\0\数据分析\classify_10-8\classify_10-8.txt(969954):	F__S9729816	K00335	nuoF	0	0	0	0	0	0	0	0	0	0	0	0	0	0	0	0	0	7.14				Unknown	Unknown	Nitrogen metabolism
H:\测序数据\desert\0\数据分析\classify_10-8\classify_10-8.txt(971254):	D__S3623117	K02275	coxB	0	0	0	0	0	0	0	0	0	0	5.84	0	0	0	0	0	0	0				Unknown	Unknown	Nitrogen metabolism
H:\测序数据\desert\0\数据分析\classify_10-8\classify_10-8.txt(971581):	C__S6431009	K00333	nuoD	0	0	16.92	0	0	1.95	4.78	2.3	0	2.09	0	0	0.95	0	0	2.44	0	0				Unknown	Unknown	Nitrogen metabolism
H:\测序数据\desert\0\数据分析\classify_10-8\classify_10-8.txt(973936):	B__S11056000	K02275	coxB	0	0	0	0	8.96	0	0	0	0	0	0	0	0	0	0	0	0	0				Unknown	Unknown	Nitrogen metabolism
H:\测序数据\desert\0\数据分析\classify_10-8\classify_10-8.txt(974177):	E__S3031203	K01915	glnA	0	0	0	0	0	0	0	0	0	0	0	0	0	0	10.93	0	0	0				Unknown	Unknown	Nitrogen metabolism
H:\测序数据\desert\0\数据分析\classify_10-8\classify_10-8.txt(974373):	B__S9262788	K00313	fixC	0	0	0	0	8.24	0	0	0	0	0	0	0	0	0	0	0	0	0				Unknown	Unknown	Nitrogen metabolism
H:\测序数据\desert\0\数据分析\classify_10-8\classify_10-8.txt(974627):	F__S6705985	K02274	coxA	0	0	0	0	0	0	0	0	0	0	0	0	0	0	0	0	0	4.59				Unknown	Unknown	Nitrogen metabolism
H:\测序数据\desert\0\数据分析\classify_10-8\classify_10-8.txt(974955):	F__S1570063	K01953	asnB, ASNS	0	0	0	0	0	0	0	0	0	0	0	0	0	0	0	0	0	24.36				Unknown	Unknown	Nitrogen metabolism
H:\测序数据\desert\0\数据分析\classify_10-8\classify_10-8.txt(975023):	C__S3715680	K00926	arcC	0	0	0	0	0	0	0	10.11	0	0	0	0	0	0	0	0	0	0				Unknown	Unknown	Nitrogen metabolism
H:\测序数据\desert\0\数据分析\classify_10-8\classify_10-8.txt(975471):	D__R13057899	K02275	coxB	0	0	0	0	0	0	0	0	0	0	0	23.59	0	0	0	0	0	0				Unknown	Unknown	Nitrogen metabolism
H:\测序数据\desert\0\数据分析\classify_10-8\classify_10-8.txt(975712):	F__S10726262	K00605	gcvT, AMT	0	0	0	0	0	0	0	0	0	0	0	0	0	1.94	0	0	8.76	0				Unknown	Unknown	Nitrogen metabolism
H:\测序数据\desert\0\数据分析\classify_10-8\classify_10-8.txt(976270):	E__R11928117	K02274	coxA	0	0	0	0	0	0	0	0	0	0	0	1.07	0.1	12.79	2.22	0	11.43	0				Unknown	Unknown	Nitrogen metabolism
H:\测序数据\desert\0\数据分析\classify_10-8\classify_10-8.txt(979519):	E__S2647418	K01953	asnB, ASNS	0	0	0	0	0	0	0	0	0	0	0	0	0	0	6.51	0	0	0				Unknown	Unknown	Nitrogen metabolism
H:\测序数据\desert\0\数据分析\classify_10-8\classify_10-8.txt(979877):	B__S9424585	K00370	narG	0	0	0	0	5.58	0	0	0	0	0	0	0	0	0	0	0	0	0				Unknown	Unknown	Nitrogen metabolism
H:\测序数据\desert\0\数据分析\classify_10-8\classify_10-8.txt(980638):	F__S6345565	K01915	glnA	0	0	0	0	0	0	0	0	0	0	0	0	0	0	0	20.52	0	0				Unknown	Unknown	Nitrogen metabolism
H:\测序数据\desert\0\数据分析\classify_10-8\classify_10-8.txt(981942):	D__R13060278	K15576	nrtA, nasF, cynA	0	1.26	2.06	0	0	0	0	0	0	0	0	7.37	0	6.31	0.77	0	0	0				Unknown	Unknown	Nitrogen metabolism
H:\测序数据\desert\0\数据分析\classify_10-8\classify_10-8.txt(983683):	F__S2379160	K01915	glnA	0	2.46	0	0	0	0	0	0	0	0	0	0	0	0	2.99	0	15.69	0				Unknown	Unknown	Nitrogen metabolism
H:\测序数据\desert\0\数据分析\classify_10-8\classify_10-8.txt(984957):	C__S4945186	K00370	narG	0	0	0	0	0	0	0	0	4.83	0	0	0	0	0	0	0	0	0				Unknown	Unknown	Nitrogen metabolism
H:\测序数据\desert\0\数据分析\classify_10-8\classify_10-8.txt(987598):	B__R11395452	K10945	pmoB-amoB	0	0	0	0	20.18	7.24	6.16	0	0	0	0	0	0	0	0	0	0	0				Unknown	Unknown	Nitrogen metabolism
H:\测序数据\desert\0\数据分析\classify_10-8\classify_10-8.txt(987608):	F__S5818738	K00342	nuoM	0	0	0	0	0	0	0	0	0	0	0	0	0	0	0	15.39	0	0				Unknown	Unknown	Nitrogen metabolism
H:\测序数据\desert\0\数据分析\classify_10-8\classify_10-8.txt(990376):	B__S764416	K01953	asnB, ASNS	0	0	0	0	7.38	0	0	0	0	0	0	0	0	0	0	0	0	0				Unknown	Unknown	Nitrogen metabolism
H:\测序数据\desert\0\数据分析\classify_10-8\classify_10-8.txt(991514):	A__S7947546	K02274	coxA	92.93	2.78	0	0	0	0	0	0	0	0	0	0	0	0	0	0	0	0				Unknown	Unknown	Nitrogen metabolism
H:\测序数据\desert\0\数据分析\classify_10-8\classify_10-8.txt(993778):	E__S10003072	K03521	fixA, etfB	0	0	0	0	0	0	0	0	0	0	0	0	6.75	0	0	0	0	0				Unknown	Unknown	Nitrogen metabolism
H:\测序数据\desert\0\数据分析\classify_10-8\classify_10-8.txt(994516):	E__S9293600	K02274	coxA	0	0	0	0	0	0	0	0	0	0	0	0	0	0	4.78	0	0	0				Unknown	Unknown	Nitrogen metabolism
H:\测序数据\desert\0\数据分析\classify_10-8\classify_10-8.txt(996251):	E__R11940772	K00411	UQCRFS1, RIP1, petA	0	2.73	0	0	0	0	0	0	0	0	0	0	0.5	0	0	0	2.11	0				Unknown	Unknown	Nitrogen metabolism
H:\测序数据\desert\0\数据分析\classify_10-8\classify_10-8.txt(996413):	F__S961387	K02275	coxB	0	0	0	0	0	0	0	0	0	0	0	0	0	0	0	0	0	5.3				Unknown	Unknown	Nitrogen metabolism
H:\测序数据\desert\0\数据分析\classify_10-8\classify_10-8.txt(996761):	D__S8286937	K00342	nuoM	0	0	0	0	0	0	0	0	0	0	5.65	0	0	0	0	0	0	0				Unknown	Unknown	Nitrogen metabolism
H:\测序数据\desert\0\数据分析\classify_10-8\classify_10-8.txt(999036):	E__R11936127	K00334	nuoE	0	3.09	0	0	0	0	0	0	0	0	0	9.71	2.55	13.71	5.64	0	0	4.54				Unknown	Unknown	Nitrogen metabolism
H:\测序数据\desert\0\数据分析\classify_10-8\classify_10-8.txt(999154):	B__R11568178	K00413	CYC1, CYT1, petC	0	10.9	0	0	2.76	3.43	0	0	0	0	0	0	0	0	0	0	0	0				Unknown	Unknown	Nitrogen metabolism
H:\测序数据\desert\0\数据分析\classify_10-8\classify_10-8.txt(1000806):	E__S9901074	K02276	coxC	0	0	0	0	0	0	0	0	0	0	0	0	2.84	0	0	0	0	0				Unknown	Unknown	Nitrogen metabolism
H:\测序数据\desert\0\数据分析\classify_10-8\classify_10-8.txt(1001110):	E__S10659609	K02274	coxA	0	0	0	0	0	0	0	0	0	0	0	0	0	2.03	6.41	0	0	0				Unknown	Unknown	Nitrogen metabolism
H:\测序数据\desert\0\数据分析\classify_10-8\classify_10-8.txt(1001488):	F__S2709837	K00266	gltD	0	1.84	0	0	0	0	0	0	0	0	0	0	0	1.42	0	0	8.57	0				Unknown	Unknown	Nitrogen metabolism
H:\测序数据\desert\0\数据分析\classify_10-8\classify_10-8.txt(1001589):	D__S6547923	K15371	GDH2	0	0	0	0	0	2.26	0	0	0	7.29	0	0	0	0	0	0	0	0				Unknown	Unknown	Nitrogen metabolism
H:\测序数据\desert\0\数据分析\classify_10-8\classify_10-8.txt(1003641):	A__S1276639	K00342	nuoM	0	8.57	0	0	0	0	0	0	0	0	0	0	0	0	0	0	0	0				Unknown	Unknown	Nitrogen metabolism
H:\测序数据\desert\0\数据分析\classify_10-8\classify_10-8.txt(1003770):	B__R11381845	K00331	nuoB	0	0.22	0	0.45	0.5	10.73	0	0	0	0	0	0	0	0	0	0	0	0				Unknown	Unknown	Nitrogen metabolism
H:\测序数据\desert\0\数据分析\classify_10-8\classify_10-8.txt(1003851):	F__S9274273	K01953	asnB, ASNS	0	0	0	0	0	0	0	0	0	0	0	0	0	0	0	11.07	0	0				Unknown	Unknown	Nitrogen metabolism
H:\测序数据\desert\0\数据分析\classify_10-8\classify_10-8.txt(1005485):	F__R11509105	K00336	nuoG	0	0	0	0	0	0	0	0	0	0	0	0	0	0	0	0	0	7.24				Unknown	Unknown	Nitrogen metabolism
H:\测序数据\desert\0\数据分析\classify_10-8\classify_10-8.txt(1005723):	C__S8415263	K00338	nuoI	0	0	0	0	0	0	4.67	1	0	0	0	0	0	0	0	0	0	0				Unknown	Unknown	Nitrogen metabolism
H:\测序数据\desert\0\数据分析\classify_10-8\classify_10-8.txt(1005782):	E__S4888604	K03737	nifJ	0	0	0	0	0	0	0	0	0	0	0	0	0	0	3.61	0	0	0				Unknown	Unknown	Nitrogen metabolism
H:\测序数据\desert\0\数据分析\classify_10-8\classify_10-8.txt(1007019):	A__S859524	K00342	nuoM	0	4.22	0	0	0.8	0	0	0	0	0	0	0	0	0	0	0	0	0				Unknown	Unknown	Nitrogen metabolism
H:\测序数据\desert\0\数据分析\classify_10-8\classify_10-8.txt(1007147):	C__S728420	K01501	E3.5.5.1	0	0	0	0	0	0	7.22	0	0	0	0	0	0	0	0	0	0	0				Unknown	Unknown	Nitrogen metabolism
H:\测序数据\desert\0\数据分析\classify_10-8\classify_10-8.txt(1009521):	F__J11501255	K00338	nuoI	0	0	0	0	0	0	0	0	0	0	0	0	0	0.4	0	0	8.37	0				Unknown	Unknown	Nitrogen metabolism
H:\测序数据\desert\0\数据分析\classify_10-8\classify_10-8.txt(1010148):	C__S2259720	K00265	gltB	0	0	0	0	0	0	4.31	0	0	0	0	0	0	0	0	0	0	0				Unknown	Unknown	Nitrogen metabolism
H:\测序数据\desert\0\数据分析\classify_10-8\classify_10-8.txt(1010561):	F__S740872	K02274	coxA	0	0	0	0	0	0	0	0	0	0	0	0	0	0	0	8.12	0	0				Unknown	Unknown	Nitrogen metabolism
H:\测序数据\desert\0\数据分析\classify_10-8\classify_10-8.txt(1011511):	C__S14018774	K00333	nuoD	0	0	0	0	0	0	0	0	9.74	0	0	0	0	0	0	0	0	0				Unknown	Unknown	Nitrogen metabolism
H:\测序数据\desert\0\数据分析\classify_10-8\classify_10-8.txt(1012170):	F__S2558693	K00261	GLUD1_2, gdhA	0	0	0	0	0	0	0	0	0	0	0	0	0	0	0	0	0	12				Unknown	Unknown	Nitrogen metabolism
H:\测序数据\desert\0\数据分析\classify_10-8\classify_10-8.txt(1012354):	F__S4976653	K00333	nuoD	0	0	0	0	0	0	0	0	0	0	0	0	0	0	0	11.94	2.44	0				Unknown	Unknown	Nitrogen metabolism
H:\测序数据\desert\0\数据分析\classify_10-8\classify_10-8.txt(1012405):	B__S8826048	K02276	coxC	0	0	0	0	2.19	0	0	0	0	0	0	0	0	0	0	0	0	0				Unknown	Unknown	Nitrogen metabolism
H:\测序数据\desert\0\数据分析\classify_10-8\classify_10-8.txt(1012990):	F__S2876785	K00605	gcvT, AMT	0	0	0	0	0	0	0	0	0	0	0	0	0	0	0	0	0	9.43				Unknown	Unknown	Nitrogen metabolism
H:\测序数据\desert\0\数据分析\classify_10-8\classify_10-8.txt(1015315):	C__S14257069	K00368	nirK	0	0	0	0	0	0	0	0	8.65	0	0	0	0	0	0	0	0	0				Unknown	Unknown	Nitrogen metabolism
H:\测序数据\desert\0\数据分析\classify_10-8\classify_10-8.txt(1016375):	D__S4089722	K00605	gcvT, AMT	0	0	0	0	0	0	0	0	0	0	0	6.18	0	0	0	0	0	0				Unknown	Unknown	Nitrogen metabolism
H:\测序数据\desert\0\数据分析\classify_10-8\classify_10-8.txt(1017757):	C__S6049804	K00264	GLT1	0	0	0	0	0	0	6.38	0	0	0	0	0	0	0	0	0	0	0				Unknown	Unknown	Nitrogen metabolism
H:\测序数据\desert\0\数据分析\classify_10-8\classify_10-8.txt(1017905):	D__S8353972	K00334	nuoE	0	0	0	0	0	0	0	0	0	9.3	0	0	0	0	0	0	0	0				Unknown	Unknown	Nitrogen metabolism
H:\测序数据\desert\0\数据分析\classify_10-8\classify_10-8.txt(1017972):	C__S9167148	K04561	norB	0	0	0	0	0	0	0	0	13.46	0	0	0	0	0	0	0	0	0				Unknown	Unknown	Nitrogen metabolism
H:\测序数据\desert\0\数据分析\classify_10-8\classify_10-8.txt(1019260):	D__R13158754	K00330	nuoA	0	0	0	0	0	0	0	0	0	0	10.81	0	0	0	0	0	0	0				Unknown	Unknown	Nitrogen metabolism
H:\测序数据\desert\0\数据分析\classify_10-8\classify_10-8.txt(1019998):	C__R14742843	K02275	coxB	0	0	0	0	0	0	0	7.63	0	0	5.08	0	0	0	0	0	0	0				Unknown	Unknown	Nitrogen metabolism
H:\测序数据\desert\0\数据分析\classify_10-8\classify_10-8.txt(1020441):	B__S8409905	K00343	nuoN	0	0	0	0	1.3	14.19	0	0	0	0	0	0	0	0	0	0	0	0				Unknown	Unknown	Nitrogen metabolism
H:\测序数据\desert\0\数据分析\classify_10-8\classify_10-8.txt(1020803):	C__S13298945	K00342	nuoM	0	1.71	0.94	0	0	0	0	0	14.03	0	0	0	0	0	0	0	0	0				Unknown	Unknown	Nitrogen metabolism
H:\测序数据\desert\0\数据分析\classify_10-8\classify_10-8.txt(1021211):	B__S3353737	K00341	nuoL	0	0	0	0	1.88	10.28	0	0	0	1.51	0	0	0	3.82	0	0	0	0				Unknown	Unknown	Nitrogen metabolism
H:\测序数据\desert\0\数据分析\classify_10-8\classify_10-8.txt(1021231):	B__S5418852	K02305	norC	0	2.41	0	0	1.14	4.32	0	0	0	0	0	0	0	0	0	0	0	0				Unknown	Unknown	Nitrogen metabolism
H:\测序数据\desert\0\数据分析\classify_10-8\classify_10-8.txt(1023534):	B__S634288	K01915	glnA	0	0	0	0	8.77	0	0	0	0	0	0	0	0	0	0	0	0	0				Unknown	Unknown	Nitrogen metabolism
H:\测序数据\desert\0\数据分析\classify_10-8\classify_10-8.txt(1025291):	B__S2534534	K00343	nuoN	0	3.05	0	0	0	10.37	0	0	0	0	0	0	0	0	0	0	0	0				Unknown	Unknown	Nitrogen metabolism
H:\测序数据\desert\0\数据分析\classify_10-8\classify_10-8.txt(1025317):	C__S6937452	K00343	nuoN	0	0	0	0	0	0	7.26	0	0	0	0	0	0	1.61	0	0	0	0				Unknown	Unknown	Nitrogen metabolism
H:\测序数据\desert\0\数据分析\classify_10-8\classify_10-8.txt(1025989):	E__S9638389	K02274	coxA	0	0	0	0	0	0	0	0	0	0	0	0	0	3.72	2.93	0	0	0				Unknown	Unknown	Nitrogen metabolism
H:\测序数据\desert\0\数据分析\classify_10-8\classify_10-8.txt(1026851):	C__S949369	K02275	coxB	0	0	0	0	0	0	6.68	0	0	0	0	0	0	0	0	0	0	0				Unknown	Unknown	Nitrogen metabolism
H:\测序数据\desert\0\数据分析\classify_10-8\classify_10-8.txt(1027613):	E__S7502290	K01915	glnA	0	2.18	0	0	0	0	0	0	0	0	0	0	0	8.4	0	0	0	0				Unknown	Unknown	Nitrogen metabolism
H:\测序数据\desert\0\数据分析\classify_10-8\classify_10-8.txt(1030026):	F__R11416641	K03521	fixA, etfB	0	0	0	0	0	0	0	0	0	3.7	0	0	0	0	0	4.31	7.06	0				Unknown	Unknown	Nitrogen metabolism
H:\测序数据\desert\0\数据分析\classify_10-8\classify_10-8.txt(1030692):	F__S7555854	K02275	coxB	0	0	0	0	0	0	0	0	0	0	0	0	0	0	0	0	5.12	0				Unknown	Unknown	Nitrogen metabolism
H:\测序数据\desert\0\数据分析\classify_10-8\classify_10-8.txt(1030746):	F__S1619344	K02274	coxA	0	1.22	0	0	0	0	0	0	0	0	0	0	0	0	0	0	9.91	0				Unknown	Unknown	Nitrogen metabolism
H:\测序数据\desert\0\数据分析\classify_10-8\classify_10-8.txt(1030963):	C__S9807868	K15371	GDH2	0	0	0	0	0	0	10.44	0	0	0	0	0	0	0	0	0	0	0				Unknown	Unknown	Nitrogen metabolism
H:\测序数据\desert\0\数据分析\classify_10-8\classify_10-8.txt(1032453):	E__S9463246	K02274	coxA	0	0	0	0	0	0	0	0	0	0	0	0	0.59	15.35	1.96	0	0	0				Unknown	Unknown	Nitrogen metabolism
H:\测序数据\desert\0\数据分析\classify_10-8\classify_10-8.txt(1033454):	F__S5706833	K00341	nuoL	0	0	0	0	0	0	0	0	0	0	0	0	0	0	0	11.8	0	0				Unknown	Unknown	Nitrogen metabolism
H:\测序数据\desert\0\数据分析\classify_10-8\classify_10-8.txt(1033702):	A__J10431599	K00343	nuoN	0	2.14	0	0	0	0	0	0	0	0	0	0	0	0	0	0	0	0				Unknown	Unknown	Nitrogen metabolism
H:\测序数据\desert\0\数据分析\classify_10-8\classify_10-8.txt(1034163):	A__S5016796	K02274	coxA	0	8.2	0	0	0	0	0	0	0	0	0	4.58	0	3.16	0	0	0	0				Unknown	Unknown	Nitrogen metabolism
H:\测序数据\desert\0\数据分析\classify_10-8\classify_10-8.txt(1034267):	A__S8963600	K00342	nuoM	0	4.06	0	0	0	2.05	0	0	0	0	0	0	0	0	0	0	0	0				Unknown	Unknown	Nitrogen metabolism
H:\测序数据\desert\0\数据分析\classify_10-8\classify_10-8.txt(1034299):	C__S1536282	K01915	glnA	0	0	0	0	0	0	0	12.27	0	0	0	0	0	0	0	0	0	0				Unknown	Unknown	Nitrogen metabolism
H:\测序数据\desert\0\数据分析\classify_10-8\classify_10-8.txt(1034465):	F__S3537321	K00338	nuoI	0	0	0	0	0	0	0	0	0	0	0	0	0	0	0	0	0	8.6				Unknown	Unknown	Nitrogen metabolism
H:\测序数据\desert\0\数据分析\classify_10-8\classify_10-8.txt(1034755):	F__S9855306	K00605	gcvT, AMT	0	0	0	0	0	0	0	0	0	0	0	0	0	0	0	0	0	12.85				Unknown	Unknown	Nitrogen metabolism
H:\测序数据\desert\0\数据分析\classify_10-8\classify_10-8.txt(1034866):	F__S10703328	K00265	gltB	0	0	0	0	0	0	0	0	0	0	0	0	0	0	0	0	0	7.11				Unknown	Unknown	Nitrogen metabolism
H:\测序数据\desert\0\数据分析\classify_10-8\classify_10-8.txt(1036472):	D__S11162408	K00265	gltB	0	0	0	0	0	1.96	0	0	0	0	8.69	0	0	0	0	0	0	0				Unknown	Unknown	Nitrogen metabolism
H:\测序数据\desert\0\数据分析\classify_10-8\classify_10-8.txt(1036944):	F__S10793595	K00265	gltB	0	0	0	0	0	0	0	0	0	0	0	0	0	0	0	0	0	6.92				Unknown	Unknown	Nitrogen metabolism
H:\测序数据\desert\0\数据分析\classify_10-8\classify_10-8.txt(1038040):	B__R11465925	K00341	nuoL	0	0	0	3.74	4.81	0	0	0	0	0	0	0	0	0	0	0	0	0				Unknown	Unknown	Nitrogen metabolism
H:\测序数据\desert\0\数据分析\classify_10-8\classify_10-8.txt(1038857):	B__S2132	K00333	nuoD	0	0	0	0	3.53	2.34	0	0	0	0	0	0	0	0	0	8.79	0	0				Unknown	Unknown	Nitrogen metabolism
H:\测序数据\desert\0\数据分析\classify_10-8\classify_10-8.txt(1040243):	E__S8294016	K00313	fixC	0	0	0	0	0	0	0	0	0	0	0	0	0	0	12.94	0	0	0				Unknown	Unknown	Nitrogen metabolism
H:\测序数据\desert\0\数据分析\classify_10-8\classify_10-8.txt(1040488):	E__S8295241	K02274	coxA	0	0	0	0	0	0	0	0	0	0	0	0	9.23	0	0	0	0	0				Unknown	Unknown	Nitrogen metabolism
H:\测序数据\desert\0\数据分析\classify_10-8\classify_10-8.txt(1042690):	B__S3851504	K02274	coxA	0	0	0	0	8.64	0	0	0	1.37	0	0	0	0	0	0	0	0	0				Unknown	Unknown	Nitrogen metabolism
H:\测序数据\desert\0\数据分析\classify_10-8\classify_10-8.txt(1044311):	C__S13492121	K00262	E1.4.1.4, gdhA	0	0	0	0	0	0	0	0	6.77	0	0	0	0	0	0	0	0	0				Unknown	Unknown	Nitrogen metabolism
H:\测序数据\desert\0\数据分析\classify_10-8\classify_10-8.txt(1044734):	D__J13094981	K01915	glnA	0	0	0	0	0	0	0	0	0	2.63	0	0.91	0	0	0	0	0	0				Unknown	Unknown	Nitrogen metabolism
H:\测序数据\desert\0\数据分析\classify_10-8\classify_10-8.txt(1045681):	E__S10268809	K00260	gudB, rocG	0	0	0	0	0	0	0	0	0	0	0	0	0	6.04	0	0	0	0				Unknown	Unknown	Nitrogen metabolism
H:\测序数据\desert\0\数据分析\classify_10-8\classify_10-8.txt(1046663):	D__S5290730	K00343	nuoN	0	0	0	0	0	0	0	0	0	0	0	11.21	0	0	0	0	0	0				Unknown	Unknown	Nitrogen metabolism
H:\测序数据\desert\0\数据分析\classify_10-8\classify_10-8.txt(1047696):	D__R13087343	K15371	GDH2	0	2.42	0	0	0	0	0	0	0	0	0	8.1	0	0	0	0	0	0				Unknown	Unknown	Nitrogen metabolism
H:\测序数据\desert\0\数据分析\classify_10-8\classify_10-8.txt(1048067):	F__R11400368	K02274	coxA	0	0	0	0	0	0	0	0	0	2.84	0	0	0	0	0	22.32	0.68	0				Unknown	Unknown	Nitrogen metabolism
H:\测序数据\desert\0\数据分析\classify_10-8\classify_10-8.txt(1048136):	D__S11259450	K15371	GDH2	0	0	0	0	0	0	0	0	0	4.04	0	1.85	0	0	0	0	0	0				Unknown	Unknown	Nitrogen metabolism
H:\测序数据\desert\0\数据分析\classify_10-8\classify_10-8.txt(1048455):	A__S5692767	K01915	glnA	0	22.24	0	0	0	0	0	0	0	0	0	0	0	0	0	0	0	0				Unknown	Unknown	Nitrogen metabolism
H:\测序数据\desert\0\数据分析\classify_10-8\classify_10-8.txt(1048937):	C__S7213467	K02274	coxA	0	0	0	0	0	0	0	0	5.29	0	0	0	0	0	0	0	0	0				Unknown	Unknown	Nitrogen metabolism
H:\测序数据\desert\0\数据分析\classify_10-8\classify_10-8.txt(1049425):	F__S5182785	K00335	nuoF	0	0	0	0	0	0	0	0	0	0	0	0	0	0	0	0	0	9.31				Unknown	Unknown	Nitrogen metabolism
H:\测序数据\desert\0\数据分析\classify_10-8\classify_10-8.txt(1049813):	E__R11944810	K00371	narH	0	0	0	0	0	0	0	0	0	0	0	0	14.71	0	0	0	0	0				Unknown	Unknown	Nitrogen metabolism
H:\测序数据\desert\0\数据分析\classify_10-8\classify_10-8.txt(1050062):	A__S2990340	K00376	nosZ	0	6.29	0	0	0	0	0	0	0	0	0	0	0	0	0	0	0	0				Unknown	Unknown	Nitrogen metabolism
H:\测序数据\desert\0\数据分析\classify_10-8\classify_10-8.txt(1050148):	C__S11350658	K00343	nuoN	0	0	0	0	0	0	0	11.33	0	0	0	0	0	0	0	0	0	0				Unknown	Unknown	Nitrogen metabolism
H:\测序数据\desert\0\数据分析\classify_10-8\classify_10-8.txt(1050562):	D__S791301	K03737	nifJ	0	0	0	0	0	0	0	0	0	18.45	0	0	0	2.92	0	0	0	0				Unknown	Unknown	Nitrogen metabolism
H:\测序数据\desert\0\数据分析\classify_10-8\classify_10-8.txt(1050978):	C__S8116798	K01915	glnA	0	0	0	0	0	0	0	0	8.04	0	0	0	0	0	0	0	0	0				Unknown	Unknown	Nitrogen metabolism
H:\测序数据\desert\0\数据分析\classify_10-8\classify_10-8.txt(1051138):	D__S7156165	K00372	nasA	0	0	0	0	0	0	0	0	0	0	3.28	0	0	0	0	0	0	0				Unknown	Unknown	Nitrogen metabolism
H:\测序数据\desert\0\数据分析\classify_10-8\classify_10-8.txt(1052229):	C__S6400436	K15371	GDH2	0	0	0	0	0	0	4.18	0	0	0	0	0	0	0	0	0	0	0				Unknown	Unknown	Nitrogen metabolism
H:\测序数据\desert\0\数据分析\classify_10-8\classify_10-8.txt(1052340):	E__S8487807	K01915	glnA	0	0	0	0	0	0	0	0	0	0	0	0	0	0	6.96	0	0	0				Unknown	Unknown	Nitrogen metabolism
H:\测序数据\desert\0\数据分析\classify_10-8\classify_10-8.txt(1052383):	F__S6334162	K00342	nuoM	0	0	0	0	0	0	0	0	0	0	0	0	0	0	0	8.84	0	0				Unknown	Unknown	Nitrogen metabolism
H:\测序数据\desert\0\数据分析\classify_10-8\classify_10-8.txt(1052883):	E__S3406439	K01424	E3.5.1.1, ansA, ansB	0	0	0	0	0	0	0	0	0	0	0	0	3.03	0	0	0	0	0				Unknown	Unknown	Nitrogen metabolism
H:\测序数据\desert\0\数据分析\classify_10-8\classify_10-8.txt(1053541):	C__S13719345	K01953	asnB, ASNS	0	0	0	0	0	0	1.73	0	1.2	0	0	0	0	0	0	0	0	0				Unknown	Unknown	Nitrogen metabolism
H:\测序数据\desert\0\数据分析\classify_10-8\classify_10-8.txt(1053630):	E__S4161389	K02275	coxB	0	0	0	0	0	0	0	0	0	0	0	0	7.93	0	0	0	0	0				Unknown	Unknown	Nitrogen metabolism
H:\测序数据\desert\0\数据分析\classify_10-8\classify_10-8.txt(1055396):	D__S5809570	K00333	nuoD	0	0	0	0	0	0	0	0	0	0	0	3.41	0	0	0	0	0	0				Unknown	Unknown	Nitrogen metabolism
H:\测序数据\desert\0\数据分析\classify_10-8\classify_10-8.txt(1055483):	A__S555234	K00341	nuoL	0	9.55	0	0	0	0	0	0	1.53	0	0	0	0	0	0	0	0	0				Unknown	Unknown	Nitrogen metabolism
H:\测序数据\desert\0\数据分析\classify_10-8\classify_10-8.txt(1056976):	B__S6883450	K15371	GDH2	0	0	0	0	0	15.28	0	0	0	0	0	0	0	0	0	0	0	0				Unknown	Unknown	Nitrogen metabolism
H:\测序数据\desert\0\数据分析\classify_10-8\classify_10-8.txt(1058848):	B__S594357	K00261	GLUD1_2, gdhA	0	0	0	0	2.36	0	0	0	0	0	0	0	0	0	0	0	0	0				Unknown	Unknown	Nitrogen metabolism
H:\测序数据\desert\0\数据分析\classify_10-8\classify_10-8.txt(1060720):	B__S5356321	K00412	CYTB, petB	0	0	0	0	0	6.25	0	0	0	0	0	0	0	0	0	0	0	0				Unknown	Unknown	Nitrogen metabolism
H:\测序数据\desert\0\数据分析\classify_10-8\classify_10-8.txt(1061729):	B__S6085626	K01953	asnB, ASNS	0	0	0	0	3.35	0	0	0	0	0	0	0	0	0	0	0	0	0				Unknown	Unknown	Nitrogen metabolism
H:\测序数据\desert\0\数据分析\classify_10-8\classify_10-8.txt(1065733):	D__R13052182	K01953	asnB, ASNS	0	2.1	0	0	0	0	1.46	0	0	10.24	7.03	0	0	4.87	0	0	0	0				Unknown	Unknown	Nitrogen metabolism
H:\测序数据\desert\0\数据分析\classify_10-8\classify_10-8.txt(1066985):	D__R13118534	K02274	coxA	0	0	0	0	0	2.16	0	0	0	0	3.19	0	0	0	0	0	0	0				Unknown	Unknown	Nitrogen metabolism
H:\测序数据\desert\0\数据分析\classify_10-8\classify_10-8.txt(1067129):	E__S4930239	K01953	asnB, ASNS	0	0	0	0	0	0	0	0	0	0	0	0	0	5.95	0	0	0	0				Unknown	Unknown	Nitrogen metabolism
H:\测序数据\desert\0\数据分析\classify_10-8\classify_10-8.txt(1067418):	E__R12163914	K02276	coxC	0	0	0	0	0	0	0	0	0	0	0	0	0	0	7.48	0	0	0				Unknown	Unknown	Nitrogen metabolism
H:\测序数据\desert\0\数据分析\classify_10-8\classify_10-8.txt(1068543):	B__S176031	K00331	nuoB	0	0	0	0	0	7.99	0	0	0	0	0	0	0	0	0	0	0	0				Unknown	Unknown	Nitrogen metabolism
H:\测序数据\desert\0\数据分析\classify_10-8\classify_10-8.txt(1070015):	E__S298666	K00337	nuoH	0	0	0	0	0	0	0	0	0	0	0	0	0	8.2	3.88	0	0	0				Unknown	Unknown	Nitrogen metabolism
H:\测序数据\desert\0\数据分析\classify_10-8\classify_10-8.txt(1070227):	B__S652390	K01915	glnA	0	0	0	0	6.63	0	0	0	0	0	0	0	0	0	0	0	0	0				Unknown	Unknown	Nitrogen metabolism
H:\测序数据\desert\0\数据分析\classify_10-8\classify_10-8.txt(1070400):	C__R14698410	K00412	CYTB, petB	0	1.39	0	0	0	0	10.62	0	0	0	0	0	0	0	0	0	0	0				Unknown	Unknown	Nitrogen metabolism
H:\测序数据\desert\0\数据分析\classify_10-8\classify_10-8.txt(1071445):	E__S5297306	K02275	coxB	0	0	0	0	0	0	0	0	0	0	1.71	0	0	0	13.07	0	0	0				Unknown	Unknown	Nitrogen metabolism
H:\测序数据\desert\0\数据分析\classify_10-8\classify_10-8.txt(1071476):	B__S2169459	K00342	nuoM	0	0	0	0	7.99	0	0	0	0	0	0	0	0	0	0	0	0	0				Unknown	Unknown	Nitrogen metabolism
H:\测序数据\desert\0\数据分析\classify_10-8\classify_10-8.txt(1072211):	A__R10344593	K00343	nuoN	0	4.34	72.35	0	0	0	0	0	0	0	0	0	0	0	0	0	0	0				Unknown	Unknown	Nitrogen metabolism
H:\测序数据\desert\0\数据分析\classify_10-8\classify_10-8.txt(1072394):	E__R11933741	K00605	gcvT, AMT	0	2.1	0	0	0.71	0.53	0	0	0	0	0.52	3.9	0.26	16.37	2.55	0.33	1.35	0				Unknown	Unknown	Nitrogen metabolism
H:\测序数据\desert\0\数据分析\classify_10-8\classify_10-8.txt(1073077):	E__S10222586	K00338	nuoI	0	1.4	0	0	0	0	0	0	0	0	0	4.7	1.54	8.67	0	0	0	0				Unknown	Unknown	Nitrogen metabolism
H:\测序数据\desert\0\数据分析\classify_10-8\classify_10-8.txt(1073294):	C__S12363590	K02275	coxB	0	0	0	0	0	0	0	0	13.43	0	0	0	0	0	0	0	0	0				Unknown	Unknown	Nitrogen metabolism
H:\测序数据\desert\0\数据分析\classify_10-8\classify_10-8.txt(1073467):	B__S1816316	K00340	nuoK	0	0	0	0	4.61	0	0	0	0	0	0	0	0	0	0	0	0	0				Unknown	Unknown	Nitrogen metabolism
H:\测序数据\desert\0\数据分析\classify_10-8\classify_10-8.txt(1073635):	D__S6717148	K00335	nuoF	0	0	0	0	0	0	0	0	0	0	0	2.32	0	0	0	0	0	0				Unknown	Unknown	Nitrogen metabolism
H:\测序数据\desert\0\数据分析\classify_10-8\classify_10-8.txt(1074207):	F__S7341642	K02275	coxB	0	0	0	0	0	0	0	0	0	0	0	0	0	0	0	6.81	0	0				Unknown	Unknown	Nitrogen metabolism
H:\测序数据\desert\0\数据分析\classify_10-8\classify_10-8.txt(1074562):	B__S657376	K03522	fixB, etfA	0	0	0	0	6.31	0	0	0	0	0	0	0	0	0	0	0	0	0				Unknown	Unknown	Nitrogen metabolism
H:\测序数据\desert\0\数据分析\classify_10-8\classify_10-8.txt(1076096):	D__R13211323	K00368	nirK	0	0	0	0	0	0	0	0	0	0	0	6.48	0	0	0	0	0	0				Unknown	Unknown	Nitrogen metabolism
H:\测序数据\desert\0\数据分析\classify_10-8\classify_10-8.txt(1076121):	D__R13185474	K00333	nuoD	0	0	0	0	0	0	0	0	0	0	0	5.73	0	0	0	0	0	0				Unknown	Unknown	Nitrogen metabolism
H:\测序数据\desert\0\数据分析\classify_10-8\classify_10-8.txt(1076521):	F__R11467418	K00331	nuoB	0	0	0	0	0	0	0	0	0	0	0	0	0	0	0	14.28	0	0				Unknown	Unknown	Nitrogen metabolism
H:\测序数据\desert\0\数据分析\classify_10-8\classify_10-8.txt(1076703):	A__S9060301	K00376	nosZ	0	8.64	0	0	0	0	0	0	0	0	0	0	0	0	0	0	0	0				Unknown	Unknown	Nitrogen metabolism
H:\测序数据\desert\0\数据分析\classify_10-8\classify_10-8.txt(1079199):	E__S1217511	K00372	nasA	0	0	0	0	0	0	0	0	0	0	0	0	8.47	0	0	0	0	0				Unknown	Unknown	Nitrogen metabolism
H:\测序数据\desert\0\数据分析\classify_10-8\classify_10-8.txt(1079333):	B__S7340730	K00343	nuoN	0	0	0	0	4.44	0	0	0	0	0	0	0	0	0	0	0	0	0				Unknown	Unknown	Nitrogen metabolism
H:\测序数据\desert\0\数据分析\classify_10-8\classify_10-8.txt(1079523):	C__J14722966	K00341	nuoL	0	0	0	0	0	0	0	0	4.15	0	0	0	0	0	0	0	0	0				Unknown	Unknown	Nitrogen metabolism
H:\测序数据\desert\0\数据分析\classify_10-8\classify_10-8.txt(1080027):	A__S4308227	K01915	glnA	0	6.1	0	0	0	0	0	0	0	0	0	0	0	0	0	0	0	0				Unknown	Unknown	Nitrogen metabolism
H:\测序数据\desert\0\数据分析\classify_10-8\classify_10-8.txt(1080353):	D__S11214955	K00343	nuoN	0	0	0	0	0	0	0	0	0	22.08	0	0	0	0	0	0	0	0				Unknown	Unknown	Nitrogen metabolism
H:\测序数据\desert\0\数据分析\classify_10-8\classify_10-8.txt(1081171):	D__R13230511	K00332	nuoC	0	0	0	0	0	0	0	0	0	0	0	8.47	0	0	0	0	0	0				Unknown	Unknown	Nitrogen metabolism
H:\测序数据\desert\0\数据分析\classify_10-8\classify_10-8.txt(1081951):	B__S5068213	K01674	cah	0	0	0	0	2.35	0	0	0	0	0	0	0	0	0	0	0	0	0				Unknown	Unknown	Nitrogen metabolism
H:\测序数据\desert\0\数据分析\classify_10-8\classify_10-8.txt(1082201):	F__S11208452	K00331	nuoB	0	0	0	0	0	0	0	0	0	0	0	0	0	0	0	0	6.76	0				Unknown	Unknown	Nitrogen metabolism
H:\测序数据\desert\0\数据分析\classify_10-8\classify_10-8.txt(1083867):	F__S9024840	K03522	fixB, etfA	0	0	0	0	0	0	0	0	0	0	0	0	0	0	0	0	4.28	3.1				Unknown	Unknown	Nitrogen metabolism
H:\测序数据\desert\0\数据分析\classify_10-8\classify_10-8.txt(1084211):	F__S6554426	K01915	glnA	0	0	0	0	0	0	0	0	0	0	0	0	0	0	0	0	0	8.25				Unknown	Unknown	Nitrogen metabolism
H:\测序数据\desert\0\数据分析\classify_10-8\classify_10-8.txt(1084220):	D__S2901585	K00337	nuoH	0	0	0	0	0	0	0	0	0	6.72	3.08	0	0	0	0	0	0	0				Unknown	Unknown	Nitrogen metabolism
H:\测序数据\desert\0\数据分析\classify_10-8\classify_10-8.txt(1085921):	C__S2047491	K02276	coxC	0	0	0	0	0	0	5.48	0	0	0	0	0	0	0.76	0	0	0	0				Unknown	Unknown	Nitrogen metabolism
H:\测序数据\desert\0\数据分析\classify_10-8\classify_10-8.txt(1087447):	B__S9963043	K00339	nuoJ	0	0	0	0	0	14.89	0	0	0	0	0	0	0	0	0	0	0	0				Unknown	Unknown	Nitrogen metabolism
H:\测序数据\desert\0\数据分析\classify_10-8\classify_10-8.txt(1087783):	A__S2620896	K15576	nrtA, nasF, cynA	0	4.95	2.71	0	0	0	0	0	0	0	0	0	0	0	0	0	0	0				Unknown	Unknown	Nitrogen metabolism
H:\测序数据\desert\0\数据分析\classify_10-8\classify_10-8.txt(1089733):	F__R11424493	K00372	nasA	0	0	0	0	0	0	0	0	0	0	0	0	0	0	0	0	10.18	0				Unknown	Unknown	Nitrogen metabolism
H:\测序数据\desert\0\数据分析\classify_10-8\classify_10-8.txt(1090183):	F__S6797832	K00605	gcvT, AMT	0	0	0	0	0	0	0	0	0	0	0	0	0	0	0	0	0	7.11				Unknown	Unknown	Nitrogen metabolism
H:\测序数据\desert\0\数据分析\classify_10-8\classify_10-8.txt(1090897):	F__R11433236	K00330	nuoA	0	0	0	0	0	0	0	0	0	0	0	0	0	0	0	1.72	0	4.08				Unknown	Unknown	Nitrogen metabolism
H:\测序数据\desert\0\数据分析\classify_10-8\classify_10-8.txt(1091085):	C__S14308370	K02274	coxA	0	0	0	0	0	0	2.8	0	0	0	0	0	0	0	0	0	0	0				Unknown	Unknown	Nitrogen metabolism
H:\测序数据\desert\0\数据分析\classify_10-8\classify_10-8.txt(1092022):	D__S6487322	K03522	fixB, etfA	0	0	0	0	0	0	0	0	0	0	0	4.05	0	0	0	0	0	0				Unknown	Unknown	Nitrogen metabolism
H:\测序数据\desert\0\数据分析\classify_10-8\classify_10-8.txt(1092301):	D__R13099350	K00265	gltB	0	0	0	0	0	0	0	0	0	13.29	0	0	0	0	0	0	0	0				Unknown	Unknown	Nitrogen metabolism
H:\测序数据\desert\0\数据分析\classify_10-8\classify_10-8.txt(1093160):	B__S9039231	K00261	GLUD1_2, gdhA	0	0	0	0	0	1.7	0	0	0	0	0	0	0	0	0	0	0	0				Unknown	Unknown	Nitrogen metabolism
H:\测序数据\desert\0\数据分析\classify_10-8\classify_10-8.txt(1094133):	A__S4481261	K00266	gltD	0	7.73	0	0	1.96	5.84	0	0	0	0	0	1.08	0	11.93	3.14	0	0	0				Unknown	Unknown	Nitrogen metabolism
H:\测序数据\desert\0\数据分析\classify_10-8\classify_10-8.txt(1094512):	E__J12059482	K00334	nuoE	0	1.08	0	0	0	0	0	0	0	0	0	0	5.94	0	0	0	0	0				Unknown	Unknown	Nitrogen metabolism
H:\测序数据\desert\0\数据分析\classify_10-8\classify_10-8.txt(1094961):	B__S7887669	K01953	asnB, ASNS	0	0	0	26.97	0	0	0	0	0	0	0	0	0	0	0	0	0	0				Unknown	Unknown	Nitrogen metabolism
H:\测序数据\desert\0\数据分析\classify_10-8\classify_10-8.txt(1095185):	F__S6064965	K00605	gcvT, AMT	0	0	0	0	0	0	0	0	0	0	0	0	0	0.62	0	0	18.68	0				Unknown	Unknown	Nitrogen metabolism
H:\测序数据\desert\0\数据分析\classify_10-8\classify_10-8.txt(1096451):	D__S10752593	K00343	nuoN	0	0	0	0	0	0	0	0	0	16.08	0	0	0	0	0	0	0	0				Unknown	Unknown	Nitrogen metabolism
H:\测序数据\desert\0\数据分析\classify_10-8\classify_10-8.txt(1098209):	F__S2782144	K00341	nuoL	0	0	0	0	0	0	0	0	0	0	0	0	0	0	0	12.06	0	0				Unknown	Unknown	Nitrogen metabolism
H:\测序数据\desert\0\数据分析\classify_10-8\classify_10-8.txt(1099461):	E__S4275965	K03737	nifJ	0	0	0	0	0	0	0	0	0	0	0	0	0	3.18	1.67	0	0	0				Unknown	Unknown	Nitrogen metabolism
H:\测序数据\desert\0\数据分析\classify_10-8\classify_10-8.txt(1100124):	B__S4702166	K03737	nifJ	0	2.71	0	0	2.06	5.11	0	0	0	0	0	0	0	0	0	0	0	0				Unknown	Unknown	Nitrogen metabolism
H:\测序数据\desert\0\数据分析\classify_10-8\classify_10-8.txt(1101141):	B__S2840446	K00342	nuoM	0	0	0	0	0	3.84	0	0	0	0	0	0	0	0	0	0	0	0				Unknown	Unknown	Nitrogen metabolism
H:\测序数据\desert\0\数据分析\classify_10-8\classify_10-8.txt(1102432):	F__S7291501	K00340	nuoK	0	0	0	0	0	0	0	0	0	0	0	0	0	0	0	0	0	4.65				Unknown	Unknown	Nitrogen metabolism
H:\测序数据\desert\0\数据分析\classify_10-8\classify_10-8.txt(1102559):	A__R10357967	K00333	nuoD	47.46	0	0	0	0	0	0	0	0	0	1.74	0	0	0	0	0	0	0				Unknown	Unknown	Nitrogen metabolism
H:\测序数据\desert\0\数据分析\classify_10-8\classify_10-8.txt(1103243):	C__S201641	K02275	coxB	0	0	0	0	0	0	0	11.04	0	0	0	0	0	0	0	0	0	0				Unknown	Unknown	Nitrogen metabolism
H:\测序数据\desert\0\数据分析\classify_10-8\classify_10-8.txt(1103459):	C__R14743776	K00342	nuoM	0	0	0	0	0	0	5.93	0	0	0	0	0	0	0	0	0	0	0				Unknown	Unknown	Nitrogen metabolism
H:\测序数据\desert\0\数据分析\classify_10-8\classify_10-8.txt(1103707):	B__S1270455	K00335	nuoF	0	2.42	0	0	7.35	0	0	0	0	0	0	0	0	0	0	0	0	0				Unknown	Unknown	Nitrogen metabolism
H:\测序数据\desert\0\数据分析\classify_10-8\classify_10-8.txt(1103998):	A__S5902626	K02276	coxC	0	12.35	0	0	0	0	0	0	0	0	0	0	0	1.06	0	0	0	0				Unknown	Unknown	Nitrogen metabolism
H:\测序数据\desert\0\数据分析\classify_10-8\classify_10-8.txt(1104205):	C__R14807161	K00265	gltB	0	0	0	0	0	0	2.48	2.39	0	0	0	0	0	0	0	0	0	0				Unknown	Unknown	Nitrogen metabolism
H:\测序数据\desert\0\数据分析\classify_10-8\classify_10-8.txt(1106086):	D__R13130982	K00370	narG	0	0	0	0	0	0.76	0	0	0	0	10.13	0	0	0	1.23	0	0.59	0.85				Unknown	Unknown	Nitrogen metabolism
H:\测序数据\desert\0\数据分析\classify_10-8\classify_10-8.txt(1106096):	F__S10970405	K00363	nirD	0	0	0	0	0	0	0	0	0	0	0	0	0	4.89	0	0	10.52	0				Unknown	Unknown	Nitrogen metabolism
H:\测序数据\desert\0\数据分析\classify_10-8\classify_10-8.txt(1106989):	E__S1993794	K00340	nuoK	0	0	0	0	0	0	0	0	0	0	0	0	7.76	0	0	0	0	0				Unknown	Unknown	Nitrogen metabolism
H:\测序数据\desert\0\数据分析\classify_10-8\classify_10-8.txt(1110137):	D__S832628	K00265	gltB	0	0	0	0	0	0	0	0	0	0	9.69	0	0	0	0	0	0	0				Unknown	Unknown	Nitrogen metabolism
H:\测序数据\desert\0\数据分析\classify_10-8\classify_10-8.txt(1111238):	C__S11641873	K00335	nuoF	0	0	0	0	0	0	0	0	8.57	0	0	0	0	0	0	0	0	0				Unknown	Unknown	Nitrogen metabolism
H:\测序数据\desert\0\数据分析\classify_10-8\classify_10-8.txt(1112060):	B__S11294431	K02276	coxC	0	3.84	0	14.27	7.09	5.38	0	0	0	0	3.06	0	0	0	0	0.78	0	0				Unknown	Unknown	Nitrogen metabolism
H:\测序数据\desert\0\数据分析\classify_10-8\classify_10-8.txt(1114181):	F__S10664844	K00335	nuoF	0	0	0	0	0	0	0	0	0	0	0	0	0	0	0	0	0	17.95				Unknown	Unknown	Nitrogen metabolism
H:\测序数据\desert\0\数据分析\classify_10-8\classify_10-8.txt(1114346):	B__S1909139	K00341	nuoL	0	0	0	15.19	0	0	0	0	0	0	0	0	0	0	0	0	0	0				Unknown	Unknown	Nitrogen metabolism
H:\测序数据\desert\0\数据分析\classify_10-8\classify_10-8.txt(1114415):	A__R10362837	K01915	glnA	0	4.18	0	0	1.41	0	0.65	0	0	0	0	0	0	0	0	0	0	0				Unknown	Unknown	Nitrogen metabolism
H:\测序数据\desert\0\数据分析\classify_10-8\classify_10-8.txt(1116822):	A__R10337879	K00342	nuoM	2.3	18.61	42.02	0	0.6	0	0	0	0	0	0	0.66	0	0	0	0	0	0				Unknown	Unknown	Nitrogen metabolism
H:\测序数据\desert\0\数据分析\classify_10-8\classify_10-8.txt(1116900):	F__S4963203	K02275	coxB	0	0	0	0	0	0	0	0	0	0	0	0	0	0	0	0	0	3.99				Unknown	Unknown	Nitrogen metabolism
H:\测序数据\desert\0\数据分析\classify_10-8\classify_10-8.txt(1117637):	B__S2399848	K00336	nuoG	0	0	0	0	9.69	0	0	0	0	0	0	0	0	0	0	0	0	0				Unknown	Unknown	Nitrogen metabolism
H:\测序数据\desert\0\数据分析\classify_10-8\classify_10-8.txt(1117829):	C__S5548785	K01915	glnA	0	0	0	0	0	0	13.16	0	0	0	0	0	0	0.44	0	0	0	0				Unknown	Unknown	Nitrogen metabolism
H:\测序数据\desert\0\数据分析\classify_10-8\classify_10-8.txt(1118524):	C__R14605673	K10945	pmoB-amoB	0	0	0	0	0	0	3.75	6.19	9.65	0	0	0	0	0	0	2.19	0	3.24				Unknown	Unknown	Nitrogen metabolism
H:\测序数据\desert\0\数据分析\classify_10-8\classify_10-8.txt(1119361):	E__S7294182	K01915	glnA	0	0	0	0	0	0	0	0	0	0	0	0	0	1.18	0	0	0	0				Unknown	Unknown	Nitrogen metabolism
H:\测序数据\desert\0\数据分析\classify_10-8\classify_10-8.txt(1119997):	E__S2793891	K15578	nrtC, nasD	0	0	0	0	0	0	0	0	0	0	0	0	0	0	19.97	0	0	0				Unknown	Unknown	Nitrogen metabolism
H:\测序数据\desert\0\数据分析\classify_10-8\classify_10-8.txt(1120021):	A__S6470544	K00336	nuoG	0	2.04	0	0	1.55	0	0	0	0	0	0	0	0	0	0	0	0	0				Unknown	Unknown	Nitrogen metabolism
H:\测序数据\desert\0\数据分析\classify_10-8\classify_10-8.txt(1121200):	A__R10446019	K00411	UQCRFS1, RIP1, petA	0	9.53	0	0	0	1.44	0	0	0	0	0	0	0	0	0	0	0	0				Unknown	Unknown	Nitrogen metabolism
H:\测序数据\desert\0\数据分析\classify_10-8\classify_10-8.txt(1122079):	F__S10018531	K01425	glsA, GLS	0	1.32	0	0	0	0	0	0	0	0	0	2.76	0	2.03	0	0	9.19	0				Unknown	Unknown	Nitrogen metabolism
H:\测序数据\desert\0\数据分析\classify_10-8\classify_10-8.txt(1122494):	C__R14741113	K00337	nuoH	0	0	0	0	0	0	0	0	8.69	0	0	0	0	0	0	0	0	0				Unknown	Unknown	Nitrogen metabolism
H:\测序数据\desert\0\数据分析\classify_10-8\classify_10-8.txt(1122897):	C__S10286765	K02275	coxB	0	0	0	0.85	0	0	8.98	0	0	0	0	0	0	0	0	1.02	0	0				Unknown	Unknown	Nitrogen metabolism
H:\测序数据\desert\0\数据分析\classify_10-8\classify_10-8.txt(1123589):	C__R14751890	K00261	GLUD1_2, gdhA	0	0	0	0	0	0	0	0	8.11	0	0	0	0	0	0	0	0	0				Unknown	Unknown	Nitrogen metabolism
H:\测序数据\desert\0\数据分析\classify_10-8\classify_10-8.txt(1124510):	C__S10020495	K01673	cynT, can	0	0	0	0	0	0	0	0	11.01	0	0	0	0	0	0	0	0	0				Unknown	Unknown	Nitrogen metabolism
H:\测序数据\desert\0\数据分析\classify_10-8\classify_10-8.txt(1125472):	E__R11919943	K03522	fixB, etfA	0	0	0	0	0	0	0	0	0	0	0	0	2.88	0	0	0	0	0				Unknown	Unknown	Nitrogen metabolism
H:\测序数据\desert\0\数据分析\classify_10-8\classify_10-8.txt(1125669):	C__R14689126	K00265	gltB	0	0	0	0	0	0	0	0	12.78	0	0	0	0	0	0	0	0	0				Unknown	Unknown	Nitrogen metabolism
H:\测序数据\desert\0\数据分析\classify_10-8\classify_10-8.txt(1125802):	E__S10034177	K02274	coxA	0	0	0	0	0	0	0	0	0	0	0	0	0	4.85	0	0	0	0				Unknown	Unknown	Nitrogen metabolism
H:\测序数据\desert\0\数据分析\classify_10-8\classify_10-8.txt(1126249):	F__S11315594	K00370	narG	0	0	0	0	0	0	0	0	0	0	0	0	0	0	0	0	0	9.2				Unknown	Unknown	Nitrogen metabolism
H:\测序数据\desert\0\数据分析\classify_10-8\classify_10-8.txt(1126328):	B__S9251225	K00266	gltD	0	0	0	25.92	0	0	0	0	0	0	0	0	0	0	0	0	0	0				Unknown	Unknown	Nitrogen metabolism
H:\测序数据\desert\0\数据分析\classify_10-8\classify_10-8.txt(1127397):	A__S313520	K00342	nuoM	0	2.6	0	0	0	0	0	0	0	0	0	0	0	0	0	0	0	0				Unknown	Unknown	Nitrogen metabolism
H:\测序数据\desert\0\数据分析\classify_10-8\classify_10-8.txt(1129086):	D__S4842958	K02275	coxB	0	0	0	0	0	0	0	0	0	0	3.05	0	0	0	0	0	0	0				Unknown	Unknown	Nitrogen metabolism
H:\测序数据\desert\0\数据分析\classify_10-8\classify_10-8.txt(1129762):	D__S12014417	K02274	coxA	0	0	0	0	0	0	0	0	0	0	6.41	0	0	0	0	0	0	0				Unknown	Unknown	Nitrogen metabolism
H:\测序数据\desert\0\数据分析\classify_10-8\classify_10-8.txt(1129912):	F__R11545930	K00340	nuoK	0	0	0	0	0	0	0	0	0	0	0	0	0	0	0	1.68	0	9.93				Unknown	Unknown	Nitrogen metabolism
H:\测序数据\desert\0\数据分析\classify_10-8\classify_10-8.txt(1129928):	D__S6696899	K00334	nuoE	0	0	0	0	0	0	0	0	0	0	6.12	0	0	0	0	0	0	0				Unknown	Unknown	Nitrogen metabolism
H:\测序数据\desert\0\数据分析\classify_10-8\classify_10-8.txt(1130452):	E__S8306108	K00411	UQCRFS1, RIP1, petA	0	0	0	0	0	0	0	0	0	0	0	0	5.14	0	0	0	0	0				Unknown	Unknown	Nitrogen metabolism
H:\测序数据\desert\0\数据分析\classify_10-8\classify_10-8.txt(1131463):	B__S196759	K00338	nuoI	0	0	0	23.32	0	0	0	0	0	0	0	0	0	0	0	0	0	0				Unknown	Unknown	Nitrogen metabolism
H:\测序数据\desert\0\数据分析\classify_10-8\classify_10-8.txt(1131652):	C__S12241714	K01915	glnA	0	0	0	0	0	0	0	0	9.68	0	0	0	0	0	0	0	0	0				Unknown	Unknown	Nitrogen metabolism
H:\测序数据\desert\0\数据分析\classify_10-8\classify_10-8.txt(1134886):	C__S4914423	K00334	nuoE	0	0	0	0	0	0	0.99	0	8.2	0	0	0	0	0	0	0	0	0				Unknown	Unknown	Nitrogen metabolism
H:\测序数据\desert\0\数据分析\classify_10-8\classify_10-8.txt(1135819):	A__S2460309	K00339	nuoJ	0	3.43	0	0	0	0	0	0	0	0	0	0	0	0	0	0	0	0				Unknown	Unknown	Nitrogen metabolism
H:\测序数据\desert\0\数据分析\classify_10-8\classify_10-8.txt(1136548):	B__S8045806	K00336	nuoG	0	0	0	0	13.54	0	0	0	0	0	0	0	0	0	0	0	0	0				Unknown	Unknown	Nitrogen metabolism
H:\测序数据\desert\0\数据分析\classify_10-8\classify_10-8.txt(1136620):	F__S3675602	K00337	nuoH	0	0	0	0	0	0	0	0	0	0	0	0	0	0	0	12.57	0	0				Unknown	Unknown	Nitrogen metabolism
H:\测序数据\desert\0\数据分析\classify_10-8\classify_10-8.txt(1136661):	E__S1847353	K00337	nuoH	0	0	0	0	0	0	0	0	0	0	0	0	0	0	7.29	0	0	0				Unknown	Unknown	Nitrogen metabolism
H:\测序数据\desert\0\数据分析\classify_10-8\classify_10-8.txt(1137021):	D__S6129906	K01915	glnA	0	0	0	0	0	0	0	0	0	0	0	14.38	0	0	0	0	0	0				Unknown	Unknown	Nitrogen metabolism
H:\测序数据\desert\0\数据分析\classify_10-8\classify_10-8.txt(1138178):	B__J11527001	K02275	coxB	0	0	0	0	0	12.93	0	0	5.82	0	0	0	0	0	0	0	0	0				Unknown	Unknown	Nitrogen metabolism
H:\测序数据\desert\0\数据分析\classify_10-8\classify_10-8.txt(1138223):	E__S1617941	K01673	cynT, can	0	0	0	0	0	0	0	0	0	0	0	0	0	0	25.39	0	0	0				Unknown	Unknown	Nitrogen metabolism
H:\测序数据\desert\0\数据分析\classify_10-8\classify_10-8.txt(1138749):	E__S2567068	K01673	cynT, can	0	0	0	0	0	0	0	0	0	0	0	0	0	4.18	0	0	0	0				Unknown	Unknown	Nitrogen metabolism
H:\测序数据\desert\0\数据分析\classify_10-8\classify_10-8.txt(1139134):	F__S9049734	K01953	asnB, ASNS	0	0	0	0	0	0	0	0	0	0	0	0	0	0	0	0	0	5.72				Unknown	Unknown	Nitrogen metabolism
H:\测序数据\desert\0\数据分析\classify_10-8\classify_10-8.txt(1140370):	E__S1372601	K00261	GLUD1_2, gdhA	0	0	0	0	0	0	0	0	0	0	0	0	13.31	0	0	0	0	0				Unknown	Unknown	Nitrogen metabolism
H:\测序数据\desert\0\数据分析\classify_10-8\classify_10-8.txt(1140620):	F__S6987192	K00262	E1.4.1.4, gdhA	0	0	0	0	0	0	0	0	0	0	0	0	0	0	0	0	19.27	0				Unknown	Unknown	Nitrogen metabolism
H:\测序数据\desert\0\数据分析\classify_10-8\classify_10-8.txt(1140982):	D__S12065068	K00342	nuoM	0	0	0	0	0	0	0	0	0	0	0	6.87	0	0	0	0	0	0				Unknown	Unknown	Nitrogen metabolism
H:\测序数据\desert\0\数据分析\classify_10-8\classify_10-8.txt(1143575):	B__S8070626	K00333	nuoD	0	0	0	0	2.22	0	0	0	0	0	0	0	0	0	0	0	0	0				Unknown	Unknown	Nitrogen metabolism
H:\测序数据\desert\0\数据分析\classify_10-8\classify_10-8.txt(1143581):	B__S2113665	K04561	norB	0	0	0	0	0.58	4.64	0	0	0	0	0	1.29	0	0	0	0	0	1.29				Unknown	Unknown	Nitrogen metabolism
H:\测序数据\desert\0\数据分析\classify_10-8\classify_10-8.txt(1143831):	A__S3172594	K02276	coxC	0	7.79	0	0	0	0	0	0	0	0	0	0	0	0	0	0	0	0				Unknown	Unknown	Nitrogen metabolism
H:\测序数据\desert\0\数据分析\classify_10-8\classify_10-8.txt(1143909):	F__S10129017	K02276	coxC	0	0.96	0	0	0	0	0	0	0	0	0	0	0	0	0	0	0	11.31				Unknown	Unknown	Nitrogen metabolism
H:\测序数据\desert\0\数据分析\classify_10-8\classify_10-8.txt(1144457):	E__S2554667	K01424	E3.5.1.1, ansA, ansB	0	0	0	0	0	0	0	0	0	0	0	0	5.42	0	0	0	0	0				Unknown	Unknown	Nitrogen metabolism
H:\测序数据\desert\0\数据分析\classify_10-8\classify_10-8.txt(1146933):	B__S1392079	K00265	gltB	0	0	0	0	3.69	0	0	0	0	0	0	0	0	0	0	0	0	0				Unknown	Unknown	Nitrogen metabolism
H:\测序数据\desert\0\数据分析\classify_10-8\classify_10-8.txt(1147710):	F__S5858668	K15371	GDH2	0	0	0	0	0	0	0	0	0	0	0	0	0	0	0	0	8.53	0				Unknown	Unknown	Nitrogen metabolism
H:\测序数据\desert\0\数据分析\classify_10-8\classify_10-8.txt(1148476):	B__S6131313	K00605	gcvT, AMT	0	0	0	0	0	3.52	0	0	0	0	0	0	0	0	0	0	0	0				Unknown	Unknown	Nitrogen metabolism
H:\测序数据\desert\0\数据分析\classify_10-8\classify_10-8.txt(1149495):	C__R14759161	K02276	coxC	0	0	0	0	0	0	0	0	7.39	0	0	0	0	0	0	0	0	0				Unknown	Unknown	Nitrogen metabolism
H:\测序数据\desert\0\数据分析\classify_10-8\classify_10-8.txt(1149867):	C__S8744308	K00413	CYC1, CYT1, petC	0	1.51	0	0	0	0	4.89	0	15.48	0	0	0	0	0	0	0	0	0				Unknown	Unknown	Nitrogen metabolism
H:\测序数据\desert\0\数据分析\classify_10-8\classify_10-8.txt(1151466):	B__S6867212	K00926	arcC	0	0	0	0	6.79	0	0	0	0	0	0	0	0	0	0	0	0	0				Unknown	Unknown	Nitrogen metabolism
H:\测序数据\desert\0\数据分析\classify_10-8\classify_10-8.txt(1151508):	F__S1308655	K00284	E1.4.7.1	0	0	0	0	0	0	0	0	0	0	0	0	0	0	0	0	0	13.72				Unknown	Unknown	Nitrogen metabolism
H:\测序数据\desert\0\数据分析\classify_10-8\classify_10-8.txt(1151566):	F__S1471741	K02275	coxB	0	0	0	0	0	0	0	0	0	0	0	0	0	0	0	14.01	0	0				Unknown	Unknown	Nitrogen metabolism
H:\测序数据\desert\0\数据分析\classify_10-8\classify_10-8.txt(1151967):	D__S1476243	K00338	nuoI	0	0	0	0	0	0	0	0	0	7.84	0	0	0	0	0	0	0	0				Unknown	Unknown	Nitrogen metabolism
H:\测序数据\desert\0\数据分析\classify_10-8\classify_10-8.txt(1152109):	E__R11918306	K00266	gltD	0	0	0	0	0	0	0	0	0	0	0	0	1.55	0	0	0	0	0				Unknown	Unknown	Nitrogen metabolism
H:\测序数据\desert\0\数据分析\classify_10-8\classify_10-8.txt(1153516):	C__S13007538	K00343	nuoN	0	0	0	0	0	0	0	0	1.39	0	0	0	0	0	0	0	0	0				Unknown	Unknown	Nitrogen metabolism
H:\测序数据\desert\0\数据分析\classify_10-8\classify_10-8.txt(1154347):	C__S8225678	K01915	glnA	0	0	0	0	0	0	5.91	0	0	0	0	0	0	0	0	0	0	0				Unknown	Unknown	Nitrogen metabolism
H:\测序数据\desert\0\数据分析\classify_10-8\classify_10-8.txt(1155069):	C__R14691576	K00262	E1.4.1.4, gdhA	0	0	0	0	0	0	15.55	0	0	0	0	0	0	0	0	0	0	0				Unknown	Unknown	Nitrogen metabolism
H:\测序数据\desert\0\数据分析\classify_10-8\classify_10-8.txt(1155742):	E__R12159363	K00368	nirK	0	1.48	0	0	0	0	0	0	0	0	0	1.24	0	9.11	0	0	0	0				Unknown	Unknown	Nitrogen metabolism
H:\测序数据\desert\0\数据分析\classify_10-8\classify_10-8.txt(1157122):	C__S13469892	K00333	nuoD	0	0	0	0	0	0	0	0	5.61	0	0	0	0	0	0	0	0	0				Unknown	Unknown	Nitrogen metabolism
H:\测序数据\desert\0\数据分析\classify_10-8\classify_10-8.txt(1157363):	B__S413161	K00284	E1.4.7.1	0	0	0	0	0	4.68	0	0	0	0	0	0	0	0	0	0	0	0				Unknown	Unknown	Nitrogen metabolism
H:\测序数据\desert\0\数据分析\classify_10-8\classify_10-8.txt(1157984):	F__S3255984	K00260	gudB, rocG	0	0	0	0	0	0	0	0	0	0	0	0	0	0	0	7.7	0	0				Unknown	Unknown	Nitrogen metabolism
H:\测序数据\desert\0\数据分析\classify_10-8\classify_10-8.txt(1158549):	C__S14438936	K00368	nirK	0	0	0	0	1.22	0.6	2.22	1.07	10.02	0	0	0	0	0	0	0	0	0				Unknown	Unknown	Nitrogen metabolism
H:\测序数据\desert\0\数据分析\classify_10-8\classify_10-8.txt(1158553):	B__S3962464	K15371	GDH2	0	0	0	12.57	0	0	0	0	0	0	0	0	0	0	0	0	0	0				Unknown	Unknown	Nitrogen metabolism
H:\测序数据\desert\0\数据分析\classify_10-8\classify_10-8.txt(1159031):	E__R11972052	K02276	coxC	0	0	0	0	0	0	0	0	0	0	0	0	0	7	0	0	0	0				Unknown	Unknown	Nitrogen metabolism
H:\测序数据\desert\0\数据分析\classify_10-8\classify_10-8.txt(1159097):	A__R10505595	K01501	E3.5.5.1	0	7.5	0	0	0	0	0	0	0	0	0	0	0	0	0	0	0	0				Unknown	Unknown	Nitrogen metabolism
H:\测序数据\desert\0\数据分析\classify_10-8\classify_10-8.txt(1159826):	F__R11552754	K00266	gltD	0	0	0	0	0	0	0	0	0	0	0	0	0	0	0	0	6.52	0				Unknown	Unknown	Nitrogen metabolism
H:\测序数据\desert\0\数据分析\classify_10-8\classify_10-8.txt(1160765):	F__S6182122	K00331	nuoB	0	0	0	0	0	0	0	0	0	0	0	0	0	0	0	0	0	8.63				Unknown	Unknown	Nitrogen metabolism
H:\测序数据\desert\0\数据分析\classify_10-8\classify_10-8.txt(1161545):	D__S12641886	K02276	coxC	0	0	0	0	0	0	0	0	0	10.54	0	0	0	0	0	0	0	0				Unknown	Unknown	Nitrogen metabolism
H:\测序数据\desert\0\数据分析\classify_10-8\classify_10-8.txt(1161611):	D__S7078018	K00333	nuoD	0	0	0	0	0	0	0	0	0	0	0	6.48	0	0	0	0	0	0				Unknown	Unknown	Nitrogen metabolism
H:\测序数据\desert\0\数据分析\classify_10-8\classify_10-8.txt(1162011):	F__J11556813	K02276	coxC	0	0	0	0	0	0	0	0	0	3.68	0	0	0	2.33	0	0	3.51	3.81				Unknown	Unknown	Nitrogen metabolism
H:\测序数据\desert\0\数据分析\classify_10-8\classify_10-8.txt(1162335):	A__R10426792	K15408	coxAC	0	17.69	0	0	0	0	0	0	0	0	0	0	0	0	0	0	0	0				Unknown	Unknown	Nitrogen metabolism
H:\测序数据\desert\0\数据分析\classify_10-8\classify_10-8.txt(1163714):	C__S250463	K02274	coxA	0	0	0	0	0	0	0	0	16.83	0	0	0	0	0	0	0	0	0				Unknown	Unknown	Nitrogen metabolism
H:\测序数据\desert\0\数据分析\classify_10-8\classify_10-8.txt(1163985):	F__S1307654	K00266	gltD	0	0	0	0	0	0	0	0	0	0	0	0	0	0	0	6.35	0	0				Unknown	Unknown	Nitrogen metabolism
H:\测序数据\desert\0\数据分析\classify_10-8\classify_10-8.txt(1163991):	A__S3449976	K02274	coxA	0	5.57	0	0	0	0	0	0	0	0	0	0	0	0	0	0	1.29	0				Unknown	Unknown	Nitrogen metabolism
H:\测序数据\desert\0\数据分析\classify_10-8\classify_10-8.txt(1166052):	D__S4977248	K02274	coxA	0	0	0	0	0	0	0	0	0	0	5.26	0	0	0	0	0	0	0				Unknown	Unknown	Nitrogen metabolism
H:\测序数据\desert\0\数据分析\classify_10-8\classify_10-8.txt(1166290):	F__R11442082	K02274	coxA	0	0	0	0	0	0	0	0	0	0	0	0	0	0	0	12.34	0	0				Unknown	Unknown	Nitrogen metabolism
H:\测序数据\desert\0\数据分析\classify_10-8\classify_10-8.txt(1167468):	F__S1288761	K00341	nuoL	0	0	0	0	0	0	0	0	0	0	0	0	0	0	0	0	0	4.74				Unknown	Unknown	Nitrogen metabolism
H:\测序数据\desert\0\数据分析\classify_10-8\classify_10-8.txt(1167824):	D__S5224567	K00265	gltB	0	0	0	0	0	0	1.53	0	0	10.75	0	1.85	0	0	0	0	0	0				Unknown	Unknown	Nitrogen metabolism
H:\测序数据\desert\0\数据分析\classify_10-8\classify_10-8.txt(1169003):	F__S1553325	K02274	coxA	0	0	0	0	0	0	0	0	0	0	0	0	0	0	0	0	0	6.47				Unknown	Unknown	Nitrogen metabolism
H:\测序数据\desert\0\数据分析\classify_10-8\classify_10-8.txt(1171066):	E__R11935090	K00368	nirK	0	1.09	0	0	0.41	0.55	0	0	0	0	0	2.28	0	4.63	17.91	0	0.63	0				Unknown	Unknown	Nitrogen metabolism
H:\测序数据\desert\0\数据分析\classify_10-8\classify_10-8.txt(1171225):	C__S10153224	K00341	nuoL	0	0	0	0	0	0	0	8.38	0	0	0	0	0	0	0	0	0	0				Unknown	Unknown	Nitrogen metabolism
H:\测序数据\desert\0\数据分析\classify_10-8\classify_10-8.txt(1171316):	E__R12028479	K00336	nuoG	0	0	0	0	0	0	0	0	0	0	0	0	0	3.24	2.05	0	0	0				Unknown	Unknown	Nitrogen metabolism
H:\测序数据\desert\0\数据分析\classify_10-8\classify_10-8.txt(1173183):	F__S6810520	K02275	coxB	0	0	0	0	0	0	0	0	0	0	0	0	0	0	0	10.46	0	0				Unknown	Unknown	Nitrogen metabolism
H:\测序数据\desert\0\数据分析\classify_10-8\classify_10-8.txt(1174156):	D__S12111683	K00261	GLUD1_2, gdhA	0	0	0	0	0	0	0	0	0	0	0	14.69	0	0	0	0	0	0				Unknown	Unknown	Nitrogen metabolism
H:\测序数据\desert\0\数据分析\classify_10-8\classify_10-8.txt(1174381):	F__S2727926	K00336	nuoG	0	0	0	0	0	0	0	0	0	0	0	0	0	0	0	0	0	6.03				Unknown	Unknown	Nitrogen metabolism
H:\测序数据\desert\0\数据分析\classify_10-8\classify_10-8.txt(1178726):	D__S12822404	K03521	fixA, etfB	0	0	0	0	0	0	0	0	0	0	10.96	0	0	1.9	0	0	0	0				Unknown	Unknown	Nitrogen metabolism
H:\测序数据\desert\0\数据分析\classify_10-8\classify_10-8.txt(1179317):	B__S2443673	K00339	nuoJ	0	0	0	0	0	9.65	0	0	0	0	0	0	0	0	0	0	0	0				Unknown	Unknown	Nitrogen metabolism
H:\测序数据\desert\0\数据分析\classify_10-8\classify_10-8.txt(1179825):	B__S2100979	K03522	fixB, etfA	0	1.37	0	0	0	4.13	0	0	0	0	0	0	0	0	0	0	0	0				Unknown	Unknown	Nitrogen metabolism
H:\测序数据\desert\0\数据分析\classify_10-8\classify_10-8.txt(1180103):	C__S10831048	K01953	asnB, ASNS	0	0	0	0	0	0	0	11.13	0	0	0	0	0	0	0	0	0	0				Unknown	Unknown	Nitrogen metabolism
H:\测序数据\desert\0\数据分析\classify_10-8\classify_10-8.txt(1180802):	F__S3916410	K00265	gltB	0	0	0	0	0	0	0	0	0	0	0	0	0	0	0	0	2.84	2.06				Unknown	Unknown	Nitrogen metabolism
H:\测序数据\desert\0\数据分析\classify_10-8\classify_10-8.txt(1180904):	D__S6256250	K00337	nuoH	2.01	0	0	0	0	0	0	0	0	0	0	3.48	0	0	0	0	0	0				Unknown	Unknown	Nitrogen metabolism
H:\测序数据\desert\0\数据分析\classify_10-8\classify_10-8.txt(1181722):	B__S11333197	K02276	coxC	0	0	0	0	12.01	0	0	0	0	0	0	0	0	0	0	0	0	0				Unknown	Unknown	Nitrogen metabolism
H:\测序数据\desert\0\数据分析\classify_10-8\classify_10-8.txt(1181928):	F__S4633940	K00341	nuoL	0	0	0	0	0	0	0	0	0	0	0	0	0	0	0	3.04	0	13.47				Unknown	Unknown	Nitrogen metabolism
H:\测序数据\desert\0\数据分析\classify_10-8\classify_10-8.txt(1181996):	B__R11487698	K00265	gltB	0	4.46	0	0	0	0	0	0	0	0	0	0	0	0	0	0	0	0				Unknown	Unknown	Nitrogen metabolism
H:\测序数据\desert\0\数据分析\classify_10-8\classify_10-8.txt(1182872):	E__S10143253	K02274	coxA	0	0	0	0	0	0	0	0	0	0	0	0	1.58	0	0	0	0	0				Unknown	Unknown	Nitrogen metabolism
H:\测序数据\desert\0\数据分析\classify_10-8\classify_10-8.txt(1183179):	F__J11384129	K02274	coxA	0	1.18	0	0	0	1.33	0	0	0	0.72	0	0	0	0	0	0	4.1	5.94				Unknown	Unknown	Nitrogen metabolism
H:\测序数据\desert\0\数据分析\classify_10-8\classify_10-8.txt(1183229):	C__S3364291	K00262	E1.4.1.4, gdhA	0	0	0	0	0	0	4.61	0	0	0	0	0	0	0	0	0	0	0				Unknown	Unknown	Nitrogen metabolism
H:\测序数据\desert\0\数据分析\classify_10-8\classify_10-8.txt(1184898):	E__S10532501	K00262	E1.4.1.4, gdhA	0	0	0	0	0	0	0	0	0	0	0	0	0	0	6.43	0	0	0				Unknown	Unknown	Nitrogen metabolism
H:\测序数据\desert\0\数据分析\classify_10-8\classify_10-8.txt(1185368):	E__J11997011	K15371	GDH2	0	0	0	0	0	0	0	0	0	0	0	0	0	1.18	0	0	0	0				Unknown	Unknown	Nitrogen metabolism
H:\测序数据\desert\0\数据分析\classify_10-8\classify_10-8.txt(1185465):	D__S1900413	K01915	glnA	0	0	0	0	0	0	0	0	0	8.32	0	0	0	0	0	0	0	0				Unknown	Unknown	Nitrogen metabolism
H:\测序数据\desert\0\数据分析\classify_10-8\classify_10-8.txt(1185625):	E__S668259	K00337	nuoH	0	0	0	0	0	0	0	0	0	0	0	0	5.34	0	0	0	0	0				Unknown	Unknown	Nitrogen metabolism
H:\测序数据\desert\0\数据分析\classify_10-8\classify_10-8.txt(1185967):	B__R11399642	K15371	GDH2	0	0	0	0	13.12	0	0	0	0	0	0	0	0	0	0	0	0	0				Unknown	Unknown	Nitrogen metabolism
H:\测序数据\desert\0\数据分析\classify_10-8\classify_10-8.txt(1186414):	F__S1124290	K00412	CYTB, petB	0	0	0	0	0	0	0	0	0	0	0	0	0	0	0	6.6	0	0				Unknown	Unknown	Nitrogen metabolism
H:\测序数据\desert\0\数据分析\classify_10-8\classify_10-8.txt(1187595):	C__R14647204	K02276	coxC	0	0	0	0	0	0	0	18.23	0	0	0	0	0	0	0	0	0	0				Unknown	Unknown	Nitrogen metabolism
H:\测序数据\desert\0\数据分析\classify_10-8\classify_10-8.txt(1190340):	E__S9648811	K00335	nuoF	0	0	0	0	0	0	0	0	0	0	0	0	0	0	7.19	0	0	0				Unknown	Unknown	Nitrogen metabolism
H:\测序数据\desert\0\数据分析\classify_10-8\classify_10-8.txt(1191151):	F__S2630767	K15371	GDH2	0	0	0	0	0	0	0	0	0	0	0	0	0	0	0	14.2	0	0				Unknown	Unknown	Nitrogen metabolism
H:\测序数据\desert\0\数据分析\classify_10-8\classify_10-8.txt(1191356):	C__R14568950	K00605	gcvT, AMT	0	1.14	0	0	0	0	0	0	16.52	0	0	0.32	0	0	0	0	0	0				Unknown	Unknown	Nitrogen metabolism
H:\测序数据\desert\0\数据分析\classify_10-8\classify_10-8.txt(1192033):	D__S4360671	K00343	nuoN	0	0	0	0	0	0	0	0	0	0	0	16.67	0	0	0	0	0	0				Unknown	Unknown	Nitrogen metabolism
H:\测序数据\desert\0\数据分析\classify_10-8\classify_10-8.txt(1192632):	F__R11533081	K00330	nuoA	0	0	0	0	0	0	2.09	0	0	0	0	0	0	0	0	12.81	0	0				Unknown	Unknown	Nitrogen metabolism
H:\测序数据\desert\0\数据分析\classify_10-8\classify_10-8.txt(1193698):	B__S11351442	K00339	nuoJ	0	0	0	0	7.02	0	0	0	0	0	0	1.94	0	0	0	0	0	0				Unknown	Unknown	Nitrogen metabolism
H:\测序数据\desert\0\数据分析\classify_10-8\classify_10-8.txt(1195579):	A__R10489337	K00337	nuoH	0	6.53	0	0	0	0	0	0	0	0	0	0	0	0	0	0	0	0				Unknown	Unknown	Nitrogen metabolism
H:\测序数据\desert\0\数据分析\classify_10-8\classify_10-8.txt(1195632):	B__R11563441	K00337	nuoH	0	0	0	0	0	1.97	0	0	0	0	0	0	0	0	0	0	0	0				Unknown	Unknown	Nitrogen metabolism
H:\测序数据\desert\0\数据分析\classify_10-8\classify_10-8.txt(1195940):	B__S7747899	K02275	coxB	0	0	0	0	4.71	0	0	0	0	0	0	0	0	0	0	0	0	0				Unknown	Unknown	Nitrogen metabolism
H:\测序数据\desert\0\数据分析\classify_10-8\classify_10-8.txt(1197414):	C__S10885272	K02274	coxA	0	0	0	0	0	0	6.31	0	0	0	0	0	0	0	0	0	0	0				Unknown	Unknown	Nitrogen metabolism
H:\测序数据\desert\0\数据分析\classify_10-8\classify_10-8.txt(1198560):	D__S11954342	K01915	glnA	0	0	0	0	0	0	0	0	0	9.34	0	0	0	0	0	0	0	0				Unknown	Unknown	Nitrogen metabolism
H:\测序数据\desert\0\数据分析\classify_10-8\classify_10-8.txt(1200131):	B__S7313021	K01953	asnB, ASNS	0	0	0	0	5.77	0	0	0	0	0	0	0	0	0	0	0	0	0				Unknown	Unknown	Nitrogen metabolism
H:\测序数据\desert\0\数据分析\classify_10-8\classify_10-8.txt(1201253):	E__S7389213	K01953	asnB, ASNS	0	0	0	0	0	0	0	0	0	0	0	0	0	0	6.99	0	0	0				Unknown	Unknown	Nitrogen metabolism
H:\测序数据\desert\0\数据分析\classify_10-8\classify_10-8.txt(1203462):	B__S6671321	K00412	CYTB, petB	0	0	0	0	0	6.88	0	0	0	0	0	0	0	0	0	0	0	0				Unknown	Unknown	Nitrogen metabolism
H:\测序数据\desert\0\数据分析\classify_10-8\classify_10-8.txt(1204326):	A__R10494942	K02568	napB	0	17.74	0	0	0	0	0	0	0	0	0	0	1.39	0	0	0	5.89	0				Unknown	Unknown	Nitrogen metabolism
H:\测序数据\desert\0\数据分析\classify_10-8\classify_10-8.txt(1205106):	D__R13216559	K01953	asnB, ASNS	0	0	0	0	0	0	0	0	0	0	3.77	0	0	0	0	0	0	0				Unknown	Unknown	Nitrogen metabolism
H:\测序数据\desert\0\数据分析\classify_10-8\classify_10-8.txt(1206640):	D__R13079141	K15371	GDH2	0	0	0	0	0	0	0	0	0.61	0	0	15.88	0	0	0	0	0	0				Unknown	Unknown	Nitrogen metabolism
H:\测序数据\desert\0\数据分析\classify_10-8\classify_10-8.txt(1206703):	B__R11515931	K00341	nuoL	0	0	0	0	2.03	9.09	0	0	0	0	0	0	0	0	0	0	0	0				Unknown	Unknown	Nitrogen metabolism
H:\测序数据\desert\0\数据分析\classify_10-8\classify_10-8.txt(1207897):	E__S10817912	K00261	GLUD1_2, gdhA	0	1.27	0	0	0	0	0	0	0	0	0	0	5.6	5.89	0	0	0.74	0				Unknown	Unknown	Nitrogen metabolism
H:\测序数据\desert\0\数据分析\classify_10-8\classify_10-8.txt(1208436):	B__S5486842	K01915	glnA	0	0	0	0	0	6.95	0	0	0	0	0	0	0	0	0	0	0	0				Unknown	Unknown	Nitrogen metabolism
H:\测序数据\desert\0\数据分析\classify_10-8\classify_10-8.txt(1208584):	E__S414482	K02275	coxB	0	0	0	0	0	0	0	0	0	0	0	0	14.13	0	0	0	0	0				Unknown	Unknown	Nitrogen metabolism
H:\测序数据\desert\0\数据分析\classify_10-8\classify_10-8.txt(1208658):	D__R13105393	K00265	gltB	0	0	0	0	0	0	0	0	0	8.01	0	2.2	0	0	0	0	0	0				Unknown	Unknown	Nitrogen metabolism
H:\测序数据\desert\0\数据分析\classify_10-8\classify_10-8.txt(1209143):	E__S5986956	K01953	asnB, ASNS	0	0	0	0	0	0	0	0	0	0	0	0	0	0	9.19	0	0	0				Unknown	Unknown	Nitrogen metabolism
H:\测序数据\desert\0\数据分析\classify_10-8\classify_10-8.txt(1209931):	E__S743981	K01953	asnB, ASNS	0	0	0	0	0	0	0	0	0	0	0	0	0	4.39	0	0	0	0				Unknown	Unknown	Nitrogen metabolism
H:\测序数据\desert\0\数据分析\classify_10-8\classify_10-8.txt(1210965):	B__S10638395	K01915	glnA	0	0	0	0	7.36	0	0	0	0	0	0	0	0	0	0	0	0	0				Unknown	Unknown	Nitrogen metabolism
H:\测序数据\desert\0\数据分析\classify_10-8\classify_10-8.txt(1212936):	C__S8555463	K02276	coxC	0	0	0	0	0	0	0	3.44	0	0	0	0	0	0	0	0	0	0				Unknown	Unknown	Nitrogen metabolism
H:\测序数据\desert\0\数据分析\classify_10-8\classify_10-8.txt(1215613):	E__J11971474	K01953	asnB, ASNS	0	0	0	0	0	0	2.53	0	0.44	6.08	0	0	1.75	6.31	1.11	1.29	0	0.76				Unknown	Unknown	Nitrogen metabolism
H:\测序数据\desert\0\数据分析\classify_10-8\classify_10-8.txt(1215895):	D__S8966273	K01424	E3.5.1.1, ansA, ansB	0	0	0	0	0	0	0	0	0	0	0	7.28	0	0	0	0	0	0				Unknown	Unknown	Nitrogen metabolism
H:\测序数据\desert\0\数据分析\classify_10-8\classify_10-8.txt(1216095):	D__S10756959	K00337	nuoH	0	0	0	0	0	0	0	0	0	16.64	0	0	0	0	0	0	0	0				Unknown	Unknown	Nitrogen metabolism
H:\测序数据\desert\0\数据分析\classify_10-8\classify_10-8.txt(1218623):	D__S10861517	K15371	GDH2	0	0	0	0	0	0	0	0	0	0	5.48	0	0	0	0	0	0	0				Unknown	Unknown	Nitrogen metabolism
H:\测序数据\desert\0\数据分析\classify_10-8\classify_10-8.txt(1219211):	F__S8377754	K00336	nuoG	0	0	0	0	0	0	0	0	0	0	0	0	0	0	0	0	3.4	0				Unknown	Unknown	Nitrogen metabolism
H:\测序数据\desert\0\数据分析\classify_10-8\classify_10-8.txt(1219307):	C__S7210591	K00605	gcvT, AMT	0	0	0	0	0	0	0	0	9.25	0	0	0	0	0	0	0	0	0				Unknown	Unknown	Nitrogen metabolism
H:\测序数据\desert\0\数据分析\classify_10-8\classify_10-8.txt(1220019):	C__S7996307	K00262	E1.4.1.4, gdhA	0	0	0	0	0	0	3.14	0	0	0	0	0	0	0	0	0	0	0				Unknown	Unknown	Nitrogen metabolism
H:\测序数据\desert\0\数据分析\classify_10-8\classify_10-8.txt(1220925):	C__R14586242	K00343	nuoN	0	0	0	0	0	0	0	0	8.56	0	0	0	0	0	0	0	0	0				Unknown	Unknown	Nitrogen metabolism
H:\测序数据\desert\0\数据分析\classify_10-8\classify_10-8.txt(1222585):	B__S6029400	K03385	nrfA	0	0	0	0	0	2.14	0	0	0	0	0	0	0	0	0	0	0	0				Unknown	Unknown	Nitrogen metabolism
H:\测序数据\desert\0\数据分析\classify_10-8\classify_10-8.txt(1224464):	E__S2101644	K00334	nuoE	0	0	0	0	0	0	0	0	0	0	0	0	5.26	0	0	0	0	0				Unknown	Unknown	Nitrogen metabolism
H:\测序数据\desert\0\数据分析\classify_10-8\classify_10-8.txt(1224478):	B__S8805964	K00261	GLUD1_2, gdhA	0	0	0	0	0	11.04	0	0	0	0	0	0	0	0	0	0	0	0				Unknown	Unknown	Nitrogen metabolism
H:\测序数据\desert\0\数据分析\classify_10-8\classify_10-8.txt(1224963):	B__S9231216	K00337	nuoH	0	0	0	0	4.87	0	0	0	0	0	0	0	0	0	0	0	0	0				Unknown	Unknown	Nitrogen metabolism
H:\测序数据\desert\0\数据分析\classify_10-8\classify_10-8.txt(1225427):	F__R11376027	K00370	narG	0	0	0	0	0	0	0	0	0	0	2.16	0	0	0	0	0	0	4.06				Unknown	Unknown	Nitrogen metabolism
H:\测序数据\desert\0\数据分析\classify_10-8\classify_10-8.txt(1225965):	F__S8670294	K00330	nuoA	0	0	0	0	0	0	0	0	0	0	0	2.08	0	3.84	0	0	12.99	0				Unknown	Unknown	Nitrogen metabolism
H:\测序数据\desert\0\数据分析\classify_10-8\classify_10-8.txt(1226930):	D__S2597846	K01953	asnB, ASNS	0	0	0	0	0	0	0	0	0	0	0	7.49	0	0	0	0	0	0				Unknown	Unknown	Nitrogen metabolism
H:\测序数据\desert\0\数据分析\classify_10-8\classify_10-8.txt(1227990):	F__S183658	K01673	cynT, can	0	0	0	0	0	0	0	0	0	0	0	0	0	0	0	0	0	4.72				Unknown	Unknown	Nitrogen metabolism
H:\测序数据\desert\0\数据分析\classify_10-8\classify_10-8.txt(1228808):	E__S6976066	K00343	nuoN	0	0	0	0	0	0	0	0	0	0	0	0	6.32	0	0	0	0	0				Unknown	Unknown	Nitrogen metabolism
H:\测序数据\desert\0\数据分析\classify_10-8\classify_10-8.txt(1229667):	E__S6178865	K00336	nuoG	0	2.94	0	0	0	0	0	0	0	0	0	0	5.66	0	0	0	0	0				Unknown	Unknown	Nitrogen metabolism
H:\测序数据\desert\0\数据分析\classify_10-8\classify_10-8.txt(1229979):	A__R10403871	K00341	nuoL	0	11.93	0	0	1.94	0	0	0	0	0	0	0	0	0	0	0	0	0				Unknown	Unknown	Nitrogen metabolism
H:\测序数据\desert\0\数据分析\classify_10-8\classify_10-8.txt(1230363):	C__S2644158	K00343	nuoN	0	0	0	0	0	0	0	0	7.9	0	0	0	0	0	0	0	0	0				Unknown	Unknown	Nitrogen metabolism
H:\测序数据\desert\0\数据分析\classify_10-8\classify_10-8.txt(1230695):	D__S3729286	K03521	fixA, etfB	0	0	0	0	0	0	0	0	0	9.77	0	0	0	0	0	0	0	0				Unknown	Unknown	Nitrogen metabolism
H:\测序数据\desert\0\数据分析\classify_10-8\classify_10-8.txt(1231574):	B__S7905814	K00335	nuoF	0	0	0	0	6.31	0	0	0	0	0	0	0	0	0	0	0	0	0				Unknown	Unknown	Nitrogen metabolism
H:\测序数据\desert\0\数据分析\classify_10-8\classify_10-8.txt(1232018):	A__R10442052	K00370	narG	0	3.7	0	0	0	0	0	0	0	0	0	0	0	0	0	0	0	0				Unknown	Unknown	Nitrogen metabolism
H:\测序数据\desert\0\数据分析\classify_10-8\classify_10-8.txt(1232803):	A__S2232889	K03522	fixB, etfA	0	2.62	0	0	0	0	0	0	0	0	0	0	0	0	0	0	0	0				Unknown	Unknown	Nitrogen metabolism
H:\测序数据\desert\0\数据分析\classify_10-8\classify_10-8.txt(1232842):	F__S2305283	K01424	E3.5.1.1, ansA, ansB	0	0	0	0	0	0	0	0	0	0	0	0	0	0	0	8.04	0	0				Unknown	Unknown	Nitrogen metabolism
H:\测序数据\desert\0\数据分析\classify_10-8\classify_10-8.txt(1232921):	F__S5789171	K02276	coxC	0	0	0	0	0	0	0	0	0	0	0	0	0	0	0	11.49	0	0				Unknown	Unknown	Nitrogen metabolism
H:\测序数据\desert\0\数据分析\classify_10-8\classify_10-8.txt(1233464):	B__S322680	K00334	nuoE	0	0	0	0	6.2	0	0	0	0	0	0	0	0	0	0	0	0	0				Unknown	Unknown	Nitrogen metabolism
H:\测序数据\desert\0\数据分析\classify_10-8\classify_10-8.txt(1233544):	C__S3342328	K00342	nuoM	0	0	0	0	0	0	0	0	10.91	0	0	0	0	2.19	0	0	0	0				Unknown	Unknown	Nitrogen metabolism
H:\测序数据\desert\0\数据分析\classify_10-8\classify_10-8.txt(1233878):	B__R11507020	K00372	nasA	0	0	0	0	6.12	0	0	0	0	0	0	0	0	0	0	0	0	0				Unknown	Unknown	Nitrogen metabolism
H:\测序数据\desert\0\数据分析\classify_10-8\classify_10-8.txt(1234398):	E__R11991224	K01915	glnA	0	0	0	0	0	0	0	0	0	0	0	0	0	4.07	13.9	0	0	0				Unknown	Unknown	Nitrogen metabolism
H:\测序数据\desert\0\数据分析\classify_10-8\classify_10-8.txt(1235022):	E__S5273942	K01915	glnA	0	0	0	0	0	0	0	0	0	0	0	0	4.63	0	0	0	0	0				Unknown	Unknown	Nitrogen metabolism
H:\测序数据\desert\0\数据分析\classify_10-8\classify_10-8.txt(1235034):	A__S570125	K00342	nuoM	0	11	0	0	0	0	0	0	0	0	0	0	0	0	0	0	0	0				Unknown	Unknown	Nitrogen metabolism
H:\测序数据\desert\0\数据分析\classify_10-8\classify_10-8.txt(1236814):	C__S8039640	K00362	nirB	0	0	0	0	0	0	0	6.63	0	0	0	0	0	0	0	0	0	0				Unknown	Unknown	Nitrogen metabolism
H:\测序数据\desert\0\数据分析\classify_10-8\classify_10-8.txt(1238303):	B__R11550698	K00340	nuoK	0	0	0	0	4.92	0	3	0	0	0	0	0	0	0	0	0	0	0				Unknown	Unknown	Nitrogen metabolism
H:\测序数据\desert\0\数据分析\classify_10-8\classify_10-8.txt(1238863):	E__S10789895	K01953	asnB, ASNS	0	0	0	0	0	0	0	0	0	0	0	0	0	0	7.47	0	0	0				Unknown	Unknown	Nitrogen metabolism
H:\测序数据\desert\0\数据分析\classify_10-8\classify_10-8.txt(1240020):	F__S3765326	K01953	asnB, ASNS	0	0	0	0	0	0	0	0	0	0	0	0	0	0	0	10.89	0	0				Unknown	Unknown	Nitrogen metabolism
H:\测序数据\desert\0\数据分析\classify_10-8\classify_10-8.txt(1241590):	D__S949689	K13378	nuoCD	0	0	0	0	0	0	0	0	0	6.33	0	2.18	0	0	0	0	1.51	0				Unknown	Unknown	Nitrogen metabolism
H:\测序数据\desert\0\数据分析\classify_10-8\classify_10-8.txt(1242682):	C__S4871088	K15371	GDH2	0	0	0	0	0	0	1.92	0	0	0	0	0	0	0	0	0	0	0				Unknown	Unknown	Nitrogen metabolism
H:\测序数据\desert\0\数据分析\classify_10-8\classify_10-8.txt(1243307):	B__S2016222	K01953	asnB, ASNS	0	0	0	0	0	13.91	0	0	0	0	0	0	0	0	0	0	0	0				Unknown	Unknown	Nitrogen metabolism
H:\测序数据\desert\0\数据分析\classify_10-8\classify_10-8.txt(1243763):	F__S10874059	K03521	fixA, etfB	0	0	0	0	0	0	0	0	0	0	0	0	0	0	0	8.54	0	0				Unknown	Unknown	Nitrogen metabolism
H:\测序数据\desert\0\数据分析\classify_10-8\classify_10-8.txt(1244810):	B__R11498987	K01424	E3.5.1.1, ansA, ansB	0	0.47	0	0	12.05	0	0	0	0	0	0	0.78	0	0	0	0	0	0				Unknown	Unknown	Nitrogen metabolism
H:\测序数据\desert\0\数据分析\classify_10-8\classify_10-8.txt(1245274):	B__S6750401	K02276	coxC	0	0	0	0	0	13	0	0	0	0	0	0	0	0	0	0	4	0				Unknown	Unknown	Nitrogen metabolism
H:\测序数据\desert\0\数据分析\classify_10-8\classify_10-8.txt(1245439):	F__S6082662	K02275	coxB	0	0	0	0	0	0	0	0	0	0	0	0	0	0	0	17.17	0	0				Unknown	Unknown	Nitrogen metabolism
H:\测序数据\desert\0\数据分析\classify_10-8\classify_10-8.txt(1246514):	B__S4981342	K00337	nuoH	0	0	0	2.79	0	0	0	0	0	0	0	0	0	0	0	0	0	0				Unknown	Unknown	Nitrogen metabolism
H:\测序数据\desert\0\数据分析\classify_10-8\classify_10-8.txt(1247281):	C__S3100329	K00605	gcvT, AMT	0	0	0	0	0	0	7.02	0	0	0	0	0	0	0	0	0	0	0				Unknown	Unknown	Nitrogen metabolism
H:\测序数据\desert\0\数据分析\classify_10-8\classify_10-8.txt(1247495):	C__S4984937	K01953	asnB, ASNS	0	0	0	0	0	0	2.19	0	0	0	0	0	0	0	0	0	0	0				Unknown	Unknown	Nitrogen metabolism
H:\测序数据\desert\0\数据分析\classify_10-8\classify_10-8.txt(1248335):	A__S10229456	K01915	glnA	0	4.08	0	0	0	0	0	0	0	0	0	0	0	0	0	0	0	0				Unknown	Unknown	Nitrogen metabolism
H:\测序数据\desert\0\数据分析\classify_10-8\classify_10-8.txt(1250243):	A__S9396301	K00340	nuoK	0	9.16	0	0	0	0	0	0	0	0	0	1.44	0	0	0	0	0	0				Unknown	Unknown	Nitrogen metabolism
H:\测序数据\desert\0\数据分析\classify_10-8\classify_10-8.txt(1250424):	A__J10356348	K02274	coxA	0	7.89	0	0	0	0	0	0	0	0	0	0	0	0	0	0	0	0				Unknown	Unknown	Nitrogen metabolism
H:\测序数据\desert\0\数据分析\classify_10-8\classify_10-8.txt(1251487):	A__R10344221	K02274	coxA	0	0	163.34	0	0	0	0	0	0	0	0	0	0	0	0	0	3.34	0				Unknown	Unknown	Nitrogen metabolism
H:\测序数据\desert\0\数据分析\classify_10-8\classify_10-8.txt(1252518):	D__S1291079	K01953	asnB, ASNS	0	0	0	0	0	0	0	0	0	0	10.26	0	0	0	0	0	0	0				Unknown	Unknown	Nitrogen metabolism
H:\测序数据\desert\0\数据分析\classify_10-8\classify_10-8.txt(1252929):	C__R14566118	K15371	GDH2	0	1.15	0	0	0	0	1.6	0	0	0	0	0	0	0	0	0	0	0				Unknown	Unknown	Nitrogen metabolism
H:\测序数据\desert\0\数据分析\classify_10-8\classify_10-8.txt(1253376):	B__S4949601	K00343	nuoN	0	0	0	0	6	0	0	0	0	0	0	0	0	0	0	0	0	0				Unknown	Unknown	Nitrogen metabolism
H:\测序数据\desert\0\数据分析\classify_10-8\classify_10-8.txt(1254117):	B__S3533579	K01915	glnA	0	0	0	30.74	0	0	0	0	0	0	0	0	0	0	0	0	0	0				Unknown	Unknown	Nitrogen metabolism
H:\测序数据\desert\0\数据分析\classify_10-8\classify_10-8.txt(1254791):	E__S4833491	K03522	fixB, etfA	0	0	0	0	0	0	0	0	0	0	0	0	0	0	10.19	0	0	0				Unknown	Unknown	Nitrogen metabolism
H:\测序数据\desert\0\数据分析\classify_10-8\classify_10-8.txt(1255574):	D__S7231319	K00337	nuoH	0	0	0	0	0	0	0	0	0	0	0	3.64	0	0	0	0	0	0				Unknown	Unknown	Nitrogen metabolism
H:\测序数据\desert\0\数据分析\classify_10-8\classify_10-8.txt(1256542):	B__R11498873	K00366	nirA	0	0	0	0	5.35	0	0	0	0	0	0	0	0	0	0	0	0	0				Unknown	Unknown	Nitrogen metabolism
H:\测序数据\desert\0\数据分析\classify_10-8\classify_10-8.txt(1258420):	A__S5355550	K03522	fixB, etfA	0	5.72	0	0	0	0	0	0	0	0	0	0	0	0	0	0	0	0				Unknown	Unknown	Nitrogen metabolism
H:\测序数据\desert\0\数据分析\classify_10-8\classify_10-8.txt(1258724):	C__S11410045	K01424	E3.5.1.1, ansA, ansB	0	0	0	0	0	0	0	0	3.75	0	0	0	0	0	0	0	0	0				Unknown	Unknown	Nitrogen metabolism
H:\测序数据\desert\0\数据分析\classify_10-8\classify_10-8.txt(1261477):	F__S2970175	K00266	gltD	0	0	0	0	0	0	0	0	0	0	0	0	0	0	0	0	0	10.46				Unknown	Unknown	Nitrogen metabolism
H:\测序数据\desert\0\数据分析\classify_10-8\classify_10-8.txt(1262185):	C__S969773	K00342	nuoM	0	0	0	0	0	0	2.81	0	0	0	0	0	0	0	0	0	0	0				Unknown	Unknown	Nitrogen metabolism
H:\测序数据\desert\0\数据分析\classify_10-8\classify_10-8.txt(1262584):	E__S9543620	K00331	nuoB	0	0	0	0	0	0	0	0	0	0	0	0	0	0.96	4.54	0	0	0				Unknown	Unknown	Nitrogen metabolism
H:\测序数据\desert\0\数据分析\classify_10-8\classify_10-8.txt(1262666):	B__S6975129	K01953	asnB, ASNS	0	0	0	0	0.63	9.44	0	0	0	0	0	0	0	0	0	0	0	0				Unknown	Unknown	Nitrogen metabolism
H:\测序数据\desert\0\数据分析\classify_10-8\classify_10-8.txt(1262845):	D__S3130800	K00342	nuoM	0	0	0	0	0	0	0	0	0	5.87	0	0	0	0	0	0	0	0				Unknown	Unknown	Nitrogen metabolism
H:\测序数据\desert\0\数据分析\classify_10-8\classify_10-8.txt(1266283):	C__R14644483	K00341	nuoL	0	0	0	0	0	0	0	0	0	0	0	1.94	0	0	0	0	0	0				Unknown	Unknown	Nitrogen metabolism
H:\测序数据\desert\0\数据分析\classify_10-8\classify_10-8.txt(1267027):	E__S172388	K00371	narH	0	0	0	0	0	0	0	0	0	0	0	0	0	2.19	3.45	0	0	0				Unknown	Unknown	Nitrogen metabolism
H:\测序数据\desert\0\数据分析\classify_10-8\classify_10-8.txt(1267090):	F__S9538048	K00334	nuoE	0	0	0	0	0	0	0	0	0	2.85	0	0	0	0	5.69	13.27	0	0				Unknown	Unknown	Nitrogen metabolism
H:\测序数据\desert\0\数据分析\classify_10-8\classify_10-8.txt(1267762):	B__S9356968	K15371	GDH2	0	0	0	0	2.68	0	0	0	0	0	0	0	0	0	0	0	0	0				Unknown	Unknown	Nitrogen metabolism
H:\测序数据\desert\0\数据分析\classify_10-8\classify_10-8.txt(1268877):	E__S5258013	K00331	nuoB	0	0	0	0	0	0	0	0	0	0	0	3.13	2.47	0	14.54	0	0	0				Unknown	Unknown	Nitrogen metabolism
H:\测序数据\desert\0\数据分析\classify_10-8\classify_10-8.txt(1272308):	D__R13047480	K03522	fixB, etfA	0	0	0	0	0	1.93	0	0	0	1.04	15.68	0.71	0	0	0	1.21	2.97	0				Unknown	Unknown	Nitrogen metabolism
H:\测序数据\desert\0\数据分析\classify_10-8\classify_10-8.txt(1273775):	F__S9797964	K00376	nosZ	0	0	0	0	0	0	0	0	0	0	0	0	0	1.05	0	0	0	4.59				Unknown	Unknown	Nitrogen metabolism
H:\测序数据\desert\0\数据分析\classify_10-8\classify_10-8.txt(1273787):	F__S5366724	K00334	nuoE	0	0	0	0	0	0	0	0	0	0	0	0	0	0	0	0	8.01	0				Unknown	Unknown	Nitrogen metabolism
H:\测序数据\desert\0\数据分析\classify_10-8\classify_10-8.txt(1273802):	B__S2852358	K00265	gltB	0	0	0	0	4.68	2.33	0	0	0	0	3.44	0	0	0	0	0	0	0				Unknown	Unknown	Nitrogen metabolism
H:\测序数据\desert\0\数据分析\classify_10-8\classify_10-8.txt(1274869):	B__S2474698	K02276	coxC	0	0	0	0	3.88	0	0	0	0	0	0	0	0	0	0	0	0	0				Unknown	Unknown	Nitrogen metabolism
H:\测序数据\desert\0\数据分析\classify_10-8\classify_10-8.txt(1276582):	A__S7833054	K02276	coxC	0	11.36	0	0	0	0	0	0	0	0	0	0	0	0	0	0	0	0				Unknown	Unknown	Nitrogen metabolism
H:\测序数据\desert\0\数据分析\classify_10-8\classify_10-8.txt(1279052):	B__S1062270	K00333	nuoD	0	0	0	0	4.03	0	0	0	0	0	0	0	0	0	0	0	0	0				Unknown	Unknown	Nitrogen metabolism
H:\测序数据\desert\0\数据分析\classify_10-8\classify_10-8.txt(1280029):	D__S12820839	K02274	coxA	0	0	0	0	0	0	0	0	0	0	8.87	2.22	0	2.05	0	0	0	0				Unknown	Unknown	Nitrogen metabolism
H:\测序数据\desert\0\数据分析\classify_10-8\classify_10-8.txt(1280111):	E__S9255559	K01953	asnB, ASNS	0	0	0	0	0	0	0	0	0	0	0	0	0	1.14	0	0	0	0				Unknown	Unknown	Nitrogen metabolism
H:\测序数据\desert\0\数据分析\classify_10-8\classify_10-8.txt(1280391):	B__R11486310	K01915	glnA	0	3.13	0	0	0	0	0	0	0	0	0	0	0	0	0	0	0	0				Unknown	Unknown	Nitrogen metabolism
H:\测序数据\desert\0\数据分析\classify_10-8\classify_10-8.txt(1281070):	B__S2635152	K00331	nuoB	0	0	0	0	0	4.31	0	0	0	0	0	0	0	0	0	0	0	0				Unknown	Unknown	Nitrogen metabolism
H:\测序数据\desert\0\数据分析\classify_10-8\classify_10-8.txt(1281431):	B__S4463535	K01953	asnB, ASNS	0	0	0	0	0	8.9	0	0	0	0	0	0	0	0	0	0	0	0				Unknown	Unknown	Nitrogen metabolism
H:\测序数据\desert\0\数据分析\classify_10-8\classify_10-8.txt(1281937):	E__S3980022	K01915	glnA	0	0	0	0	0	0	0	0	0	0	0	0	1.64	5.05	0	0	0	0				Unknown	Unknown	Nitrogen metabolism
H:\测序数据\desert\0\数据分析\classify_10-8\classify_10-8.txt(1282314):	C__S7300639	K00266	gltD	0	0	0	0	0	0	0	11.87	0	0	0	0	0	0	0	4.19	0	0				Unknown	Unknown	Nitrogen metabolism
H:\测序数据\desert\0\数据分析\classify_10-8\classify_10-8.txt(1282747):	F__S2815185	K00262	E1.4.1.4, gdhA	0	0	0	0	0	0	0	0	0	0	0	0	0	0	0	3.19	0	5.66				Unknown	Unknown	Nitrogen metabolism
H:\测序数据\desert\0\数据分析\classify_10-8\classify_10-8.txt(1282767):	C__S13106145	K13378	nuoCD	0	0	0	0	0	0.89	0	0	5.65	0	0	0	0	0	0	0	0	0				Unknown	Unknown	Nitrogen metabolism
H:\测序数据\desert\0\数据分析\classify_10-8\classify_10-8.txt(1283142):	C__R14625452	K02569	napC	0	0	0	0	0	0	2.67	0	0	0	0	0	0	0	0	0	0	0				Unknown	Unknown	Nitrogen metabolism
H:\测序数据\desert\0\数据分析\classify_10-8\classify_10-8.txt(1283238):	C__S9239826	K02275	coxB	0	0	0	0	1.82	1.8	0	6.41	0	0	0	0	0	0	0	0	0	2.01				Unknown	Unknown	Nitrogen metabolism
H:\测序数据\desert\0\数据分析\classify_10-8\classify_10-8.txt(1283321):	C__S2970362	K00342	nuoM	0	0	0	0	0	0	0	8.85	0	0	0	0	0	2.04	0	0	0	0				Unknown	Unknown	Nitrogen metabolism
H:\测序数据\desert\0\数据分析\classify_10-8\classify_10-8.txt(1284915):	B__S8179361	K03522	fixB, etfA	0	0	0	16.9	0	0	0	0	0	0	0	0	0	0	0	0	0	0				Unknown	Unknown	Nitrogen metabolism
H:\测序数据\desert\0\数据分析\classify_10-8\classify_10-8.txt(1284961):	F__R11515929	K01424	E3.5.1.1, ansA, ansB	0	0	0	0	0	0	0	0	0	4.67	0	0	0	0	0	5.44	0	3.22				Unknown	Unknown	Nitrogen metabolism
H:\测序数据\desert\0\数据分析\classify_10-8\classify_10-8.txt(1285596):	A__S1999880	K02275	coxB	0	5.18	0	0	0	0	0	0	0	0	0	0	0	0	0	0	0	0				Unknown	Unknown	Nitrogen metabolism
H:\测序数据\desert\0\数据分析\classify_10-8\classify_10-8.txt(1285645):	E__S2314859	K00341	nuoL	0	2.02	0	0	0	0	0	0	0	1.85	0	1.27	4.73	5.07	0.62	0	2.35	0				Unknown	Unknown	Nitrogen metabolism
H:\测序数据\desert\0\数据分析\classify_10-8\classify_10-8.txt(1288572):	C__S2254462	K00261	GLUD1_2, gdhA	0	0	0	0	0	0	0	10.27	0	0	0	0	0	0	0	0	0	0				Unknown	Unknown	Nitrogen metabolism
H:\测序数据\desert\0\数据分析\classify_10-8\classify_10-8.txt(1288784):	F__R11506653	K00342	nuoM	0	0	0	0	0	0	0	0	0	0	0	0	0	0	0	0	0	7.9				Unknown	Unknown	Nitrogen metabolism
H:\测序数据\desert\0\数据分析\classify_10-8\classify_10-8.txt(1290086):	F__R11552449	K00370	narG	0	0	0	0	0	0	0	0	0	0	0	0	0	0	0	0	0	3.77				Unknown	Unknown	Nitrogen metabolism
H:\测序数据\desert\0\数据分析\classify_10-8\classify_10-8.txt(1290864):	F__S482182	K02276	coxC	0	0	0	0	0	0	0	0	0	0	0	0	0	0	0	0	0	10.31				Unknown	Unknown	Nitrogen metabolism
H:\测序数据\desert\0\数据分析\classify_10-8\classify_10-8.txt(1291522):	B__S9515023	K00412	CYTB, petB	0	0	0	31.94	0	0	0	0	0	0	0	0	0	0	0	0	0	0				Unknown	Unknown	Nitrogen metabolism
H:\测序数据\desert\0\数据分析\classify_10-8\classify_10-8.txt(1293237):	B__S11187141	K00266	gltD	0	0	0	0	0	7.12	0	0	0	0	0	0	0	0	0	0	0	0				Unknown	Unknown	Nitrogen metabolism
H:\测序数据\desert\0\数据分析\classify_10-8\classify_10-8.txt(1294987):	C__S4225778	K02275	coxB	0	0	0	0	0	0	6.5	0	0	0	0	1.96	0	0	0	0	0	0				Unknown	Unknown	Nitrogen metabolism
H:\测序数据\desert\0\数据分析\classify_10-8\classify_10-8.txt(1295081):	F__R11384246	K02275	coxB	0	0	0	0	0	0	0	0	0	0	6.63	0	0	0	0	19.3	0	0				Unknown	Unknown	Nitrogen metabolism
H:\测序数据\desert\0\数据分析\classify_10-8\classify_10-8.txt(1295106):	D__R13072658	K01953	asnB, ASNS	0	0	0	0	0	0	0	0	0	19.92	3.42	0	0	1.18	0	2.18	0	2.15				Unknown	Unknown	Nitrogen metabolism
H:\测序数据\desert\0\数据分析\classify_10-8\classify_10-8.txt(1295990):	F__S10262449	K00341	nuoL	0	0	0	0	0	1.17	0	0	0	0	0	0	0	0	0	0	0	5.2				Unknown	Unknown	Nitrogen metabolism
H:\测序数据\desert\0\数据分析\classify_10-8\classify_10-8.txt(1296170):	D__S8485723	K00374	narI	0	0	0	0	0	0	0	0	0	0	0	11.27	0	0	0	0	0	0				Unknown	Unknown	Nitrogen metabolism
H:\测序数据\desert\0\数据分析\classify_10-8\classify_10-8.txt(1298314):	B__S2093330	K03385	nrfA	0	0	0	21.82	0	0	0	0	0	0	0	0	0	0	0	0	0	0				Unknown	Unknown	Nitrogen metabolism
H:\测序数据\desert\0\数据分析\classify_10-8\classify_10-8.txt(1299595):	C__R14640554	K15577	nrtB, nasE, cynB	0	1.07	0	0	0	0	0	0	12.36	0	0	0	0	0	0	0	0	0				Unknown	Unknown	Nitrogen metabolism
H:\测序数据\desert\0\数据分析\classify_10-8\classify_10-8.txt(1301479):	E__S11287460	K00413	CYC1, CYT1, petC	0	0	0	0	0	0	0	0	0	0	0	0	0	16.38	0	0	0.91	0				Unknown	Unknown	Nitrogen metabolism
H:\测序数据\desert\0\数据分析\classify_10-8\classify_10-8.txt(1302146):	B__S9600426	K00341	nuoL	0	0	0	0	0	3.56	0	0	0	0	0	0	0	0	0	0	0	0				Unknown	Unknown	Nitrogen metabolism
H:\测序数据\desert\0\数据分析\classify_10-8\classify_10-8.txt(1302315):	C__S13022221	K02274	coxA	0	0	0	0	0	0	0	10.06	0	0	0	0	0	0	0	0	0	7.21				Unknown	Unknown	Nitrogen metabolism
H:\测序数据\desert\0\数据分析\classify_10-8\classify_10-8.txt(1304166):	F__R11506122	K00342	nuoM	0	0.71	0	0	1.08	0	0	0	0	0	0	0	0	1.64	0	2.01	8.22	0				Unknown	Unknown	Nitrogen metabolism
H:\测序数据\desert\0\数据分析\classify_10-8\classify_10-8.txt(1304388):	C__S6955728	K00360	nasB	0	1.2	0	0	0	0	3.35	0	0	0	0	0	0	0	0	0	0	0				Unknown	Unknown	Nitrogen metabolism
H:\测序数据\desert\0\数据分析\classify_10-8\classify_10-8.txt(1305488):	F__R11507852	K00370	narG	0	0	0	0	0	0	0	0	0	0	0	0	0	0	0	5.92	0	0				Unknown	Unknown	Nitrogen metabolism
H:\测序数据\desert\0\数据分析\classify_10-8\classify_10-8.txt(1306451):	D__S6653859	K01953	asnB, ASNS	0	0	0	0	0	0	0	0	0	0	0	6.7	0	0	0	0	0	0				Unknown	Unknown	Nitrogen metabolism
H:\测序数据\desert\0\数据分析\classify_10-8\classify_10-8.txt(1306737):	D__S12848164	K02275	coxB	0	0	0	0	0	0	0	0	0	0	0	5.77	0	0	0	0	0	0				Unknown	Unknown	Nitrogen metabolism
H:\测序数据\desert\0\数据分析\classify_10-8\classify_10-8.txt(1308195):	B__R11545629	K02274	coxA	0	0	0	0	1.15	13.76	0	0	0	0	0	0	0	0	0	0	0	0				Unknown	Unknown	Nitrogen metabolism
H:\测序数据\desert\0\数据分析\classify_10-8\classify_10-8.txt(1308383):	B__S1814917	K02276	coxC	0	0	0	0	4.44	0	0	0	0	0	0	0	0	0	0	0	0	0				Unknown	Unknown	Nitrogen metabolism
H:\测序数据\desert\0\数据分析\classify_10-8\classify_10-8.txt(1309384):	F__S2185271	K00342	nuoM	0	0	0	0	0	0	0	0	0	0	0	0	0	0	0	8.3	0	0				Unknown	Unknown	Nitrogen metabolism
H:\测序数据\desert\0\数据分析\classify_10-8\classify_10-8.txt(1312403):	B__S11319179	K00339	nuoJ	0	3.99	0	0	0	9.64	0	0	0	0	0	0	0	0	0	0	0	0				Unknown	Unknown	Nitrogen metabolism
H:\测序数据\desert\0\数据分析\classify_10-8\classify_10-8.txt(1312865):	A__R10436629	K00341	nuoL	0	10.02	0	0	0	0	0	0	0	0	0	0	0	0	0	0	0	0				Unknown	Unknown	Nitrogen metabolism
H:\测序数据\desert\0\数据分析\classify_10-8\classify_10-8.txt(1313650):	C__S2611667	K00330	nuoA	0	0	0	0	0	0	4.17	0	0	0	0	0	0	0	0	0	0	0				Unknown	Unknown	Nitrogen metabolism
H:\测序数据\desert\0\数据分析\classify_10-8\classify_10-8.txt(1314316):	B__S4850529	K00412	CYTB, petB	0	0	0	0	0	4.97	0	0	0	0	0	0	0	0	0	0	0	0				Unknown	Unknown	Nitrogen metabolism
H:\测序数据\desert\0\数据分析\classify_10-8\classify_10-8.txt(1314339):	C__J14546002	K00266	gltD	0	0	0	0	0	0	0	3.74	0	0	0	0	0	0	0	0	0	0				Unknown	Unknown	Nitrogen metabolism
H:\测序数据\desert\0\数据分析\classify_10-8\classify_10-8.txt(1315246):	E__S10170948	K00335	nuoF	0	0	0	0	0	0	0	0	0	0	0	0	8.22	1.15	0	0	0	0				Unknown	Unknown	Nitrogen metabolism
H:\测序数据\desert\0\数据分析\classify_10-8\classify_10-8.txt(1315384):	C__S6895551	K01953	asnB, ASNS	0	0	0	0	0	0	0	14.53	0	0	0	0	0	0	0	0	0	0				Unknown	Unknown	Nitrogen metabolism
H:\测序数据\desert\0\数据分析\classify_10-8\classify_10-8.txt(1315924):	F__S4447792	K00333	nuoD	0	0	0	0	0	0	0	0	0	0	0	0	0	0	0	0	0	7.66				Unknown	Unknown	Nitrogen metabolism
H:\测序数据\desert\0\数据分析\classify_10-8\classify_10-8.txt(1316087):	F__S8731103	K00340	nuoK	0	0	0	0	0	0	0	0	0	0	0	2.56	0	0	0	0	0	7.69				Unknown	Unknown	Nitrogen metabolism
H:\测序数据\desert\0\数据分析\classify_10-8\classify_10-8.txt(1316437):	A__S4547964	K00335	nuoF	14.32	0	0	0	0	0	0	0	0	0	0	0	0	0	0	0	0	0				Unknown	Unknown	Nitrogen metabolism
H:\测序数据\desert\0\数据分析\classify_10-8\classify_10-8.txt(1316442):	B__S10118788	K00265	gltB	0	0	0	13.01	0	0	0	0	0	0	0	0	0	0	0	0	0	0				Unknown	Unknown	Nitrogen metabolism
H:\测序数据\desert\0\数据分析\classify_10-8\classify_10-8.txt(1317302):	B__S9186099	K02567	napA	0	0	0	0	9.77	0	0	0	0	0	0	0	0	0	0	0	0	0				Unknown	Unknown	Nitrogen metabolism
H:\测序数据\desert\0\数据分析\classify_10-8\classify_10-8.txt(1317950):	F__S4740549	K02274	coxA	0	0	0	0	0	0	1.65	0	0	0	0	0.99	0	0	0	3.37	5.51	0				Unknown	Unknown	Nitrogen metabolism
H:\测序数据\desert\0\数据分析\classify_10-8\classify_10-8.txt(1319049):	B__S2918884	K01953	asnB, ASNS	0	0	0	0	0	7.03	0	0	0	0	0	0	0	0	0	0	0	0				Unknown	Unknown	Nitrogen metabolism
H:\测序数据\desert\0\数据分析\classify_10-8\classify_10-8.txt(1319788):	B__R11391417	K00342	nuoM	0	0	0	16.9	0	2.09	0	0	0	0	0	0	0	0	0	0	0	0				Unknown	Unknown	Nitrogen metabolism
H:\测序数据\desert\0\数据分析\classify_10-8\classify_10-8.txt(1320804):	B__S7545102	K00341	nuoL	0	0	0	41.03	0	0	1.97	0	0	0	0	0	0	0	0	0	0	0				Unknown	Unknown	Nitrogen metabolism
H:\测序数据\desert\0\数据分析\classify_10-8\classify_10-8.txt(1321385):	A__S8852475	K03521	fixA, etfB	0	0	122.53	0	0	0	0	0	0	0	0	0	0	0	0	0	0	0				Unknown	Unknown	Nitrogen metabolism
H:\测序数据\desert\0\数据分析\classify_10-8\classify_10-8.txt(1323239):	D__S7125388	K00331	nuoB	0	0.81	0	0	0	0	0	0	0	0	0	7.47	0	0	0	0	0	0				Unknown	Unknown	Nitrogen metabolism
H:\测序数据\desert\0\数据分析\classify_10-8\classify_10-8.txt(1323273):	E__S6520513	K01915	glnA	0	0	0	0	0	0	0	0	0	0	0	0	0	6.68	0	0	0	0				Unknown	Unknown	Nitrogen metabolism
H:\测序数据\desert\0\数据分析\classify_10-8\classify_10-8.txt(1323504):	D__S12210808	K15876	nrfH	0	0	0	0	0	0	0	0	0	11.1	0	0	0	0	0	0	0	0				Unknown	Unknown	Nitrogen metabolism
H:\测序数据\desert\0\数据分析\classify_10-8\classify_10-8.txt(1324146):	D__S2668375	K00335	nuoF	0	0	0	0	0	0	0	0	0	0	0	3.42	0	0	0	0	0	0				Unknown	Unknown	Nitrogen metabolism
H:\测序数据\desert\0\数据分析\classify_10-8\classify_10-8.txt(1325236):	B__S11306465	K00341	nuoL	0	0	0	0	0	7.99	0	0	0	0	0	0	0	0	0	0	0	0				Unknown	Unknown	Nitrogen metabolism
H:\测序数据\desert\0\数据分析\classify_10-8\classify_10-8.txt(1326035):	C__R14689309	K00605	gcvT, AMT	0	0	0	0	0	0.49	2.69	4.32	4.97	0	0	0	0	0	0	0	0	0				Unknown	Unknown	Nitrogen metabolism
H:\测序数据\desert\0\数据分析\classify_10-8\classify_10-8.txt(1326143):	C__S12596312	K03385	nrfA	0	0	0	0	0	0	0	8.34	0	0	0	0	0	0	0	0	0	0				Unknown	Unknown	Nitrogen metabolism
H:\测序数据\desert\0\数据分析\classify_10-8\classify_10-8.txt(1327045):	E__R12119024	K00334	nuoE	0	0	0	0	0	0	0	0	0	0	0	0	0	0	6.83	0	0	0				Unknown	Unknown	Nitrogen metabolism
H:\测序数据\desert\0\数据分析\classify_10-8\classify_10-8.txt(1327151):	B__S1198459	K00605	gcvT, AMT	0	0	0	0	6.57	2.18	0	0	0	0	0	0	0	0	0	0	0	0				Unknown	Unknown	Nitrogen metabolism
H:\测序数据\desert\0\数据分析\classify_10-8\classify_10-8.txt(1327685):	D__J13047959	K00412	CYTB, petB	0	0	0	0	0	0	0	0	0	0	0	3.89	0	0	0	0	0	0				Unknown	Unknown	Nitrogen metabolism
H:\测序数据\desert\0\数据分析\classify_10-8\classify_10-8.txt(1329219):	C__R14771522	K00331	nuoB	0	0	0	0	0	0	0	2.69	0.97	0	0	0	0	0	0	0	0	0				Unknown	Unknown	Nitrogen metabolism
H:\测序数据\desert\0\数据分析\classify_10-8\classify_10-8.txt(1329508):	F__S4776302	K00340	nuoK	0	0	0	0	0	0	0	0	0	0	0	0	0	0	0	0	0	8.03				Unknown	Unknown	Nitrogen metabolism
H:\测序数据\desert\0\数据分析\classify_10-8\classify_10-8.txt(1329621):	F__S4373506	K00337	nuoH	0	0	0	0	0	0	0	0	0	0	0	0	0	0	0	0	0	4.55				Unknown	Unknown	Nitrogen metabolism
H:\测序数据\desert\0\数据分析\classify_10-8\classify_10-8.txt(1329900):	E__S8654824	K03521	fixA, etfB	2.25	3.1	0	0	0	0	0	0	0	0	0	0	3.41	0	0	0	0	0				Unknown	Unknown	Nitrogen metabolism
H:\测序数据\desert\0\数据分析\classify_10-8\classify_10-8.txt(1330127):	E__S9074612	K00261	GLUD1_2, gdhA	0	2.48	0	0	0.94	0	0	0	0	0	0	0	1.36	0	21.09	0	0	0				Unknown	Unknown	Nitrogen metabolism
H:\测序数据\desert\0\数据分析\classify_10-8\classify_10-8.txt(1332475):	B__S5201154	K15876	nrfH	0	0	0	0	10.86	0	0	0	0	0	0	0	0	0	0	0	0	0				Unknown	Unknown	Nitrogen metabolism
H:\测序数据\desert\0\数据分析\classify_10-8\classify_10-8.txt(1333294):	E__S2443153	K01915	glnA	0	0	0	0	0	0	0	0	0	0	0	0	0	4.21	0	0	0	0				Unknown	Unknown	Nitrogen metabolism
H:\测序数据\desert\0\数据分析\classify_10-8\classify_10-8.txt(1333401):	F__J11389139	K00330	nuoA	0	0	0	0	0	0	2.13	0	0	0	0	0	0	0	0	0	0	7.73				Unknown	Unknown	Nitrogen metabolism
H:\测序数据\desert\0\数据分析\classify_10-8\classify_10-8.txt(1333529):	A__R10474500	K02274	coxA	0	1.4	0	0	0	0	0	0	0	0	0	0	0	0	0	0	0	0				Unknown	Unknown	Nitrogen metabolism
H:\测序数据\desert\0\数据分析\classify_10-8\classify_10-8.txt(1333972):	C__S11142899	K02276	coxC	0	0	0	0	0	0	0	0	8.74	0	0	0	0	0	0	0	0	0				Unknown	Unknown	Nitrogen metabolism
H:\测序数据\desert\0\数据分析\classify_10-8\classify_10-8.txt(1333999):	C__S6236195	K01915	glnA	0	0	0	0	0	0	0	0	6.78	0	0	0	0	0	0	0	0	0				Unknown	Unknown	Nitrogen metabolism
H:\测序数据\desert\0\数据分析\classify_10-8\classify_10-8.txt(1334584):	F__S10146667	K00413	CYC1, CYT1, petC	0	0	0	0	0	0	0	0	0	0	0	0	0	1.84	0	0	5.53	0				Unknown	Unknown	Nitrogen metabolism
H:\测序数据\desert\0\数据分析\classify_10-8\classify_10-8.txt(1335112):	B__S11314290	K01424	E3.5.1.1, ansA, ansB	0	0	0	0	0	10.42	0	0	0	0	0	0	0	0	0	0	0	0				Unknown	Unknown	Nitrogen metabolism
H:\测序数据\desert\0\数据分析\classify_10-8\classify_10-8.txt(1335766):	F__S10755008	K00341	nuoL	0	0	0	0	0	0	0	0	0	0	0	0	0	0	0	0	0	10.43				Unknown	Unknown	Nitrogen metabolism
H:\测序数据\desert\0\数据分析\classify_10-8\classify_10-8.txt(1336377):	E__S8757227	K00260	gudB, rocG	0	0	0	0	0	0	0	0	0	0	0	0	0	4.78	0	0	0	0				Unknown	Unknown	Nitrogen metabolism
H:\测序数据\desert\0\数据分析\classify_10-8\classify_10-8.txt(1336959):	F__S5724542	K00266	gltD	0	0	0	0	0	0	0	0	0	0	0	0	0	0	0	0	0	7.88				Unknown	Unknown	Nitrogen metabolism
H:\测序数据\desert\0\数据分析\classify_10-8\classify_10-8.txt(1340145):	E__S2314786	K00262	E1.4.1.4, gdhA	0	0	0	0	0	0	0	0	0	0	0	0	1.12	13.35	17.34	0	0	0				Unknown	Unknown	Nitrogen metabolism
H:\测序数据\desert\0\数据分析\classify_10-8\classify_10-8.txt(1341226):	E__S11162254	K03737	nifJ	0	0	0	0	0	0	1.66	0	0	0	0	0	2.63	0	0	0	0	0				Unknown	Unknown	Nitrogen metabolism
H:\测序数据\desert\0\数据分析\classify_10-8\classify_10-8.txt(1342914):	C__S10094238	K01915	glnA	0	0	0	0	0	0	0	8.34	0	0	0	0	0	0	0	0	0	0				Unknown	Unknown	Nitrogen metabolism
H:\测序数据\desert\0\数据分析\classify_10-8\classify_10-8.txt(1343349):	E__S2945200	K00265	gltB	0	0	0	0	0	0	0	0	0	0	0	0	0	5.96	0	0	0	0				Unknown	Unknown	Nitrogen metabolism
H:\测序数据\desert\0\数据分析\classify_10-8\classify_10-8.txt(1343727):	F__S11001497	K15371	GDH2	0	0	0	0	0	0	0	0	0	0	0	0	0	0	0	0	16.75	0				Unknown	Unknown	Nitrogen metabolism
H:\测序数据\desert\0\数据分析\classify_10-8\classify_10-8.txt(1345867):	C__S1054367	K00330	nuoA	0	0.85	0	0	0	0	1.78	0	12.31	0	0	0	0	0	0	0	0	0				Unknown	Unknown	Nitrogen metabolism
H:\测序数据\desert\0\数据分析\classify_10-8\classify_10-8.txt(1346274):	F__S11009282	K00341	nuoL	0	0	0	0	0	0	0	0	0	0	2.2	0	0	0	0	9.79	0	0				Unknown	Unknown	Nitrogen metabolism
H:\测序数据\desert\0\数据分析\classify_10-8\classify_10-8.txt(1346364):	C__R14590512	K15371	GDH2	0	1.31	0	0	0	0	12.75	0	0	0	0	0	0	0	0	0	0	0				Unknown	Unknown	Nitrogen metabolism
H:\测序数据\desert\0\数据分析\classify_10-8\classify_10-8.txt(1347170):	D__S10647161	K00333	nuoD	0	0	0	0	0	0	0	0	0	0	6.81	0	0	0	0	0	0	0				Unknown	Unknown	Nitrogen metabolism
H:\测序数据\desert\0\数据分析\classify_10-8\classify_10-8.txt(1347814):	C__S8790554	K00337	nuoH	0	0	0	0	0	0	14.85	0	0	0	0	0	0	0	0	0	0	0				Unknown	Unknown	Nitrogen metabolism
H:\测序数据\desert\0\数据分析\classify_10-8\classify_10-8.txt(1347849):	B__R11377160	K01915	glnA	0	1.49	0	0	1.51	35.67	0	0	0	0	0	0	0	0	0	0	0	0				Unknown	Unknown	Nitrogen metabolism
H:\测序数据\desert\0\数据分析\classify_10-8\classify_10-8.txt(1347987):	E__S9698160	K00341	nuoL	0	0	0	0	0	0	0	0	0	0	0	0	6.65	0	0	0	0	0				Unknown	Unknown	Nitrogen metabolism
H:\测序数据\desert\0\数据分析\classify_10-8\classify_10-8.txt(1348073):	E__S6603968	K00261	GLUD1_2, gdhA	0	0	0	0	0	0	0	0	0	0	0	0	0	2.06	9.77	0	0	0				Unknown	Unknown	Nitrogen metabolism
H:\测序数据\desert\0\数据分析\classify_10-8\classify_10-8.txt(1349460):	C__S7794465	K15371	GDH2	0	0	0	0	0	0	8.1	0	0	0	0	0	0	4.49	0	0	0	0				Unknown	Unknown	Nitrogen metabolism
H:\测序数据\desert\0\数据分析\classify_10-8\classify_10-8.txt(1349983):	D__R13057872	K00266	gltD	0	0	0	0	0	0	0	0	0	0	0	3.61	0	0	0	0	0	0				Unknown	Unknown	Nitrogen metabolism
H:\测序数据\desert\0\数据分析\classify_10-8\classify_10-8.txt(1351705):	E__S3688121	K00333	nuoD	0	0	0	0	0	0	0	0	0	0	0	1.06	0	0	12.3	0	0	0				Unknown	Unknown	Nitrogen metabolism
H:\测序数据\desert\0\数据分析\classify_10-8\classify_10-8.txt(1351987):	B__S6789228	K00343	nuoN	0	4.73	0	0	0	9.81	0	0	0	0	0	1.98	0	0	0	0	0	0				Unknown	Unknown	Nitrogen metabolism
H:\测序数据\desert\0\数据分析\classify_10-8\classify_10-8.txt(1353578):	C__S11330100	K01953	asnB, ASNS	0	0	0	0	0	0	1.88	1.81	0	0	0	0	0	0	0	0	0	0				Unknown	Unknown	Nitrogen metabolism
H:\测序数据\desert\0\数据分析\classify_10-8\classify_10-8.txt(1353989):	D__S4394068	K01953	asnB, ASNS	0	0	0	0	0	0	0	0	0	0	6.55	0	0	0	0	0	0	0				Unknown	Unknown	Nitrogen metabolism
H:\测序数据\desert\0\数据分析\classify_10-8\classify_10-8.txt(1354716):	D__S11674047	K01673	cynT, can	0	0	0	0	0	0	0	0	0	11.78	0	0	0	0	0	0	0	0				Unknown	Unknown	Nitrogen metabolism
H:\测序数据\desert\0\数据分析\classify_10-8\classify_10-8.txt(1355588):	C__S8598930	K01953	asnB, ASNS	0	0	0	0	0	0	1.22	0	7.61	0	0	0	0	0	0	0	0	0				Unknown	Unknown	Nitrogen metabolism
H:\测序数据\desert\0\数据分析\classify_10-8\classify_10-8.txt(1356124):	F__S4419033	K01953	asnB, ASNS	0	0	0	0	0	0	0	0	0	0	0	0	0	0	0	11.69	0	0				Unknown	Unknown	Nitrogen metabolism
H:\测序数据\desert\0\数据分析\classify_10-8\classify_10-8.txt(1356992):	C__S3457684	K02274	coxA	0	0	0	0	0	0	0	0	7.7	0	0	0	0	0	0	0	0	0				Unknown	Unknown	Nitrogen metabolism
H:\测序数据\desert\0\数据分析\classify_10-8\classify_10-8.txt(1357595):	C__S6539484	K15371	GDH2	0	0	0	0	0	0	7.79	1.15	0	0	0	0	0	0	0	0	0	0				Unknown	Unknown	Nitrogen metabolism
H:\测序数据\desert\0\数据分析\classify_10-8\classify_10-8.txt(1358506):	B__S4412357	K00337	nuoH	0	0	0	0	0	11.25	0	0	0	0	0	0	0	0	0	0	0	0				Unknown	Unknown	Nitrogen metabolism
H:\测序数据\desert\0\数据分析\classify_10-8\classify_10-8.txt(1358689):	C__R14671913	K00333	nuoD	0	1.08	0	0	0	0	5.27	0	1.56	0	0	0	0	0.84	0	0	1.26	0				Unknown	Unknown	Nitrogen metabolism
H:\测序数据\desert\0\数据分析\classify_10-8\classify_10-8.txt(1359633):	F__S9700477	K00342	nuoM	0	0	0	0	0	0	0	0	0	0	0	0	0	0	0	0	4.62	0				Unknown	Unknown	Nitrogen metabolism
H:\测序数据\desert\0\数据分析\classify_10-8\classify_10-8.txt(1360065):	F__S10101393	K01953	asnB, ASNS	0	0	0	0	0	0	0	0	0	0	0	0	0	0	0	7.73	0	0				Unknown	Unknown	Nitrogen metabolism
H:\测序数据\desert\0\数据分析\classify_10-8\classify_10-8.txt(1360205):	C__R14596886	K00265	gltB	0	0	0	0	0	0	0	0	0	0	0	0	0	0	0	4.35	0	0				Unknown	Unknown	Nitrogen metabolism
H:\测序数据\desert\0\数据分析\classify_10-8\classify_10-8.txt(1360227):	D__S437745	K00340	nuoK	0	0	0	0	0	0	0	0	0	0	8.8	0	0	0	0	0	0	0				Unknown	Unknown	Nitrogen metabolism
H:\测序数据\desert\0\数据分析\classify_10-8\classify_10-8.txt(1362427):	C__S9352978	K03522	fixB, etfA	0	0	0	0	0	0	0	0	8.93	0	0	0	0	0	0	0	0	0				Unknown	Unknown	Nitrogen metabolism
H:\测序数据\desert\0\数据分析\classify_10-8\classify_10-8.txt(1362885):	D__S5920401	K00343	nuoN	0	0	0	0	0	0	0	0	0	15.75	0	0	0	2	0	0	0	0				Unknown	Unknown	Nitrogen metabolism
H:\测序数据\desert\0\数据分析\classify_10-8\classify_10-8.txt(1364147):	C__R14785236	K01915	glnA	0	0	0	0	0	0	0	0	2.77	0	0	0	0	0	0	0	0	0				Unknown	Unknown	Nitrogen metabolism
H:\测序数据\desert\0\数据分析\classify_10-8\classify_10-8.txt(1364265):	D__S3511289	K02276	coxC	0	0	0	0	0	0	0	0	0	7.58	0	0	0	0	0	0	3.62	0				Unknown	Unknown	Nitrogen metabolism
H:\测序数据\desert\0\数据分析\classify_10-8\classify_10-8.txt(1364448):	C__S7916356	K00332	nuoC	0	0	0	0	0	0	0	0	11.88	0	0	0	0	0	0	0	0	0				Unknown	Unknown	Nitrogen metabolism
H:\测序数据\desert\0\数据分析\classify_10-8\classify_10-8.txt(1364856):	E__S11787927	K00342	nuoM	0	0	0	0	0	0	0	0	0	0	0	0	0	19.92	0	0	1.36	0				Unknown	Unknown	Nitrogen metabolism
H:\测序数据\desert\0\数据分析\classify_10-8\classify_10-8.txt(1365953):	A__S8039273	K00341	nuoL	0	7.02	0	0	0	0	0	0	0	0	0	0	0	0	0	0	0	0				Unknown	Unknown	Nitrogen metabolism
H:\测序数据\desert\0\数据分析\classify_10-8\classify_10-8.txt(1365972):	F__S9151237	K01915	glnA	0	0	0	0	0	0	0	0	0	0	0	0	0	0	0	0	0	5.02				Unknown	Unknown	Nitrogen metabolism
H:\测序数据\desert\0\数据分析\classify_10-8\classify_10-8.txt(1367532):	A__S4188421	K00266	gltD	65.22	0	0	0	0	0	0	0	0	0	0	0	0	0	0	0	0	0				Unknown	Unknown	Nitrogen metabolism
H:\测序数据\desert\0\数据分析\classify_10-8\classify_10-8.txt(1367858):	B__S5797697	K02276	coxC	0	0	0	0	12.3	0	0	0	0	0	0	0	0	0	0	0	0	0				Unknown	Unknown	Nitrogen metabolism
H:\测序数据\desert\0\数据分析\classify_10-8\classify_10-8.txt(1368961):	C__S9107037	K02275	coxB	0	1.64	0	0	0	0	2.28	2.19	7.1	0	0	0	0	0	0	0	0	0				Unknown	Unknown	Nitrogen metabolism
H:\测序数据\desert\0\数据分析\classify_10-8\classify_10-8.txt(1369423):	B__R11567868	K00605	gcvT, AMT	0	0	0	0	0	1.88	0	0	0	0	0	0	0	0	0	0	0	0				Unknown	Unknown	Nitrogen metabolism
H:\测序数据\desert\0\数据分析\classify_10-8\classify_10-8.txt(1369468):	F__S4407378	K02274	coxA	0	1.52	0	0	0	0	0	0	0	0	0	1.27	0	1.17	0	0	14.11	0				Unknown	Unknown	Nitrogen metabolism
H:\测序数据\desert\0\数据分析\classify_10-8\classify_10-8.txt(1369676):	F__S9418953	K10944	pmoA-amoA	0	0	0	0	0	5.93	0	0	0	0	0	0	0	0	0	0	0	15.41				Unknown	Unknown	Nitrogen metabolism
H:\测序数据\desert\0\数据分析\classify_10-8\classify_10-8.txt(1369822):	E__J12023538	K00341	nuoL	0	0.83	0	0	0	0	0	2.23	0	0	0	0	0	6.42	0	0	0	0				Unknown	Unknown	Nitrogen metabolism
H:\测序数据\desert\0\数据分析\classify_10-8\classify_10-8.txt(1370034):	E__S5081411	K00266	gltD	0	0	0	0	0	0	1.86	0	0	0	0	0	5.89	0	0	0	0	0				Unknown	Unknown	Nitrogen metabolism
H:\测序数据\desert\0\数据分析\classify_10-8\classify_10-8.txt(1370650):	B__S6006009	K00341	nuoL	0	0	0	0	2.39	2.37	0	0	0	0	0	0	0	0	0	0	0	0				Unknown	Unknown	Nitrogen metabolism
H:\测序数据\desert\0\数据分析\classify_10-8\classify_10-8.txt(1371147):	C__R14640938	K00330	nuoA	0	0	0	0	0	0	14.41	0	0	0	0	0	0	0	0	0	0	0.58				Unknown	Unknown	Nitrogen metabolism
H:\测序数据\desert\0\数据分析\classify_10-8\classify_10-8.txt(1372910):	F__S9972327	K02276	coxC	0	0	0	0	0	0	0	0	0	0	0	0	0	0	0	0	6.61	0				Unknown	Unknown	Nitrogen metabolism
H:\测序数据\desert\0\数据分析\classify_10-8\classify_10-8.txt(1373364):	C__S11426238	K00343	nuoN	0	0	0	0	0	0	0	0	5.61	0	0	0	0	0	0	0	0	0				Unknown	Unknown	Nitrogen metabolism
H:\测序数据\desert\0\数据分析\classify_10-8\classify_10-8.txt(1373857):	D__S6186442	K01673	cynT, can	0	0	0	0	0	0	0	0	0	6.72	0	0	3.03	0	0	0	0	0				Unknown	Unknown	Nitrogen metabolism
H:\测序数据\desert\0\数据分析\classify_10-8\classify_10-8.txt(1373893):	E__R11933931	K02567	napA	0	4.61	0	0	0	0	0	0	0	0	0	3.86	0	22.22	9.81	0	0	0				Unknown	Unknown	Nitrogen metabolism
H:\测序数据\desert\0\数据分析\classify_10-8\classify_10-8.txt(1375174):	C__S5722663	K01953	asnB, ASNS	0	0	0	0	0	0	1.82	0	2.52	0	0	0	0	0	0	0	0	0				Unknown	Unknown	Nitrogen metabolism
H:\测序数据\desert\0\数据分析\classify_10-8\classify_10-8.txt(1375650):	E__R12087148	K01425	glsA, GLS	0	0	0	0	0	0	0	0	0	0	0	0	0	6.94	0	0	0.55	0				Unknown	Unknown	Nitrogen metabolism
H:\测序数据\desert\0\数据分析\classify_10-8\classify_10-8.txt(1376476):	F__S10654305	K00337	nuoH	0	0	0	0	0	0	0	0	0	0	0	0	0	0	0	0	0	5.23				Unknown	Unknown	Nitrogen metabolism
H:\测序数据\desert\0\数据分析\classify_10-8\classify_10-8.txt(1376581):	D__S3335781	K00261	GLUD1_2, gdhA	0	0	0	0	0	0	0	0	0	0	6.91	0	0	0	0	0	0	0				Unknown	Unknown	Nitrogen metabolism
H:\测序数据\desert\0\数据分析\classify_10-8\classify_10-8.txt(1378813):	A__S83376	K00605	gcvT, AMT	0	8.43	0	0	0	0	0	0	0	0	0	0	0	0	0	0	0	0				Unknown	Unknown	Nitrogen metabolism
H:\测序数据\desert\0\数据分析\classify_10-8\classify_10-8.txt(1382470):	D__S11546858	K02275	coxB	0	0	0	0	0	0	0	0	0	10.19	0	0	0	0	0	0	0	0				Unknown	Unknown	Nitrogen metabolism
H:\测序数据\desert\0\数据分析\classify_10-8\classify_10-8.txt(1385346):	E__S10011346	K01915	glnA	0	0	0	0	0	0	0	0	0	0	0	0	2.44	0	0	0	0	0				Unknown	Unknown	Nitrogen metabolism
H:\测序数据\desert\0\数据分析\classify_10-8\classify_10-8.txt(1385727):	E__S1721140	K00335	nuoF	0	0	0	0	0	0	0	0	0	0	0	0	4.63	0	0	0	0	0				Unknown	Unknown	Nitrogen metabolism
H:\测序数据\desert\0\数据分析\classify_10-8\classify_10-8.txt(1387248):	C__R14783911	K00335	nuoF	0	2.4	0	0	0	0	0.83	0	0	0	0	0	0	0	0	0	0	0				Unknown	Unknown	Nitrogen metabolism
H:\测序数据\desert\0\数据分析\classify_10-8\classify_10-8.txt(1387252):	D__S2099142	K00266	gltD	0	0	0	0	0	0	0	0	0	7.61	0	0	0	0	0	0	0	0				Unknown	Unknown	Nitrogen metabolism
H:\测序数据\desert\0\数据分析\classify_10-8\classify_10-8.txt(1387593):	A__S3865521	K02275	coxB	12.45	0	0	0	0	0	0	0	0	0	0	0	0	0	0	0	0	0				Unknown	Unknown	Nitrogen metabolism
H:\测序数据\desert\0\数据分析\classify_10-8\classify_10-8.txt(1387660):	A__S9619425	K00265	gltB	0	3.1	0	0	0	0	0	0	0	0	0	0	0	0	0	0	0	0				Unknown	Unknown	Nitrogen metabolism
H:\测序数据\desert\0\数据分析\classify_10-8\classify_10-8.txt(1388763):	F__R11394463	K01915	glnA	0	0	0	0	0	0	0	0	0	0	0	0	0	1.51	0	5.54	11.34	0				Unknown	Unknown	Nitrogen metabolism
H:\测序数据\desert\0\数据分析\classify_10-8\classify_10-8.txt(1390587):	B__S10429139	K15576	nrtA, nasF, cynA	0	0	0	0	3.95	0	0	0	0	0	0	0	0	1	0	0	0	0				Unknown	Unknown	Nitrogen metabolism
H:\测序数据\desert\0\数据分析\classify_10-8\classify_10-8.txt(1391300):	F__S1841828	K00333	nuoD	0	0	0	0	0	0	0	0	0	0	0	0	0	0	0	4.02	0	10.71				Unknown	Unknown	Nitrogen metabolism
H:\测序数据\desert\0\数据分析\classify_10-8\classify_10-8.txt(1393619):	A__R10448978	K02274	coxA	0	5.26	0	0	0	0	0	0	0	0	0	0	0	0	0	0	0	0				Unknown	Unknown	Nitrogen metabolism
H:\测序数据\desert\0\数据分析\classify_10-8\classify_10-8.txt(1394304):	D__S370754	K01953	asnB, ASNS	0	0	0	0	0	0	0	0	0	7.66	0	0	0	0	0	0	0	0				Unknown	Unknown	Nitrogen metabolism
H:\测序数据\desert\0\数据分析\classify_10-8\classify_10-8.txt(1394670):	B__R11567603	K00341	nuoL	0	5.64	0	0	6.74	1.22	0	0	0	0	0	0	0	0	0	0	0	0				Unknown	Unknown	Nitrogen metabolism
H:\测序数据\desert\0\数据分析\classify_10-8\classify_10-8.txt(1394995):	F__S4451267	K00341	nuoL	0	0	0	0	0	0	0	0	0	0	0	0	0	0	0	12.63	0	0				Unknown	Unknown	Nitrogen metabolism
H:\测序数据\desert\0\数据分析\classify_10-8\classify_10-8.txt(1395409):	D__S8218655	K03385	nrfA	0	0	0	0	0	1.86	0	0	0	0	13.75	0	0	0	0	0	0	0				Unknown	Unknown	Nitrogen metabolism
H:\测序数据\desert\0\数据分析\classify_10-8\classify_10-8.txt(1395550):	D__S6856175	K00266	gltD	0	0	0	0	0	0	0	0	0	0	5.79	0	0	0	0	0	0	0				Unknown	Unknown	Nitrogen metabolism
H:\测序数据\desert\0\数据分析\classify_10-8\classify_10-8.txt(1395980):	D__S221071	K00333	nuoD	0	0	0	0	0	0	0	0	0	0	2.72	2.04	0	0	0	0	0	0				Unknown	Unknown	Nitrogen metabolism
H:\测序数据\desert\0\数据分析\classify_10-8\classify_10-8.txt(1398046):	F__R11497194	K02275	coxB	0	0	0	0	0	0	0	0	0	0	0	0	0	0	0	0	4.07	4.41				Unknown	Unknown	Nitrogen metabolism
H:\测序数据\desert\0\数据分析\classify_10-8\classify_10-8.txt(1398558):	F__S8482419	K00338	nuoI	0	0	0	0	0	0	0	0	0	0	0	0	0	0	0	0	3.32	0				Unknown	Unknown	Nitrogen metabolism
H:\测序数据\desert\0\数据分析\classify_10-8\classify_10-8.txt(1399185):	B__R11464707	K02274	coxA	0	0	0	0	4.25	0	0	0	0	0	0	0	0	0	0	0	0	0				Unknown	Unknown	Nitrogen metabolism
H:\测序数据\desert\0\数据分析\classify_10-8\classify_10-8.txt(1399866):	F__S11080309	K00342	nuoM	0	0	0	0	0	0	0	0	0	0	0	0	0	0	0	0	10.86	0				Unknown	Unknown	Nitrogen metabolism
H:\测序数据\desert\0\数据分析\classify_10-8\classify_10-8.txt(1400939):	F__R11509064	K02274	coxA	0	0	0	0	0	0	0	0	0	0	0	0	0	0	0	0	0	4.03				Unknown	Unknown	Nitrogen metabolism
H:\测序数据\desert\0\数据分析\classify_10-8\classify_10-8.txt(1401373):	B__S9215952	K01953	asnB, ASNS	0	0	0	0	6.96	0	0	0	0	0	0	0	0	0	0	0	0	0				Unknown	Unknown	Nitrogen metabolism
H:\测序数据\desert\0\数据分析\classify_10-8\classify_10-8.txt(1404711):	C__S8304481	K01953	asnB, ASNS	0	0	0	0	0	0	3.36	0	3.49	0	0	0	0	0	0	0	0	0				Unknown	Unknown	Nitrogen metabolism
H:\测序数据\desert\0\数据分析\classify_10-8\classify_10-8.txt(1404980):	B__S10821143	K00342	nuoM	0	0	0	0	5.77	0	0	0	0	0	0	0	0	0	0	0	0	0				Unknown	Unknown	Nitrogen metabolism
H:\测序数据\desert\0\数据分析\classify_10-8\classify_10-8.txt(1405630):	F__S1862127	K00341	nuoL	0	0	0	0	0	0	0	0	0	0	0	4.46	0	0	0	0	10.83	0				Unknown	Unknown	Nitrogen metabolism
H:\测序数据\desert\0\数据分析\classify_10-8\classify_10-8.txt(1405678):	B__S7617386	K00412	CYTB, petB	0	0	0	0	11.71	0	0	0	0	0	0	0	0	0	0	0	0	0				Unknown	Unknown	Nitrogen metabolism
H:\测序数据\desert\0\数据分析\classify_10-8\classify_10-8.txt(1409099):	F__S3454494	K00338	nuoI	0	0	0	0	0	0	0	0	0	0	0	0	0	2.23	0	0	8.96	0				Unknown	Unknown	Nitrogen metabolism
H:\测序数据\desert\0\数据分析\classify_10-8\classify_10-8.txt(1410022):	C__S7077968	K00261	GLUD1_2, gdhA	0	0	0	0	0	0	0	0	3.75	0	0	0	0	0	0	0	0	0				Unknown	Unknown	Nitrogen metabolism
H:\测序数据\desert\0\数据分析\classify_10-8\classify_10-8.txt(1410520):	C__S3097138	K01953	asnB, ASNS	0	0	0	0	0	0	0	0	20.1	0	0	0	0	0	0	0	0	0				Unknown	Unknown	Nitrogen metabolism
H:\测序数据\desert\0\数据分析\classify_10-8\classify_10-8.txt(1411510):	D__S6632136	K00340	nuoK	0	0	0	0	0	0	0	0	0	0	10.58	0	0	0	0	0	0	0				Unknown	Unknown	Nitrogen metabolism
H:\测序数据\desert\0\数据分析\classify_10-8\classify_10-8.txt(1411539):	E__S5282146	K02274	coxA	0	0	0	0	0	0	0	0	0	0	0	0	2.48	0	0	0	0	0				Unknown	Unknown	Nitrogen metabolism
H:\测序数据\desert\0\数据分析\classify_10-8\classify_10-8.txt(1411955):	F__S2147413	K15876	nrfH	0	0	0	0	0	0	0	0	0	0	0	0	0	0	0	0	10.7	0				Unknown	Unknown	Nitrogen metabolism
H:\测序数据\desert\0\数据分析\classify_10-8\classify_10-8.txt(1413209):	C__J14689539	K00338	nuoI	0	0	0	0	0	0	0	0	6.63	0	0	0	0	0	0	0	0	0				Unknown	Unknown	Nitrogen metabolism
H:\测序数据\desert\0\数据分析\classify_10-8\classify_10-8.txt(1414642):	D__S12990452	K00284	E1.4.7.1	0	0	0	0	0	0	0	0	0	16.15	0	0	0	0	0	0	0	0				Unknown	Unknown	Nitrogen metabolism
H:\测序数据\desert\0\数据分析\classify_10-8\classify_10-8.txt(1415765):	F__J11411367	K01915	glnA	0	0	0	0	0	0	0	0	0	0	0	0	0	0	0	0	2.55	0				Unknown	Unknown	Nitrogen metabolism
H:\测序数据\desert\0\数据分析\classify_10-8\classify_10-8.txt(1416279):	C__S9610876	K02274	coxA	0	0	0	0	0	0	0	7.23	0	0	0	0	0	0	0	0	0	0				Unknown	Unknown	Nitrogen metabolism
H:\测序数据\desert\0\数据分析\classify_10-8\classify_10-8.txt(1416339):	B__S2441378	K03521	fixA, etfB	0	0	0	33.88	0	1.11	0	0	0	0	0	0	0	0	0	0	0	0				Unknown	Unknown	Nitrogen metabolism
H:\测序数据\desert\0\数据分析\classify_10-8\classify_10-8.txt(1417064):	E__S7325806	K00372	nasA	0	0	0	0	0	0	0	0	0	0	0	0	0	6.09	8.01	0	0	0				Unknown	Unknown	Nitrogen metabolism
H:\测序数据\desert\0\数据分析\classify_10-8\classify_10-8.txt(1417356):	E__S4752772	K00343	nuoN	0	0	0	0	0	0	0	0	0	0	0	0	3.91	0	0	0	0	0				Unknown	Unknown	Nitrogen metabolism
H:\测序数据\desert\0\数据分析\classify_10-8\classify_10-8.txt(1417729):	C__J14687103	K01915	glnA	0	0	0	0	0	0	0.98	4.74	0	0	0	0	0	0	0	0	0	0				Unknown	Unknown	Nitrogen metabolism
H:\测序数据\desert\0\数据分析\classify_10-8\classify_10-8.txt(1417897):	D__S8336159	K02275	coxB	0	0	0	0	0	0	0	0	0	0	0	5.88	0	0	0	0	0	0				Unknown	Unknown	Nitrogen metabolism
H:\测序数据\desert\0\数据分析\classify_10-8\classify_10-8.txt(1418350):	B__S4891804	K00370	narG	0	0	0	0	0	3.52	0	0	0	0	0	0	0	0	0	0	0	0				Unknown	Unknown	Nitrogen metabolism
H:\测序数据\desert\0\数据分析\classify_10-8\classify_10-8.txt(1419412):	B__S236535	K03521	fixA, etfB	0	0	0	0	10.24	0	0	0	0	0	0	0	0	0	0	0	0	0				Unknown	Unknown	Nitrogen metabolism
H:\测序数据\desert\0\数据分析\classify_10-8\classify_10-8.txt(1420025):	E__S1463969	K01915	glnA	0	0	0	0	0	0	0	0	0	0	0	0	11.53	0	0	0	0	0				Unknown	Unknown	Nitrogen metabolism
H:\测序数据\desert\0\数据分析\classify_10-8\classify_10-8.txt(1420634):	A__R10397170	K00341	nuoL	0	6.19	0	0	0	0	0	0	0	0	0	0	0	0	0	0	0	0				Unknown	Unknown	Nitrogen metabolism
H:\测序数据\desert\0\数据分析\classify_10-8\classify_10-8.txt(1420987):	B__S1567227	K00330	nuoA	0	0	0	21.77	0	0	0	0	0	0	0	0	0	0	0	0	0	0				Unknown	Unknown	Nitrogen metabolism
H:\测序数据\desert\0\数据分析\classify_10-8\classify_10-8.txt(1421006):	F__S10562110	K00265	gltB	0	0	0	0	0	0	0	0	0	0	0	0	0	0	0	0	0	6.05				Unknown	Unknown	Nitrogen metabolism
H:\测序数据\desert\0\数据分析\classify_10-8\classify_10-8.txt(1421047):	F__S620592	K00333	nuoD	0	3.02	0	0	0	0	0	0	0	0	0	0	0	0	0	0	0	16.51				Unknown	Unknown	Nitrogen metabolism
H:\测序数据\desert\0\数据分析\classify_10-8\classify_10-8.txt(1421330):	F__S93889	K01915	glnA	0	0	0	0	0	0	0	0	0	0	0	0	0	0	0	0	8.46	0				Unknown	Unknown	Nitrogen metabolism
H:\测序数据\desert\0\数据分析\classify_10-8\classify_10-8.txt(1422322):	B__S7861828	K15577	nrtB, nasE, cynB	0	0	0	0	12.19	3.03	0	0	0	0	0	0	0	0	0	0	0	0				Unknown	Unknown	Nitrogen metabolism
H:\测序数据\desert\0\数据分析\classify_10-8\classify_10-8.txt(1423475):	B__S241043	K03737	nifJ	0	0	0	0	6.15	4.07	0	0	0	0	0	0	0	0	0	0	0	0				Unknown	Unknown	Nitrogen metabolism
H:\测序数据\desert\0\数据分析\classify_10-8\classify_10-8.txt(1424145):	B__S4611347	K00332	nuoC	0	0	0	0	6.5	0	0	0	0	0	0	0	0	0	0	0	0	0				Unknown	Unknown	Nitrogen metabolism
H:\测序数据\desert\0\数据分析\classify_10-8\classify_10-8.txt(1424331):	D__S1579734	K02276	coxC	0	0	0	0	0	4.04	0	0	0	6.52	0	0	0	0	0	0	0	0				Unknown	Unknown	Nitrogen metabolism
H:\测序数据\desert\0\数据分析\classify_10-8\classify_10-8.txt(1424563):	F__S7875643	K01953	asnB, ASNS	0	0	0	0	0	0	0	0	0	0	0	0	0	0	0	6.5	0	0				Unknown	Unknown	Nitrogen metabolism
H:\测序数据\desert\0\数据分析\classify_10-8\classify_10-8.txt(1424837):	F__S810188	K00265	gltB	0	0	0	0	0	0	0	0	0	0	0	0	0	0	0	0	0	11.9				Unknown	Unknown	Nitrogen metabolism
H:\测序数据\desert\0\数据分析\classify_10-8\classify_10-8.txt(1424990):	D__S9721267	K00343	nuoN	0	0	0	0	0	0	0	0	0	0	10.14	0	0	0	0	0	0	0				Unknown	Unknown	Nitrogen metabolism
H:\测序数据\desert\0\数据分析\classify_10-8\classify_10-8.txt(1426842):	D__R13115338	K00335	nuoF	0	0	0	0	0	0	0	0	0	2.98	0	0	0	0	0	0	0	2.06				Unknown	Unknown	Nitrogen metabolism
H:\测序数据\desert\0\数据分析\classify_10-8\classify_10-8.txt(1427140):	D__S9502968	K00330	nuoA	0	0	0	0	0	0	0	0	0	0	8.22	0	0	0	0	0	0	0				Unknown	Unknown	Nitrogen metabolism
H:\测序数据\desert\0\数据分析\classify_10-8\classify_10-8.txt(1429041):	E__R12049311	K00265	gltB	0	0	0	0	0	0	0	0	0	0	0	0	0	10.69	2.11	0	0	0				Unknown	Unknown	Nitrogen metabolism
H:\测序数据\desert\0\数据分析\classify_10-8\classify_10-8.txt(1429177):	B__S8748589	K01915	glnA	0	0	0	0	3.13	0	0	0	0	0	0	0	0	0	0	0	0	0				Unknown	Unknown	Nitrogen metabolism
H:\测序数据\desert\0\数据分析\classify_10-8\classify_10-8.txt(1429709):	D__S4384908	K01673	cynT, can	0	0	0	0	0	0	0	0	0	0	3.17	0	0	0	0	0	0	0				Unknown	Unknown	Nitrogen metabolism
H:\测序数据\desert\0\数据分析\classify_10-8\classify_10-8.txt(1430048):	C__S9491584	K01674	cah	0	0	0	0	0	0	0	8.18	0	0	0	0	0	0	0	0	0	0				Unknown	Unknown	Nitrogen metabolism
H:\测序数据\desert\0\数据分析\classify_10-8\classify_10-8.txt(1431856):	D__S5860079	K00411	UQCRFS1, RIP1, petA	0	0	0	0	0	0	0	0	0	4.91	3	0	0	0	0	0	0	0				Unknown	Unknown	Nitrogen metabolism
H:\测序数据\desert\0\数据分析\classify_10-8\classify_10-8.txt(1432642):	C__R14638971	K00362	nirB	0	0	5.36	0	0	0	15.33	0	0	0	0	0	0	0	0	0	2.85	0				Unknown	Unknown	Nitrogen metabolism
H:\测序数据\desert\0\数据分析\classify_10-8\classify_10-8.txt(1433305):	C__S11431680	K00341	nuoL	0	0	0	0	0	0	0	0	2.78	0	0	0	0	0	0	0	0	0				Unknown	Unknown	Nitrogen metabolism
H:\测序数据\desert\0\数据分析\classify_10-8\classify_10-8.txt(1434436):	D__S12964983	K00341	nuoL	0	2.76	0	0	0	0	0	0	0	0	0	9.24	0	0	0	0	0	0				Unknown	Unknown	Nitrogen metabolism
H:\测序数据\desert\0\数据分析\classify_10-8\classify_10-8.txt(1435399):	B__S2998008	K00376	nosZ	0	0	0	0	0	4.28	0	0	0	0	0	0	0	0	0	0	0	0				Unknown	Unknown	Nitrogen metabolism
H:\测序数据\desert\0\数据分析\classify_10-8\classify_10-8.txt(1436453):	C__S14436613	K02274	coxA	0	0	0	0	0	0	0	0	2.4	0	0	0	0	0	0	0	0	0				Unknown	Unknown	Nitrogen metabolism
H:\测序数据\desert\0\数据分析\classify_10-8\classify_10-8.txt(1436504):	E__S690271	K01424	E3.5.1.1, ansA, ansB	0	0	0	0	0	0	0	0	0	0	0	0	4.85	0	0	0	0	0				Unknown	Unknown	Nitrogen metabolism
H:\测序数据\desert\0\数据分析\classify_10-8\classify_10-8.txt(1436914):	B__S5844395	K00412	CYTB, petB	0	0	0	0	3.79	0	0	0	0	0	0	0	0	0	0	0	2.9	0				Unknown	Unknown	Nitrogen metabolism
H:\测序数据\desert\0\数据分析\classify_10-8\classify_10-8.txt(1437859):	F__S8236511	K00342	nuoM	0	0	0	0	0	0	0	0	0	0	0	0	0	0	0	0	7.27	0				Unknown	Unknown	Nitrogen metabolism
H:\测序数据\desert\0\数据分析\classify_10-8\classify_10-8.txt(1439104):	C__S3269005	K15371	GDH2	0	0	0	0	0	0	0	0	7.42	0	0	0	0	0	0	0	0	0				Unknown	Unknown	Nitrogen metabolism
H:\测序数据\desert\0\数据分析\classify_10-8\classify_10-8.txt(1439393):	C__S1381026	K00368	nirK	0	0	0	0	0	0	0	4.19	0	0	0	0	0	0	0	0	0	0				Unknown	Unknown	Nitrogen metabolism
H:\测序数据\desert\0\数据分析\classify_10-8\classify_10-8.txt(1439466):	F__S9004068	K01425	glsA, GLS	0	0	0	0	0	0	0	0	0	0	0	0	0	0	0	0	0	4.53				Unknown	Unknown	Nitrogen metabolism
H:\测序数据\desert\0\数据分析\classify_10-8\classify_10-8.txt(1440170):	C__S11511527	K00333	nuoD	0	0	0	0	0	0	0	16.36	0	0	0	0	0	0	0	0	0	0				Unknown	Unknown	Nitrogen metabolism
H:\测序数据\desert\0\数据分析\classify_10-8\classify_10-8.txt(1440506):	B__R11400899	K01953	asnB, ASNS	0	0	0	0	1.04	31.57	0	0	0	0	0	0	0	0.53	0	0	0	0				Unknown	Unknown	Nitrogen metabolism
H:\测序数据\desert\0\数据分析\classify_10-8\classify_10-8.txt(1440608):	D__S12819388	K01915	glnA	0	0	0	0	0	0	0	0	2.07	0	0	8.12	0	0	0	0	2.5	0				Unknown	Unknown	Nitrogen metabolism
H:\测序数据\desert\0\数据分析\classify_10-8\classify_10-8.txt(1442356):	B__R11554236	K00333	nuoD	0	0	0	0	0	3.84	0	0	0	0	0	0	0	0	0	0	0	0				Unknown	Unknown	Nitrogen metabolism
H:\测序数据\desert\0\数据分析\classify_10-8\classify_10-8.txt(1443093):	C__S2126345	K02567	napA	0	0	0	0	0	0	0	12.53	0	0	0	0	0	0	0	0	0	0				Unknown	Unknown	Nitrogen metabolism
H:\测序数据\desert\0\数据分析\classify_10-8\classify_10-8.txt(1444413):	B__S7462850	K15371	GDH2	0	0	0	0	5.58	0	0	0	0	0	0	0	0	0	0	0	0	0				Unknown	Unknown	Nitrogen metabolism
H:\测序数据\desert\0\数据分析\classify_10-8\classify_10-8.txt(1446296):	F__S431962	K15578	nrtC, nasD	0	0	0	0	0	0	0	0	0	0	0	0	0	0	0	0	3.51	0				Unknown	Unknown	Nitrogen metabolism
H:\测序数据\desert\0\数据分析\classify_10-8\classify_10-8.txt(1446442):	D__S2067407	K00343	nuoN	0	3.04	0	0	0	0	0	0	0	0	0	5.09	0	0	0	0	0	0				Unknown	Unknown	Nitrogen metabolism
H:\测序数据\desert\0\数据分析\classify_10-8\classify_10-8.txt(1446803):	C__S823872	K00362	nirB	0	0	0	0	0	0	5.93	0	0	0	0	0	0	0	0	0	1.65	0				Unknown	Unknown	Nitrogen metabolism
H:\测序数据\desert\0\数据分析\classify_10-8\classify_10-8.txt(1448778):	E__S4755849	K01915	glnA	0	0.99	0	0	0	0	0	0	0	0	0	1.67	5.47	1.54	0	0	3.47	0				Unknown	Unknown	Nitrogen metabolism
H:\测序数据\desert\0\数据分析\classify_10-8\classify_10-8.txt(1449415):	C__R14757067	K00266	gltD	0	0	0	0	1.09	0	1	0	5.52	0	0	0	0	0	0	0	0	0				Unknown	Unknown	Nitrogen metabolism
H:\测序数据\desert\0\数据分析\classify_10-8\classify_10-8.txt(1449993):	B__S11318323	K00334	nuoE	0	0	0	10.46	0	1.57	0	0	0	0	0	0	0	0	0	0	0	0				Unknown	Unknown	Nitrogen metabolism
H:\测序数据\desert\0\数据分析\classify_10-8\classify_10-8.txt(1451309):	A__S10212732	K00459	E1.13.12.16	0	0	226.12	0	0	0	0	0	0	0	0	0	0	0	0	0	0	0				Unknown	Unknown	Nitrogen metabolism
H:\测序数据\desert\0\数据分析\classify_10-8\classify_10-8.txt(1451360):	A__S4233404	K00331	nuoB	0	12.09	0	0	0	0	0	0	0	0	0	0	0	0	0	0	0	0				Unknown	Unknown	Nitrogen metabolism
H:\测序数据\desert\0\数据分析\classify_10-8\classify_10-8.txt(1452350):	C__S11557869	K01915	glnA	0	0	0	0	0	0	0	0	8.74	0	0	0	0	0	0	0	0	0				Unknown	Unknown	Nitrogen metabolism
H:\测序数据\desert\0\数据分析\classify_10-8\classify_10-8.txt(1452491):	C__S3045369	K00342	nuoM	0	0	0	0	0	0	0	7.55	2.17	0	0	0	0	0	0	0	0	5.68				Unknown	Unknown	Nitrogen metabolism
H:\测序数据\desert\0\数据分析\classify_10-8\classify_10-8.txt(1456024):	D__S2512287	K01953	asnB, ASNS	0	0	0	0	0	0	0	0	0	0	0	3.48	0	0	0	0	0	0				Unknown	Unknown	Nitrogen metabolism
H:\测序数据\desert\0\数据分析\classify_10-8\classify_10-8.txt(1456188):	B__S11304949	K01953	asnB, ASNS	0	0	0	0	1.47	5.11	0	0	0	0	0	0	0	0	0	0	0	0				Unknown	Unknown	Nitrogen metabolism
H:\测序数据\desert\0\数据分析\classify_10-8\classify_10-8.txt(1458671):	C__R14577014	K01915	glnA	0	0	0	0	0	0	4.52	0	1.57	0	0	0	0	2.51	0	0	0	0				Unknown	Unknown	Nitrogen metabolism
H:\测序数据\desert\0\数据分析\classify_10-8\classify_10-8.txt(1460353):	D__R13065931	K00411	UQCRFS1, RIP1, petA	0	0	0	0	0	0	0	0	0	0	0	20.07	0	0	0	0	0	0				Unknown	Unknown	Nitrogen metabolism
H:\测序数据\desert\0\数据分析\classify_10-8\classify_10-8.txt(1462599):	B__S4092156	K00336	nuoG	0	0	0	0	0	4.48	0	0	0	0	0	0	0	0	0	0	0	0				Unknown	Unknown	Nitrogen metabolism
H:\测序数据\desert\0\数据分析\classify_10-8\classify_10-8.txt(1463139):	B__S8415487	K00370	narG	0	0	0	0	9.68	2.14	0	0	0	0	0	0	0	0	0	0	0	0				Unknown	Unknown	Nitrogen metabolism
H:\测序数据\desert\0\数据分析\classify_10-8\classify_10-8.txt(1464049):	E__R11945393	K10946	pmoC-amoC	0	0	0	0	0	0	0	0	0	0	0	0	0	2.85	10.13	1.31	0	2.33				Unknown	Unknown	Nitrogen metabolism
H:\测序数据\desert\0\数据分析\classify_10-8\classify_10-8.txt(1464629):	F__R11555609	K02276	coxC	0	0	0	0	0	0	0	0	0	0	0	0	0	0	0	0	0	6.49				Unknown	Unknown	Nitrogen metabolism
H:\测序数据\desert\0\数据分析\classify_10-8\classify_10-8.txt(1465009):	B__R11477504	K01915	glnA	0	0.77	0	0	0.58	6.96	0	0	0	0	0	0	0	0	0	0	0	0				Unknown	Unknown	Nitrogen metabolism
H:\测序数据\desert\0\数据分析\classify_10-8\classify_10-8.txt(1465933):	C__S2559197	K01915	glnA	0	0	0	0	0	0	0	0	10.82	0	0	0	0	0	0	0	0	0				Unknown	Unknown	Nitrogen metabolism
H:\测序数据\desert\0\数据分析\classify_10-8\classify_10-8.txt(1466115):	D__S5914099	K03522	fixB, etfA	0	0	0	0	0	0	0	0	0	6	0	0	0	0	0	0	0	0				Unknown	Unknown	Nitrogen metabolism
H:\测序数据\desert\0\数据分析\classify_10-8\classify_10-8.txt(1466251):	F__S8151453	K00340	nuoK	0	0	0	0	0	0	0	0	0	0	0	0	0	0	0	0	8.3	3.6				Unknown	Unknown	Nitrogen metabolism
H:\测序数据\desert\0\数据分析\classify_10-8\classify_10-8.txt(1466606):	B__S808899	K02274	coxA	0	0	0	0	6.92	0	0	0	0	0	0	0	0	0	0	0	0	0				Unknown	Unknown	Nitrogen metabolism
H:\测序数据\desert\0\数据分析\classify_10-8\classify_10-8.txt(1467620):	B__S5402065	K01915	glnA	0	0	0	0	0	8.9	0	0	0	0	0	0	0	0	0	0	0	0				Unknown	Unknown	Nitrogen metabolism
H:\测序数据\desert\0\数据分析\classify_10-8\classify_10-8.txt(1467852):	F__S217851	K02274	coxA	0	0	0	0	0	0	0	0	0	0	0	0	0	0	0	0	0	7.55				Unknown	Unknown	Nitrogen metabolism
H:\测序数据\desert\0\数据分析\classify_10-8\classify_10-8.txt(1469131):	D__S2190792	K03385	nrfA	0	0	0	0	0	0	0	0	0	0	5.46	0	0	0	0	0	0	0				Unknown	Unknown	Nitrogen metabolism
H:\测序数据\desert\0\数据分析\classify_10-8\classify_10-8.txt(1469531):	E__R12133926	K02274	coxA	0	0	0	0	0	0	0	0	0	0	0	0	0	0	3.26	0	0	0				Unknown	Unknown	Nitrogen metabolism
H:\测序数据\desert\0\数据分析\classify_10-8\classify_10-8.txt(1470934):	F__R11528836	K00266	gltD	0	0	0	0	0	0	0	0	0	0	0	0	0	0	0	0	12.64	0				Unknown	Unknown	Nitrogen metabolism
H:\测序数据\desert\0\数据分析\classify_10-8\classify_10-8.txt(1472109):	F__J11364967	K00284	E1.4.7.1	0	0	0	0	0	0	0	0	0	0	0	1.06	0	0.98	1.54	0	11.78	0				Unknown	Unknown	Nitrogen metabolism
H:\测序数据\desert\0\数据分析\classify_10-8\classify_10-8.txt(1472291):	F__R11384522	K13378	nuoCD	0	0	0	0	0	0	0	0	0	0	0	0	0	0	0	28.83	0	0				Unknown	Unknown	Nitrogen metabolism
H:\测序数据\desert\0\数据分析\classify_10-8\classify_10-8.txt(1473109):	B__S11166134	K00368	nirK	0	0	0	0	4.67	3.09	0	0	0	0	0	0	0	1.58	0	0	0	0				Unknown	Unknown	Nitrogen metabolism
H:\测序数据\desert\0\数据分析\classify_10-8\classify_10-8.txt(1474453):	E__S6652892	K00334	nuoE	0	0	0	0	0	0	0	0	0	0	0	0	5.18	0	0	0	0	0				Unknown	Unknown	Nitrogen metabolism
H:\测序数据\desert\0\数据分析\classify_10-8\classify_10-8.txt(1474505):	E__R12009292	K00266	gltD	0	0	0	0	0	0	0	0	0	0	0	0	6.1	0	0	0	0	0				Unknown	Unknown	Nitrogen metabolism
H:\测序数据\desert\0\数据分析\classify_10-8\classify_10-8.txt(1474959):	F__R11484191	K00342	nuoM	0	0	0	0	0	0	0	0	0	0	0	0	0	0	0	0	0	8.68				Unknown	Unknown	Nitrogen metabolism
H:\测序数据\desert\0\数据分析\classify_10-8\classify_10-8.txt(1475175):	F__S10806874	K00343	nuoN	0	0	0	0	0	0	0	0	0	0	0	0	0	0	0	0	0	4.87				Unknown	Unknown	Nitrogen metabolism
H:\测序数据\desert\0\数据分析\classify_10-8\classify_10-8.txt(1475823):	E__S6587943	K02275	coxB	0	0	0	1.71	0	0	0	0	0	0	0	0	9.57	0	0	0	0	0				Unknown	Unknown	Nitrogen metabolism
H:\测序数据\desert\0\数据分析\classify_10-8\classify_10-8.txt(1475835):	E__S11704226	K01953	asnB, ASNS	0	0	0	0	0	0	0	0	0	0	0	0	0	3.26	3.43	0	0	0				Unknown	Unknown	Nitrogen metabolism
H:\测序数据\desert\0\数据分析\classify_10-8\classify_10-8.txt(1477648):	F__S4205030	K00335	nuoF	0	0	0	0	0	0	0	0	0	0	0	0	0	0	0	0	0	4.76				Unknown	Unknown	Nitrogen metabolism
H:\测序数据\desert\0\数据分析\classify_10-8\classify_10-8.txt(1478713):	D__S6565146	K01915	glnA	0	0	0	0	0	0	0	0	0	14.54	0	0	0	0	0	0	0	0				Unknown	Unknown	Nitrogen metabolism
H:\测序数据\desert\0\数据分析\classify_10-8\classify_10-8.txt(1479767):	F__S7314505	K00331	nuoB	0	0	0	0	0	0	0	0	0	0	0	0	0	0	0	0	0	8.11				Unknown	Unknown	Nitrogen metabolism
H:\测序数据\desert\0\数据分析\classify_10-8\classify_10-8.txt(1480398):	F__S8188650	K00333	nuoD	0	0	0	0	0	0	0	0	0	0	0	0	0	0	0	0	0	4.78				Unknown	Unknown	Nitrogen metabolism
H:\测序数据\desert\0\数据分析\classify_10-8\classify_10-8.txt(1480408):	D__S6504205	K01915	glnA	0	0	0	0	0	0	0	0	0	16.26	0	0	0	0	0	0	0	0				Unknown	Unknown	Nitrogen metabolism
H:\测序数据\desert\0\数据分析\classify_10-8\classify_10-8.txt(1480995):	B__S6428716	K01953	asnB, ASNS	0	0	0	21.31	0	0	0	0	0	0	0	0	0	0	0	0	0	0				Unknown	Unknown	Nitrogen metabolism
H:\测序数据\desert\0\数据分析\classify_10-8\classify_10-8.txt(1481381):	F__S10638492	K00341	nuoL	0	0	0	0	0	0	0	0	0	0	0	0	0	0	0	0	0	12.23				Unknown	Unknown	Nitrogen metabolism
H:\测序数据\desert\0\数据分析\classify_10-8\classify_10-8.txt(1481624):	E__S5579312	K01915	glnA	0	0	0	0	0	0	0	0	0	0	0	0	4.87	0	0	0	0	0				Unknown	Unknown	Nitrogen metabolism
H:\测序数据\desert\0\数据分析\classify_10-8\classify_10-8.txt(1482008):	A__R10506467	K02274	coxA	0	7.11	0	0	0	0	0	0	0	0	0	0	0	0	0	0	0	0				Unknown	Unknown	Nitrogen metabolism
H:\测序数据\desert\0\数据分析\classify_10-8\classify_10-8.txt(1482039):	E__S3831051	K00262	E1.4.1.4, gdhA	0	0	0	0	0	0	0	0	0	0	0	0	0	2.33	9.2	0	0	0				Unknown	Unknown	Nitrogen metabolism
H:\测序数据\desert\0\数据分析\classify_10-8\classify_10-8.txt(1482440):	D__S12945994	K00330	nuoA	0	0	0	0	0	0	0	0	0	0	4.65	2.33	0	0	0	0	0	1.17				Unknown	Unknown	Nitrogen metabolism
H:\测序数据\desert\0\数据分析\classify_10-8\classify_10-8.txt(1483332):	E__S4335333	K00413	CYC1, CYT1, petC	0	0	0	0	0	0	0	0	0	0	0	0	0	8.99	0	0	0	0				Unknown	Unknown	Nitrogen metabolism
H:\测序数据\desert\0\数据分析\classify_10-8\classify_10-8.txt(1484410):	F__S9067602	K00284	E1.4.7.1	0	0	0	0	0	0	0	0	0	0	0	0	0	0	0	8.42	0	0				Unknown	Unknown	Nitrogen metabolism
H:\测序数据\desert\0\数据分析\classify_10-8\classify_10-8.txt(1484820):	C__S7788433	K00339	nuoJ	0	0	0	0	0	0	10.17	0	0	0	0	0	0	0	0	0	0	0				Unknown	Unknown	Nitrogen metabolism
H:\测序数据\desert\0\数据分析\classify_10-8\classify_10-8.txt(1486713):	E__S4748986	K15371	GDH2	0	0	0	0	0	0	0	0	0	0	0	0	0	2.24	7.05	0	0	0				Unknown	Unknown	Nitrogen metabolism
H:\测序数据\desert\0\数据分析\classify_10-8\classify_10-8.txt(1487002):	C__S1924332	K02275	coxB	0	0	0	0	0	0	0	0	11.06	0	0	0	0	0	0	0	0	0				Unknown	Unknown	Nitrogen metabolism
H:\测序数据\desert\0\数据分析\classify_10-8\classify_10-8.txt(1487494):	B__S7617510	K00284	E1.4.7.1	0	0	0	0	4.58	1.82	0	0	0	0	0	0	0	0	0	0	0	0				Unknown	Unknown	Nitrogen metabolism
H:\测序数据\desert\0\数据分析\classify_10-8\classify_10-8.txt(1488540):	D__S7355052	K03737	nifJ	0	0	0	0	0	0	0	0	0	0	9.39	0	0	0	0	0	0	0				Unknown	Unknown	Nitrogen metabolism
H:\测序数据\desert\0\数据分析\classify_10-8\classify_10-8.txt(1489773):	F__S5982341	K02274	coxA	0	0	0	0	0	0	0	0	0	0	0	0	0	0	0	0	0	8				Unknown	Unknown	Nitrogen metabolism
H:\测序数据\desert\0\数据分析\classify_10-8\classify_10-8.txt(1491617):	F__R11396154	K00341	nuoL	0	0	0	0	0	0	0	0	0	0	0	0	0	0	0	0	0	2.4				Unknown	Unknown	Nitrogen metabolism
H:\测序数据\desert\0\数据分析\classify_10-8\classify_10-8.txt(1492593):	F__S4094388	K01953	asnB, ASNS	0	0	0	0	0	0	0	0	0	0	0	2.06	0	0	0	0	12.84	0				Unknown	Unknown	Nitrogen metabolism
H:\测序数据\desert\0\数据分析\classify_10-8\classify_10-8.txt(1493397):	B__S10499385	K02274	coxA	0	0	0	0	6.7	0	0	0	0	0	0	2.46	0	0	0	0	0	0				Unknown	Unknown	Nitrogen metabolism
H:\测序数据\desert\0\数据分析\classify_10-8\classify_10-8.txt(1496985):	B__S1397322	K01953	asnB, ASNS	0	0	0	0	0	3.12	0	0	0	0	0	0	0	0	0	0	0	0				Unknown	Unknown	Nitrogen metabolism
H:\测序数据\desert\0\数据分析\classify_10-8\classify_10-8.txt(1497095):	C__S9113270	K00366	nirA	0	0	0	0	0	0	0	0	9.36	0	0	0	0	0	0	0	0	0				Unknown	Unknown	Nitrogen metabolism
H:\测序数据\desert\0\数据分析\classify_10-8\classify_10-8.txt(1497979):	D__S10795875	K00370	narG	0	0	0	0	0	0	0	0	0	0	5.92	0	0	0	0	0	0	0				Unknown	Unknown	Nitrogen metabolism
H:\测序数据\desert\0\数据分析\classify_10-8\classify_10-8.txt(1501663):	C__S6971630	K03521	fixA, etfB	0	0	0	0	0	0	0	0	5.43	0	0	0	0	0	0	0	0	0				Unknown	Unknown	Nitrogen metabolism
H:\测序数据\desert\0\数据分析\classify_10-8\classify_10-8.txt(1502645):	E__S7986466	K00339	nuoJ	0	0	0	0	0	0	0	0	0	0	0	0	0	1.2	0	0	0	0				Unknown	Unknown	Nitrogen metabolism
H:\测序数据\desert\0\数据分析\classify_10-8\classify_10-8.txt(1502738):	F__J11405064	K15876	nrfH	0	0	0	0	0	0	0	0	0	0	0	0	0	0	0	0.87	0	0				Unknown	Unknown	Nitrogen metabolism
H:\测序数据\desert\0\数据分析\classify_10-8\classify_10-8.txt(1503119):	D__S11794625	K01915	glnA	0	3.96	0	0	0	1.99	0	0	0	0	5.89	0	0	0	0	0	0	0				Unknown	Unknown	Nitrogen metabolism
H:\测序数据\desert\0\数据分析\classify_10-8\classify_10-8.txt(1503744):	D__S9305504	K10944	pmoA-amoA	0	0	0	0	0	0	0	0	0	1.29	5.9	0	0	0	0	0	0	0				Unknown	Unknown	Nitrogen metabolism
H:\测序数据\desert\0\数据分析\classify_10-8\classify_10-8.txt(1503865):	F__S5077464	K01953	asnB, ASNS	0	0	0	0	0	0	0	0	0	0	0	0	0	0	0	0	0	2.64				Unknown	Unknown	Nitrogen metabolism
H:\测序数据\desert\0\数据分析\classify_10-8\classify_10-8.txt(1504084):	D__S11565224	K00362	nirB	0	0	0	0	0	0	0	0	0	6.52	0	1.12	0	0	0	0	0	0				Unknown	Unknown	Nitrogen metabolism
H:\测序数据\desert\0\数据分析\classify_10-8\classify_10-8.txt(1504088):	C__S13573239	K03737	nifJ	0	0	0	0	0	0	0	0	5.11	0	0	0	0	0	0	0	0	0				Unknown	Unknown	Nitrogen metabolism
H:\测序数据\desert\0\数据分析\classify_10-8\classify_10-8.txt(1504829):	F__S4938759	K00284	E1.4.7.1	0	0	0	0	0	0	0	0	0	0	0	0	0	0	0	0	0	14.34				Unknown	Unknown	Nitrogen metabolism
H:\测序数据\desert\0\数据分析\classify_10-8\classify_10-8.txt(1504981):	F__S5757391	K00371	narH	0	0	0	0	0	0	0	0	0	0	0	0	0	5.94	14.06	0	2.98	0				Unknown	Unknown	Nitrogen metabolism
H:\测序数据\desert\0\数据分析\classify_10-8\classify_10-8.txt(1507376):	E__S10196448	K00342	nuoM	0	1.82	0	0	0	0	0	0	0	0	0	0	0	7.71	0	0	0	0				Unknown	Unknown	Nitrogen metabolism
H:\测序数据\desert\0\数据分析\classify_10-8\classify_10-8.txt(1507564):	E__S2651365	K02274	coxA	0	0	0	0	0	0	0	0	0	0	0	0	9.87	0	0	0	0	0				Unknown	Unknown	Nitrogen metabolism
H:\测序数据\desert\0\数据分析\classify_10-8\classify_10-8.txt(1507569):	F__S1231818	K00362	nirB	0	0	0	0	0	0	0	0	0	0	0	0	0	0	0	0	0	12.12				Unknown	Unknown	Nitrogen metabolism
H:\测序数据\desert\0\数据分析\classify_10-8\classify_10-8.txt(1508189):	E__J11946561	K02274	coxA	0	0	0	0	0	0	0	0	0	0	0	0	2.47	0	0	0	0	0				Unknown	Unknown	Nitrogen metabolism
H:\测序数据\desert\0\数据分析\classify_10-8\classify_10-8.txt(1508470):	C__S6157404	K02275	coxB	0	0	0	0	0	0	0	0	9.34	0	0	0	0	0	0	0	0	0				Unknown	Unknown	Nitrogen metabolism
H:\测序数据\desert\0\数据分析\classify_10-8\classify_10-8.txt(1508751):	E__R11939233	K01915	glnA	0	0	0	0	0	0	0	0	0	0	0	0	0.63	3.11	11.22	0	0	0				Unknown	Unknown	Nitrogen metabolism
H:\测序数据\desert\0\数据分析\classify_10-8\classify_10-8.txt(1509601):	F__S4494047	K02274	coxA	0	0	0	0	0	0	0	0	0	0	0	0	0	0	0	7.97	0	0				Unknown	Unknown	Nitrogen metabolism
H:\测序数据\desert\0\数据分析\classify_10-8\classify_10-8.txt(1510473):	C__S1333896	K03737	nifJ	0	0	0	0	0	0	5.46	0	0	0	0	0	0	0	0	0	0	0				Unknown	Unknown	Nitrogen metabolism
H:\测序数据\desert\0\数据分析\classify_10-8\classify_10-8.txt(1510934):	D__S1578723	K00605	gcvT, AMT	0	0	0	0	0	0	0	0	0	0	14.92	0	0	0	0	0	0	0				Unknown	Unknown	Nitrogen metabolism
H:\测序数据\desert\0\数据分析\classify_10-8\classify_10-8.txt(1511370):	F__R11405312	K00335	nuoF	0	0	0	0	0	0	0	0	0	0	0	0	0	0	0	0	0	18.56				Unknown	Unknown	Nitrogen metabolism
H:\测序数据\desert\0\数据分析\classify_10-8\classify_10-8.txt(1511759):	D__S6888398	K02274	coxA	0	0	0	0	0	0	0	0	0	6.3	0	0	0	0	0	0	0	0				Unknown	Unknown	Nitrogen metabolism
H:\测序数据\desert\0\数据分析\classify_10-8\classify_10-8.txt(1511969):	E__S145481	K00337	nuoH	0	0	0	0	0	0	0	0	0	0	0	0	0	4.39	0	0	3.3	0				Unknown	Unknown	Nitrogen metabolism
H:\测序数据\desert\0\数据分析\classify_10-8\classify_10-8.txt(1513132):	F__R11470629	K00341	nuoL	0	0	0	0	0	0	0	0	0	0	0	0	0	0.81	0	0	12.13	0				Unknown	Unknown	Nitrogen metabolism
H:\测序数据\desert\0\数据分析\classify_10-8\classify_10-8.txt(1513707):	D__S2458744	K00341	nuoL	0	0	0	0	0	0	0	0	0	0	5.61	0	0	0	0	0	0	0				Unknown	Unknown	Nitrogen metabolism
H:\测序数据\desert\0\数据分析\classify_10-8\classify_10-8.txt(1513741):	B__S7891331	K00376	nosZ	0	0	0	27.6	0	0	0	0	0	0	0	0	0	0	0	0	0	0				Unknown	Unknown	Nitrogen metabolism
H:\测序数据\desert\0\数据分析\classify_10-8\classify_10-8.txt(1514942):	D__S5778018	K00341	nuoL	0	0	0	0	0	0	0	0	0	8.01	0	0	0	0	0	0	0	0				Unknown	Unknown	Nitrogen metabolism
H:\测序数据\desert\0\数据分析\classify_10-8\classify_10-8.txt(1515340):	C__S9699240	K01915	glnA	0	0	0	0	0	0	8.6	0	0	0	0	0	0	0	0	0	0	0				Unknown	Unknown	Nitrogen metabolism
H:\测序数据\desert\0\数据分析\classify_10-8\classify_10-8.txt(1515408):	B__S11260147	K00332	nuoC	0	0	0	0	0	23.21	0	0	0	0	0	0	0	0	0	0	0	0				Unknown	Unknown	Nitrogen metabolism
H:\测序数据\desert\0\数据分析\classify_10-8\classify_10-8.txt(1515602):	B__S4387378	K00336	nuoG	0	0	0	0	0	9.48	0	0	0	0	0	0	0	0	0	0	0	0				Unknown	Unknown	Nitrogen metabolism
H:\测序数据\desert\0\数据分析\classify_10-8\classify_10-8.txt(1516463):	F__J11464011	K03737	nifJ	0	0	0	0	0	0	0	0	0	0	0	0	0	0	0	0	9.74	0				Unknown	Unknown	Nitrogen metabolism
H:\测序数据\desert\0\数据分析\classify_10-8\classify_10-8.txt(1516528):	A__S4023210	K02275	coxB	0	13.74	0	0	0	0	0	0	0	0	0	0	0	0.92	0	0	0	0				Unknown	Unknown	Nitrogen metabolism
H:\测序数据\desert\0\数据分析\classify_10-8\classify_10-8.txt(1517638):	E__S5386567	K02275	coxB	0	0	0	0	0	0	0	0	0	0	2.35	0	2.9	0.81	0	0	0	0				Unknown	Unknown	Nitrogen metabolism
H:\测序数据\desert\0\数据分析\classify_10-8\classify_10-8.txt(1518089):	A__S1108250	K01953	asnB, ASNS	0	2.76	0	0	0	0	0	0	0	0	0.77	0	0	0	0	0	0	0				Unknown	Unknown	Nitrogen metabolism
H:\测序数据\desert\0\数据分析\classify_10-8\classify_10-8.txt(1518834):	E__S3431248	K03737	nifJ	0	0	0	0	0	0	0	0	0	0	0	3.42	0	3.15	1.24	0	2.37	0				Unknown	Unknown	Nitrogen metabolism
H:\测序数据\desert\0\数据分析\classify_10-8\classify_10-8.txt(1519716):	D__R13072779	K00605	gcvT, AMT	0	0	0	0	0	0	0	0	0	0	12.41	0	0	0	0	0	0	0				Unknown	Unknown	Nitrogen metabolism
H:\测序数据\desert\0\数据分析\classify_10-8\classify_10-8.txt(1519776):	C__S14490285	K01915	glnA	0	0	0	0	0	0	3.01	0	0	0	0	0	0	0	0	0	0	0				Unknown	Unknown	Nitrogen metabolism
H:\测序数据\desert\0\数据分析\classify_10-8\classify_10-8.txt(1520109):	D__S13018230	K00342	nuoM	0	0	0	0	0	2.05	0	0	0	3.31	6.07	10.26	0	0	0	0	0	0				Unknown	Unknown	Nitrogen metabolism
H:\测序数据\desert\0\数据分析\classify_10-8\classify_10-8.txt(1520644):	F__S7226973	K15371	GDH2	0	0	0	0	0	0	0	0	0	0	0	0	0	0	0	11.96	0	3.14				Unknown	Unknown	Nitrogen metabolism
H:\测序数据\desert\0\数据分析\classify_10-8\classify_10-8.txt(1520965):	E__S9410728	K00342	nuoM	0	0	0	0	0	0	0	0	0	0	0	0	7.46	0	0	0	0	0				Unknown	Unknown	Nitrogen metabolism
H:\测序数据\desert\0\数据分析\classify_10-8\classify_10-8.txt(1521346):	F__S8045604	K00265	gltB	0	0	0	0	0	0	0	0	0	0	0	0	0	0	0	0	0	19.52				Unknown	Unknown	Nitrogen metabolism
H:\测序数据\desert\0\数据分析\classify_10-8\classify_10-8.txt(1521685):	C__S4076352	K02275	coxB	0	0	0	0	0	0	4.35	0	0	0	0	0	0	0	0	0	3.63	0				Unknown	Unknown	Nitrogen metabolism
H:\测序数据\desert\0\数据分析\classify_10-8\classify_10-8.txt(1522595):	C__S3463257	K01953	asnB, ASNS	0	0	0	0	0	0	0	10.19	0	0	0	0	0	0	0	0	0	0				Unknown	Unknown	Nitrogen metabolism
H:\测序数据\desert\0\数据分析\classify_10-8\classify_10-8.txt(1522978):	B__R11386882	K13378	nuoCD	0	0	0	0	0	31.27	0	0	0	0	0	0	0	0	0	0	0.48	0				Unknown	Unknown	Nitrogen metabolism
H:\测序数据\desert\0\数据分析\classify_10-8\classify_10-8.txt(1523139):	C__R14584139	K02274	coxA	0	2.91	0	0	0	0	0	7.8	0	0	0	0	0	0	0	0	0	0				Unknown	Unknown	Nitrogen metabolism
H:\测序数据\desert\0\数据分析\classify_10-8\classify_10-8.txt(1523399):	D__S10019435	K01915	glnA	0	0	0	0	0	0	0	0	0	0	10.46	0	0	0	3.81	0	0	0				Unknown	Unknown	Nitrogen metabolism
H:\测序数据\desert\0\数据分析\classify_10-8\classify_10-8.txt(1524015):	B__S6947798	K00265	gltB	0	0	0	0	0	2.36	0	0	0	0	0	0	0	0	0	0	0	0				Unknown	Unknown	Nitrogen metabolism
H:\测序数据\desert\0\数据分析\classify_10-8\classify_10-8.txt(1524586):	B__S5065356	K00376	nosZ	0	0	0	0	0	16.21	0	0	0	0	0	0	0	0	0	0	0	0				Unknown	Unknown	Nitrogen metabolism
H:\测序数据\desert\0\数据分析\classify_10-8\classify_10-8.txt(1526468):	B__J11468333	K00339	nuoJ	0	0	0	0	0	9.26	0	0	0	0	0	0	0	0	0	0	3.56	0				Unknown	Unknown	Nitrogen metabolism
H:\测序数据\desert\0\数据分析\classify_10-8\classify_10-8.txt(1526570):	E__S3568956	K00333	nuoD	0	0	0	0	0	0	0	0	0	0	0	0	4.67	0	0	0	0	0				Unknown	Unknown	Nitrogen metabolism
H:\测序数据\desert\0\数据分析\classify_10-8\classify_10-8.txt(1526672):	C__S8333676	K00342	nuoM	0	0	0	0	0	0	0	8.38	0	0	0	0	0	0	0	0	0	0				Unknown	Unknown	Nitrogen metabolism
H:\测序数据\desert\0\数据分析\classify_10-8\classify_10-8.txt(1527000):	E__S9236810	K00337	nuoH	0	0	0	0	0	0	0	0	0	0	0	0	0	12.13	0	0	0	0				Unknown	Unknown	Nitrogen metabolism
H:\测序数据\desert\0\数据分析\classify_10-8\classify_10-8.txt(1528634):	B__S3759238	K00605	gcvT, AMT	0	6.59	0	0	6.68	3.32	0	0	0	0	0	0	0	0	0	0	0	0				Unknown	Unknown	Nitrogen metabolism
H:\测序数据\desert\0\数据分析\classify_10-8\classify_10-8.txt(1529183):	D__S9062042	K01953	asnB, ASNS	0	0	0	0	0	0	0	0	0	0	0	6.81	0	0	0	0	0	0				Unknown	Unknown	Nitrogen metabolism
H:\测序数据\desert\0\数据分析\classify_10-8\classify_10-8.txt(1530545):	F__R11379062	K01953	asnB, ASNS	0	0.85	0	0	0.32	0.96	0	0	0	0	0	0	0	0.33	0.52	0	0	2.5				Unknown	Unknown	Nitrogen metabolism
H:\测序数据\desert\0\数据分析\classify_10-8\classify_10-8.txt(1531012):	E__S6162011	K01953	asnB, ASNS	0	0	0	0	0	0	0	0	0	0	0	0	0	0	5.91	0	0	0				Unknown	Unknown	Nitrogen metabolism
H:\测序数据\desert\0\数据分析\classify_10-8\classify_10-8.txt(1532730):	D__S6918278	K00605	gcvT, AMT	0	0	0	0	0	0	0	0	0	12.25	0	0	0	0	0	0	0	0				Unknown	Unknown	Nitrogen metabolism
H:\测序数据\desert\0\数据分析\classify_10-8\classify_10-8.txt(1533049):	D__S754080	K02275	coxB	0	0	0	0	0	0	0	0	0	0	13.48	0	0	0	0	0	0	5.47				Unknown	Unknown	Nitrogen metabolism
H:\测序数据\desert\0\数据分析\classify_10-8\classify_10-8.txt(1533619):	E__S10859609	K02277	coxD, ctaF	0	0	0	0	0	0	0	0	0	2.78	0	0	3.77	0	0	0	0	0				Unknown	Unknown	Nitrogen metabolism
H:\测序数据\desert\0\数据分析\classify_10-8\classify_10-8.txt(1534863):	E__S11736410	K01915	glnA	0	0	0	0	0	0	0	0	0	0	0	1.45	0	5.34	4.21	0	3.01	0				Unknown	Unknown	Nitrogen metabolism
H:\测序数据\desert\0\数据分析\classify_10-8\classify_10-8.txt(1535482):	E__S11816920	K00342	nuoM	0	6.83	0	0	0	0	0	0	0	0	0	0	0	4.4	0	0	0	0				Unknown	Unknown	Nitrogen metabolism
H:\测序数据\desert\0\数据分析\classify_10-8\classify_10-8.txt(1535624):	B__S11273736	K00313	fixC	0	0	0	5.85	0	6.54	0	3.32	0	0	0	0	0	0	0	0	0	2.08				Unknown	Unknown	Nitrogen metabolism
H:\测序数据\desert\0\数据分析\classify_10-8\classify_10-8.txt(1536232):	D__R13168791	K15371	GDH2	0	0	0	0	0	0	0	0	0	10.16	0	0	0	0	0	0	0	0				Unknown	Unknown	Nitrogen metabolism
[truncated: 39,983 more rows]

## Sheet: Species
Nitrate=>Nitrite
NasA																					NasB																					NarB
种	门	纲	A1	A2	A3	B1	B2	B3	C1	C2	C3	D1	D2	D3	E1	E2	E3	F1	F2	F3	种	门	纲	A1	A2	A3	B1	B2	B3	C1	C2	C3	D1	D2	D3	E1	E2	E3	F1	F2	F3	种	门	纲	A1	A2	A3	B1	B2
Sorangium cellulosum	Proteobacteria	Deltaproteobacteria	0.101006	0	0	0	0	0	0	0	0	0	0	0	0	0	0	0	0	0
uncultured bacterium	uncultured bacterium	uncultured bacterium	0	0.0206818	0	0	0	0	0	0	0	0	0	0.0228657	0	0	0	0	0	0
Gammaproteobacteria bacterium BRH_c0	Proteobacteria	Gammaproteobacteria	0	0	0	0	0	0	0	0	0.0379911	0	0	0	0	0	0	0	0	0
Pyrinomonas methylaliphatogenes	Acidobacteria	Blastocatellia	0	0	0	0	0	0	0	0	0	0	0	0	0	0	0	0	0	0.0471062
Pyrinomonas methylaliphatogenes	Acidobacteria	Blastocatellia	0	0	0	0	0	0	0	0	0	0	0.0473901	0	0	0	0	0	0	0
Pyrinomonas methylaliphatogenes	Acidobacteria	Blastocatellia	0	0	0	0.0609381	0	0	0	0	0	0	0	0	0	0	0	0	0	0
Schlesneria paludicola	Planctomycetes	Planctomycetacia	0	0	0	0	0	0	0	0	0	0	0	0.01997	0	0	0.053674	0	0	0
Schlesneria paludicola	Planctomycetes	Planctomycetacia	0	0	0	0	0	0	0	0.037582	0	0	0	0	0	0	0	0	0	0
Burkholderia glathei	Proteobacteria	Betaproteobacteria	0	0	0	0	0	0	0	0	0	0	0.0453297	0	0	0	0	0	0	0
Devosia sp. Root685	Proteobacteria	Alphaproteobacteria	0	0	0	0	0	0	0	0	0	0	0	0	0	0	0	0	0	0.0325807
Methylocella silvestris	Proteobacteria	Alphaproteobacteria	0	0	0	0	0.0351788	0	0.0338849	0	0	0	0	0	0	0	0	0	0.0126221	0
Thalassospira xiamenensis	Proteobacteria	Alphaproteobacteria	0	0	0	0	0	0	0.0226275	0	0	0	0.042964	0	0	0	0	0	0	0
Thiotrichales bacterium SG8_50	Proteobacteria	Gammaproteobacteria	0	0	0.490461	0	0	0	0	0	0	0	0	0	0	0	0	0	0	0
Actibacterium mucosum	proteobacteria	a-proteobacteria	0	0	0	0	0	0	0	0.037582	0	0	0	0	0	0	0	0	0	0
Bradyrhizobium sp. ARR65	Proteobacteria	Alphaproteobacteria	0.239419	0	0	0	0	0	0	0	0	0	0	0	0	0	0	0	0	0
Thiotrichales bacterium SG8_50	Proteobacteria	Gammaproteobacteria	0	0	0	0	0	0	0	0	0	0	0	0.0555167	0	0	0	0	0	0
Bradyrhizobium elkanii	Proteobacteria	Alphaproteobacteria	0	0	0	0	0	0	0	0	0.0249971	0	0	0	0	0	0	0	0	0
Arhodomonas aquaeolei	Proteobacteria	Gammaproteobacteria	0	0.106515	0	0	0	0	0	0	0	0	0	0	0	0	0	0	0	0
Asticcacaulis biprosthecum C19	Proteobacteria	Alphaproteobacteria	0	0	0	0	0	0	0.0433412	0	0	0	0	0	0	0	0	0	0	0
Acidithiobacillales bacterium SM23_46	Proteobacteria	Gammaproteobacteria	0	0	0	0	0.0235596	0	0	0	0	0	0	0	0	0	0	0	0	0
Frankia sp. BCU110501	Actinobacteria	Actinobacteria	0	0	0	0	0	0	0	0.0709883	0	0	0	0	0	0	0	0	0	0
Sinorhizobium fredii	Proteobacteria	Alphaproteobacteria	0	0.0387121	0	0	0	0	0	0	0	0	0	0	0	0	0	0	0	0
Pyrinomonas methylaliphatogenes	Acidobacteria	Blastocatellia	0	0	0	0	0	0	0	0	0	0	0.0257173	0	0	0	0	0	0	0
Unknown	Unknown	Unknown	0	0	0	0	0	0	0	0	0	0	0	0	0.112623	0	0	0	0	0
Skermanella aerolata KACC 11604	Proteobacteria	Alphaproteobacteria	0	0.0110606	0	0	0.0476012	0	0	0	0	0	0	0	0	0	0	0	0	0
Halomonas anticariensis	Proteobacteria	Gammaproteobacteria	0	0.0556061	0	0	0	0	0	0	0	0	0	0	0	0	0	0	0	0
Thermobaculum terrenum	Thermobaculum		0	0	0	0	0	0	0	0	0	0	0	0	0.0548307	0	0	0	0	0
Candidatus Microthrix parvicella	actinobacteria	Acidimicrobiia	0	0	0	0	0	0	0	0	0	0	0	0	0.0195309	0	0	0	0	0
Candidatus Microthrix parvicella	actinobacteria	Acidimicrobiia	0	0	0	0	0	0	0	0	0	0	0	0.0241638	0	0	0	0	0	0.0493235
Skermanella stibiiresistens	Proteobacteria	Alphaproteobacteria	0	0.0100758	0	0	0	0.00393608	0	0	0	0	0.00564713	0	0	0	0	0	0.0464313	0
Marinimicrobium agarilyticum	Proteobacteria	Gammaproteobacteria	0	0	0	0	0.0196509	0	0	0	0	0	0	0	0	0	0	0	0	0
Candidatus Microthrix parvicella	actinobacteria	Acidimicrobiia	0	0	0	0	0	0	0	0	0	0	0	0	0	0	0	0.271916	0	0
Rubinisphaera brasiliensis	planctomycetes	Planctomycetia	0	0	0	0	0	0	0	0	0	0	0	0	0	0	0	0	0	0.0669714
Colwellia sp. TT2012	Proteobacteria	Gammaproteobacteria	0	0	0	0	0	0	0.06034	0	0	0	0	0	0	0	0	0	0	0
Actibacterium atlanticum	proteobacteria	a-proteobacteria	0	0	0	0	0	0	0	0	0	0	0	0	0	0.0386698	0	0	0	0
Alcanivorax pacificus	Proteobacteria	Gammaproteobacteria	0	0	0	0	0	0	0	0.0712865	0	0	0	0	0	0	0	0	0	0
Rubinisphaera brasiliensis	planctomycetes	Planctomycetia	0	0	0	0	0	0	0	0	0	0.046727	0	0	0	0.0417633	0	0	0	0
Granulibacter bethesdensis	Proteobacteria	Alphaproteobacteria	0	0	0	0	0	0	0	0	0	0.0450803	0	0	0	0	0	0	0	0
Gammaproteobacteria bacterium NRL1	Proteobacteria	Gammaproteobacteria	0	0	0	0	0	0	0	0	0	0	0.0383852	0	0	0	0	0	0	0
Bacillus hemicellulosilyticus JCM 9152	Firmicutes	Bacilli	0	0	0	0	0	0	0	0	0.0553671	0	0	0	0	0	0	0	0	0
Alcanivorax dieselolei	Proteobacteria	Gammaproteobacteria	0	0	0	0	0	0	0	0	0	0	0	0	0.0395421	0.0446636	0	0	0	0
Candidatus Solibacter usitatus	actinobacteria	Solibacteres	0	0	0	0	0	0.0342439	0	0	0	0	0	0.0361458	0	0	0	0	0	0
Unknown	Unknown	Unknown	0	0	0	0	0	0	0	0	0	0	0	0	0	0	0.0385568	0	0	0
Methylobacter luteus	Proteobacteria	Gammaproteobacteria	0	0	0	0	0	0.083681	0	0	0	0	0	0	0	0	0	0	0	0
Acidithiobacillales bacterium SM1_46	Proteobacteria	Gammaproteobacteria	0	0.0325	0	0	0	0	0.0224023	0	0	0	0	0	0	0	0	0	0	0
Pyrinomonas methylaliphatogenes	Acidobacteria	Blastocatellia	0	0	0	0	0	0	0	0	0	0	0	0	0	0	0	0	0.0433509	0
Sulfobacillus thermosulfidooxidans	Firmicutes	Bacilli	0	0	0	0	0.0231313	0	0	0	0	0	0	0	0	0	0	0	0	0
Unknown	Unknown	Unknown	0	0	0	0	0	0	0	0	0	0	0	0	0	0	0	0	0.0764838	0
Cupriavidus gilardii CR3	Proteobacteria	Betaproteobacteria	0	0	0	0	0	0	0	0	0.0153184	0	0	0	0	0	0	0	0	0
Sorangium cellulosum	Proteobacteria	Deltaproteobacteria	0	0	0	0	0.0244699	0	0	0	0	0	0	0	0	0	0	0	0	0
Rubinisphaera brasiliensis	planctomycetes	Planctomycetia	0	0	0	0	0	0	0	0	0	0	0.0832189	0	0	0	0	0	0	0
Methylophaga lonarensis	Proteobacteria	Gammaproteobacteria	0	0	0	0	0	0.0103912	0	0	0	0	0.00744048	0.0586121	0	0	0	0	0.0152517	0
Bacillus niacini	Firmicutes	Bacilli	0	0	0	0	0	0	0	0	0	0	0	0	0.0461859	0	0	0	0	0
Gammaproteobacteria bacterium BRH_c0	Proteobacteria	Gammaproteobacteria	0	0	0	0	0	0	0	0	0	0	0.0368208	0	0	0	0	0	0	0
Bacillus methanolicus	Firmicutes	Bacilli	0	0	0	0	0	0	0	0	0	0	0.0130495	0	0	0	0	0	0	0
Burkholderiaceae bacterium 16	Proteobacteria	Betaproteobacteria	0	0.00969697	0	0	0	0	0.0200383	0	0.0422208	0	0	0	0	0	0	0	0	0
Dyella japonica	Proteobacteria	Gammaproteobacteria	0	0	0	0	0	0	0	0	0	0	0	0	0.0324982	0	0	0	0	0
Hahella chejuensis	Proteobacteria	Gammaproteobacteria	0	0	0	0	0	0	0	0	0	0	0.019765	0	0	0	0	0	0	0
Mesorhizobium alhagi CCNWXJ12-2	Proteobacteria	Alphaproteobacteria	0	0	0	0	0	0	0	0	0.0665701	0	0	0	0	0	0	0	0	0
Sorangium cellulosum	Proteobacteria	Deltaproteobacteria	0	0	0	0	0	0	0	0	0	0	0	0.0229656	0	0	0	0	0	0.010453
Hahella chejuensis	Proteobacteria	Gammaproteobacteria	0.103906	0	0	0	0	0	0	0	0	0	0	0	0	0	0	0	0	0
Mesorhizobium metallidurans	Proteobacteria	Alphaproteobacteria	0	0	0	0	0	0	0	0	0	0	0	0	0	0	0	0	0	0.061134
Candidatus Microthrix parvicella	actinobacteria	Acidimicrobiia	0	0	0	0	0	0	0	0.0805329	0	0	0	0	0	0	0	0	0	0
Pontibacillus marinus	Firmicutes	Bacilli	0	0	0	0	0	0	0	0	0	0	0.0117521	0	0	0	0	0	0	0
endosymbiont of unidentified scaly snail isolate Monju	proteobacteria	g-proteobacteria	0	0	0	0	0	0	0	0	0	0	0	0	0	0	0.0454043	0	0	0
Marinimicrobium agarilyticum	Proteobacteria	Gammaproteobacteria	0	0	0	0	0.0489398	0	0	0	0	0	0	0	0	0	0	0	0	0
Roseovarius mucosus	Proteobacteria	Alphaproteobacteria	0	0	0	0	0	0	0	0	0	0.109441	0	0	0	0	0	0	0	0
Cupriavidus basilensis	Proteobacteria	Betaproteobacteria	0	0	0	0	0.0856714	0	0	0	0	0	0	0	0	0	0	0	0	0
Achromobacter arsenitoxydans	Proteobacteria	Betaproteobacteria	0	0	0	0	0	0	0	0	0	0	0.0127442	0	0	0	0	0	0	0.0227612
Sorangium cellulosum	Proteobacteria	Deltaproteobacteria	0	0	0	0	0	0	0	0	0	0	0	0.120419	0	0	0	0	0	0
Virgibacillus halodenitrificans	Firmicutes	Bacilli	0	0	0	0	0	0	0	0	0	0	0	0	0.0467462	0	0	0	0	0
Pedosphaera parvula	verrucomicrobia	Verrucomicrobiae	0	0	0	0	0	0.0608518	0	0	0	0	0	0	0	0	0	0	0	0
Bacillus simplex	Firmicutes	Bacilli	0	0	0	0	0	0	0	0	0	0	0	0	0	0	0	0	0	0.0915426
Rubinisphaera brasiliensis	planctomycetes	Planctomycetia	0	0	0	0	0.0163847	0	0	0	0	0	0	0	0	0	0	0	0	0
Unknown	Unknown	Unknown	0	0.123864	0	0	0	0	0	0	0	0	0	0	0	0	0	0	0.0158527	0
Coraliomargarita akajimensis	Verrucomicrobia	Opitutae	0	0	0	0	0	0.0364481	0	0	0	0	0	0	0	0	0	0	0	0
Pyrinomonas methylaliphatogenes	Acidobacteria	Blastocatellia	0	0	0	0	0	0	0	0	0	0	0	0	0	0	0	0	0.0813674	0
Acinetobacter baumannii ABNIH10	Proteobacteria	Gammaproteobacteria	0	0	0	0	0	0	0	0	0	0	0.0264805	0	0	0	0	0	0	0
Candidatus Thiomargarita nelsonii	Proteobacteria	Gammaproteobacteria	0	0	0	0	0	0	0	0	0	0	0	0	0	0	0.0802212	0	0	0
Acidihalobacter prosperus	proteobacteria	g-proteobacteria	0	0	0	0	0	0	0	0	0	0	0	0	0	0	0.070424	0	0	0
Marinimicrobium sp. LS-A18	Proteobacteria	Gammaproteobacteria	0	0	0	0	0.0202934	0	0	0	0	0	0	0	0	0	0	0	0	0
Herpetosiphon geysericola	Chloroflexi	Chloroflexi	0	0	0	0	0	0.0336928	0	0	0	0	0	0	0	0	0	0	0	0
Unknown	Unknown	Unknown	0	0	0	0	0	0	0	0	0	0	0	0	0	0	0	0	0	0.0440744
Gemmatimonas sp. SG8_28	Gemmatimonadetes	Gemmatimonadetes	0	0	0	0	0	0.0628985	0	0	0	0	0	0	0	0	0	0	0	0
Sorangium cellulosum	Proteobacteria	Deltaproteobacteria	0	0.0106061	0	0	0	0	0	0	0	0	0	0	0	0	0.116987	0	0	0
Unknown	Unknown	Unknown	0	0	0	0	0	0	0	0	0	0	0	0	0.067798	0	0	0	0	0
Methylomonas sp. 11b	Proteobacteria	Gammaproteobacteria	0	0	0	0	0	0	0	0	0	0	0.0330433	0	0	0	0	0	0	0
Leifsonia	Actinobacteria	Actinobacteria	0	0	0	0	0	0	0	0	0	0	0	0	0	0.012181	0	0	0.0706987	0
Halomonas anticariensis	Proteobacteria	Gammaproteobacteria	0	0	0	0	0	0	0	0	0	0	0	0	0	0	0	0	0.0435763	0
Hahella ganghwensis	Proteobacteria	Gammaproteobacteria	0	0	0	0	0.0117263	0.0342439	0	0	0	0	0	0	0	0	0	0	0	0
Sorangium cellulosum	Proteobacteria	Deltaproteobacteria	0	0	0	0	0	0	0	0	0	0	0	0	0	0	0.100395	0	0.0210368	0
Pedosphaera parvula	verrucomicrobia	Verrucomicrobiae	0	0	0	0	0	0	0	0	0	0	0	0	0	0	0.0349223	0	0	0
marine actinobacterium MedAcidi-G2B	Actinobacteria		0	0	0	0.15728	0	0	0.0229652	0	0	0	0	0	0	0	0	0	0	0
Halomonas elongata	Proteobacteria	Gammaproteobacteria	0	0	0	0	0	0	0	0	0	0	0	0	0.0319379	0	0	0	0	0
Methylophaga thiooxydans	Proteobacteria	Gammaproteobacteria	0	0	0	0	0	0	0	0	0	0	0	0.00918622	0	0.0655452	0	0	0	0
uncultured bacterium	uncultured bacterium		0	0	0	0	0	0	0	0	0	0	0	0.0356465	0	0	0	0	0	0
Unknown	Unknown	Unknown	0	0	0	0	0	0	0	0	0	0.0423357	0	0	0	0	0	0	0	0
Lentisphaera araneosa	Lentisphaerae	Lentisphaerae	0	0	0.0868668	0	0	0	0	0	0	0	0	0	0	0	0	0	0	0
uncultured bacterium	uncultured bacterium	uncultured bacterium	0	0	0	0	0	0.150516	0	0	0	0	0	0	0	0	0	0	0	0
Halomonas hydrothermalis	Proteobacteria	Gammaproteobacteria	0	0	0	0	0	0	0.0639424	0	0	0	0	0	0	0	0	0	0	0
Halomonas zincidurans	Proteobacteria	Gammaproteobacteria	0	0	0	0	0.0612015	0	0.0706968	0	0	0	0	0.0251623	0	0	0	0	0	0
Herbaspirillum huttiense	Proteobacteria	Betaproteobacteria	0	0	0	0	0	0	0.0491951	0	0	0	0	0	0	0	0	0	0	0
Halotalea alkalilenta	Proteobacteria	Gammaproteobacteria	0	0.0468939	0	0	0	0	0	0	0	0	0	0	0	0	0	0	0	0
Halomonas zincidurans	Proteobacteria	Gammaproteobacteria	0	0.0108333	0	0	0	0	0	0	0	0	0	0	0	0	0	0	0	0
Sinorhizobium americanum	Proteobacteria	Alphaproteobacteria	0	0	0	0	0.0190084	0.0739983	0	0	0	0	0	0	0	0	0	0	0	0
Singulisphaera acidiphila	planctomycetes	Planctomycetia	0	0	0	0	0	0	0	0	0.0107457	0	0	0	0	0	0	0	0	0
Lacimicrobium alkaliphilum	proteobacteria	g-proteobacteria	0	0	0	0	0	0	0.0652933	0	0	0	0	0	0	0	0	0	0	0
Xanthobacter sp. 91	Proteobacteria	Alphaproteobacteria	0	0	0	0	0	0	0	0	0	0	0	0	0	0	0	0	0	0.0251143
uncultured bacterium	uncultured bacterium		0	0	0	0.312477	0	0	0	0	0	0	0	0	0	0	0	0	0	0
Marinobacter algicola	Proteobacteria	Gammaproteobacteria	0.0359568	0	0	0	0	0	0	0	0	0	0	0	0	0	0	0	0	0
Halomonas zincidurans	Proteobacteria	Gammaproteobacteria	0.00181711	0.0155303	0	0	0.0166524	0	0	0	0	0	0	0	0.057072	0	0	0	0.0178813	0
Halomonas anticariensis	Proteobacteria	Gammaproteobacteria	0	0	0.265714	0	0	0	0	0	0	0	0	0	0	0	0	0	0	0
Unknown	Unknown	Unknown	0	0	0	0	0	0	0	0.0841121	0	0	0	0	0	0	0	0	0	0
Halomonas sp. BC04	Proteobacteria	Gammaproteobacteria	0	0.00651515	0	0	0	0	0	0	0	0	0	0	0.0453854	0	0	0	0	0
																						Unknown	Unknown		1					1												Solirubrobacter soli	Actinobacteria	Actinobacteria		0			0.905714
Halomonas zhanjiangensis	Proteobacteria	Gammaproteobacteria	0	0	0	0	0.0494217	0	0	0	0	0	0	0	0	0	0	0	0	0
																																										Synechocystis sp. PCC 6714	Cyanobacteria	Cyanobacteria		1			0.0942857
																					Streptomyces rimosus	Actinobacteria	Actinobacteria													1						Pedobacter ginsenosidimutans	Bacteroidetes	Sphingobacteria		0			0
Acidobacteriaceae bacterium KBS 96	Acidobacteria	Acidobacteria	0	0.0237121	0	0	0	0	0	0	0	0	0	0	0	0	0	0	0	0.0475587
Acidobacteriaceae bacterium KBS 96	Acidobacteria	Acidobacteria	0	0	0	0	0	0	0	0.114735	0	0	0	0	0	0	0	0	0	0
Edaphobacter aggregans	Acidobacteria	Acidobacteria	0	0	0	0	0	0	0	0	0	0	0.0359814	0	0	0	0	0	0	0
Pyrinomonas methylaliphatogenes	Acidobacteria	Blastocatellia	0	0.0193939	0	0	0	0	0	0	0	0	0	0	0	0	0	0	0.0969196	0
Pyrinomonas methylaliphatogenes	Acidobacteria	Blastocatellia	0	0	0	0	0	0	0.0482945	0	0	0	0	0	0	0	0	0	0	0
Candidatus Solibacter usitatus	actinobacteria	Solibacteres	0	0.0233333	0	0	0	0	0	0	0	0	0	0	0	0	0	0	0	0
marine actinobacterium MedAcidi-G2B	Actinobacteria		0	0.0614394	0	0	0	0	0	0	0	0	0	0	0	0	0	0	0	0
Mycobacterium tuberculosis TKK-01-0034	Actinobacteria	Actinobacteria	0	0	0	0	0.0274149	0	0	0	0	0	0	0	0	0	0	0	0	0
Rhodococcus defluvii	Actinobacteria	Actinobacteria	0	0	0	0	0	0	0	0	0	0	0	0	0.0902906	0	0	0	0	0
Streptomyces ipomoeae	Actinobacteria	Actinobacteria	0	0.0504545	0	0	0	0	0.0208263	0	0	0	0.0113324	0	0	0	0	0	0.0232156	0
Streptomyces pluripotens	Actinobacteria	Actinobacteria	0	0	0	0	0.00556864	0	0	0	0	0	0	0	0	0	0	0	0	0.0311779
Streptomyces showdoensis	Actinobacteria	Actinobacteria	0	0	0	0	0	0	0.0226275	0	0.0211866	0	0	0	0	0	0	0	0	0
Streptomyces sp. C	Actinobacteria	Actinobacteria	0	0	0	0	0.0341079	0	0	0	0	0	0	0	0	0	0	0	0	0
Streptomyces sp. XY593	Actinobacteria	Actinobacteria	0	0	0	0	0	0	0	0	0.0225203	0	0	0	0	0	0	0	0	0
Algoriphagus mannitolivorans	Bacteroidetes	Flavobacteria	0	0.00825758	0	0	0	0	0	0	0	0	0	0	0	0.00541377	0	0	0.146431	0
Algoriphagus mannitolivorans	Bacteroidetes	Flavobacteria	0	0	0	0	0	0	0	0	0	0	0	0	0	0	0	0	0.162059	0
Flavobacterium daejeonense	Bacteroidetes	Flavobacteria	0	0	0	0	0	0	0	0	0	0	0.0358669	0	0	0	0	0	0	0
Flavobacterium sp. MEB061	Bacteroidetes	Flavobacteria	0	0	0	0	0	0	0	0.0794393	0	0	0	0	0	0	0	0	0	0
Fulvivirga imtechensis	Bacteroidetes	Cytophagia	0	0	0	0	0.05151	0	0	0	0	0	0	0	0	0	0	0	0	0
Fulvivirga imtechensis	Bacteroidetes	Cytophagia	0	0	0	0	0	0	0.0567376	0	0	0	0	0	0	0	0	0	0	0
Galbibacter marinus	Bacteroidetes	Flavobacteria	0	0	0	0	0.0366245	0	0	0	0	0	0	0	0	0	0	0	0	0
Herpetosiphon geysericola	Chloroflexi	Chloroflexi	0	0	0	0	0	0	0	0	0	0	0.0334249	0	0	0	0	0	0	0
Herpetosiphon geysericola	Chloroflexi	Chloroflexi	0	0	0	0	0	0	0	0	0	0	0	0.0107838	0	0	0	0	0	0
Herpetosiphon geysericola	Chloroflexi	Chloroflexi	0	0	0	0	0.0333583	0	0	0	0	0	0	0	0	0	0	0	0	0
Herpetosiphon geysericola	Chloroflexi	Chloroflexi	0	0	0	0	0	0	0	0	0	0	0	0	0	0	0	0	0	0.118919
Herpetosiphon geysericola	Chloroflexi	Chloroflexi	0	0	0	0	0	0	0	0	0	0	0	0	0	0	0	0	0	0.0370152
Herpetosiphon geysericola	Chloroflexi	Chloroflexi	0	0	0	0	0	0	0	0	0	0	0	0	0	0.0373163	0.0160653	0	0	0
Herpetosiphon geysericola	Chloroflexi	Chloroflexi	0	0	0	0	0	0	0	0	0	0.050295	0	0	0	0	0	0	0	0
Herpetosiphon geysericola	Chloroflexi	Chloroflexi	0	0	0	0	0	0	0	0	0	0	0	0	0	0	0.0601528	0	0	0
Herpetosiphon geysericola	Chloroflexi	Chloroflexi	0	0	0	0	0	0	0	0	0	0	0	0	0	0.0616783	0	0	0	0
Herpetosiphon geysericola	Chloroflexi	Chloroflexi	0.0502735	0	0	0	0	0	0	0	0	0	0	0	0	0	0	0	0	0
Herpetosiphon geysericola	Chloroflexi	Chloroflexi	0.0655629	0.0162121	0	0	0	0.0126742	0	0	0	0	0	0	0	0	0	0	0	0
Herpetosiphon geysericola	Chloroflexi	Chloroflexi	0	0	0	0	0	0	0	0	0	0	0.0229701	0	0	0	0	0	0	0
Herpetosiphon geysericola	Chloroflexi	Chloroflexi	0	0	0	0	0	0	0	0	0	0	0	0	0	0.0448569	0.0513563	0	0	0
Herpetosiphon geysericola	Chloroflexi	Chloroflexi	0	0	0	0	0	0	0	0	0	0	0	0.10664	0	0	0	0	0	0
Deinococcus phoenicis	Deinococcus-Thermus	Deinococci	0	0.0190152	0	0	0	0	0	0	0	0	0	0	0.0332186	0	0	0	0	0
Haloarcula argentinensis	Euryarchaeota	Halobacteria	0	0.0230303	0	0	0	0	0	0	0	0	0	0	0	0	0	0	0	0
Haloarcula californiae ATCC 33799	Euryarchaeota	Halobacteria	0	0	0	0	0	0	0	0	0.0562817	0	0	0	0	0	0	0	0	0
Haloarcula sinaiiensis	Euryarchaeota	Halobacteria	0	0	0	0	0	0	0	0	0.0103647	0	0	0.0235647	0	0	0	0	0	0
Haloferax volcanii DS2	Euryarchaeota	Halobacteria	0	0	0	0	0	0	0	0	0.0369241	0	0	0	0	0	0	0	0	0
Halonotius sp. J07HN4	Euryarchaeota	Halobacteria	0	0	0	0.135005	0	0	0	0	0	0	0	0	0	0	0	0	0	0
Halonotius sp. J07HN4	Euryarchaeota	Halobacteria	0	0	0	0	0	0	0	0	0.00823077	0	0	0	0	0	0	0	0	0
Halosimplex carlsbadense	Euryarchaeota	Halobacteria	0	0.0363636	0	0	0	0	0	0	0	0	0	0	0	0	0	0	0	0
Halosimplex carlsbadense	Euryarchaeota	Halobacteria	0	0	0	0	0	0	0	0	0.0208055	0	0	0	0	0	0	0	0	0
Haloterrigena limicola	Euryarchaeota	Halobacteria	0	0.0101515	0	0	0	0	0	0	0	0	0	0	0	0	0	0	0	0
Halopenitus sp. DYS4	euryarchaeotes	Halobacteria	0	0	0	0	0	0	0	0	0.0208055	0	0	0	0	0	0	0	0	0
Fimbriimonas ginsengisoli Gsoil 348	Fimbriimonas ginsengisoli Gsoil 349	Fimbriimonas ginsengisoli Gsoil 350	0	0	0	0	0	0	0	0	0	0	0	0	0	0	0	0	0	0.0317209
Bacillus	Firmicutes	Bacilli	0	0	0	0	0	0	0	0	0	0.0847399	0	0	0	0	0	0	0	0
Bacillus akibai JCM 9157	Firmicutes	Bacilli	0	0	0	0	0	0	0	0	0	0	0.0216728	0	0	0	0	0	0	0
Bacillus firmus	Firmicutes	Bacilli	0	0	0	0	0	0	0	0	0	0.0946206	0	0	0	0	0	0	0	0
Bacillus sp. 1NLA3E	Firmicutes	Bacilli	0	0	0	0	0	0	0	0	0	0	0	0	0	0	0	0	0	0.0272863
Bacillus sp. FJAT-14578	Firmicutes	Bacilli	0.241658	0	0	0	0	0	0	0	0	0	0	0	0	0	0	0	0	0
Bacillus sp. SA1-12	Firmicutes	Bacilli	0	0	0	0	0	0	0	0	0	0	0.0179335	0	0	0	0	0	0	0
Bacillus sp. SA1-12	Firmicutes	Bacilli	0	0	0	0	0	0	0	0	0	0	0	0	0.0340191	0	0	0	0	0
Bacillus sp. SA1-12	Firmicutes	Bacilli	0	0	0	0	0	0	0	0	0	0.0670372	0	0	0	0	0	0	0	0
Bacillus sp. UNC41MFS5	Firmicutes	Bacilli	0	0	0	0	0	0	0	0	0	0	0	0	0.0138478	0	0	0	0	0
Bacillus sp. UNC438CL73TsuS30	Firmicutes	Bacilli	0	0	0	0	0	0	0.0514466	0	0	0	0	0	0	0	0	0	0	0
Bacillus sp. UNC438CL73TsuS30	Firmicutes	Bacilli	0.00734187	0	0	0	0	0	0	0	0	0	0.0117521	0	0	0	0	0	0	0.0104982
Bacillus timonensis	Firmicutes	Bacilli	0	0	0	0	0	0	0	0	0	0.128105	0	0	0	0	0	0	0	0
Bacillus wakoensis	Firmicutes	Bacilli	0	0	0	0	0	0	0	0	0	0.112872	0	0	0	0	0	0	0	0
Butyrivibrio sp. FCS014	Firmicutes	Clostridia	0	0	0	0	0	0	0	0	0	0	0.0257173	0	0	0	0	0	0	0
Cohnella panacarvi	Firmicutes	Bacilli	0	0	0	0	0	0	0	0	0	0	0.0335775	0	0	0	0	0	0	0
Indibacter alkaliphilus	Firmicutes	Clostridia	0	0	0	0	0.033626	0	0	0	0	0	0	0	0	0	0	0	0	0
Nitriliruptor alkaliphilus	Firmicutes	Clostridia	0	0	0	0	0	0	0	0	0	0.0475504	0	0	0	0	0	0	0	0
Paenibacillus harenae	Firmicutes	Bacilli	0	0	0	0	0	0	0	0	0	0	0	0	0	0	0	0	0	0.0383728
Blastopirellula marina	Planctomycetes	Planctomycetacia	0	0	0	0	0	0	0	0	0	0.0905723	0	0	0	0	0	0	0	0
Gimesia maris	planctomycetes	Planctomycetia	0	0	0	0	0	0	0	0.0647246	0	0	0	0	0	0	0	0	0	0
Gimesia maris	planctomycetes	Planctomycetia	0.0695092	0	0	0	0	0	0	0	0	0	0	0	0	0	0	0	0	0
Pirellula staleyi DSM 6068	Planctomycetes	Planctomycetacia	0	0	0	0	0	0	0.0422155	0	0	0	0	0	0	0	0	0	0	0
Planctopirus limnophila DSM 3776	planctomycetes	Planctomycetia	0	0	0	0	0	0	0	0	0.0318942	0	0	0	0	0	0	0	0	0
Rhodopirellula baltica	Planctomycetes	Planctomycetacia	0	0	0	0	0	0	0	0	0	0	0.031975	0.0104843	0	0	0	0	0	0
Rhodopirellula sallentina SM41	Planctomycetes	Planctomycetacia	0	0	0	0	0	0	0	0	0	0	0	0.0361458	0	0	0	0	0	0
Halomonas anticariensis	Proteobacteria	Gammaproteobacteria	0	0	0	0	0	0	0	0	0	0	0	0	0.0296966	0	0	0	0.00976709	0
Halomonas zincidurans	Proteobacteria	Gammaproteobacteria	0	0	0	0	0	0	0	0	0	0	0	0	0.0330585	0	0	0	0	0
Hoeflea sp. BRH_c9	Proteobacteria	Alphaproteobacteria	0	0	0	0	0	0	0	0	0	0	0	0	0.0330585	0	0	0	0	0
Hyphomicrobium nitrativorans	Proteobacteria	Alphaproteobacteria	0	0	0	0	0	0	0	0	0	0.0682037	0	0	0	0	0	0	0	0
Marinimicrobium sp. LS-A18	Proteobacteria	Gammaproteobacteria	0	0	0	0	0.00567573	0	0	0	0	0	0	0	0	0	0	0	0	0
Marinimicrobium sp. LS-A18	Proteobacteria	Gammaproteobacteria	0	0.035303	0	0	0.00471193	0.013855	0	0	0	0	0	0	0	0	0	0	0.0711495	0
Marinimicrobium sp. LS-A18	Proteobacteria	Gammaproteobacteria	0	0.0738636	0	0	0	0	0	0	0	0	0	0	0	0	0	0	0	0
Marinobacter lipolyticus	Proteobacteria	Gammaproteobacteria	0	0	0	0	0	0	0	0	0.0375719	0	0	0	0	0	0	0	0	0
Massilia sp. BSC265	Proteobacteria	Betaproteobacteria	0	0	0	0	0.0176697	0	0	0	0	0	0	0	0	0	0	0	0	0
Mesorhizobium alhagi CCNWXJ12-2	Proteobacteria	Alphaproteobacteria	0	0	0	0	0	0	0.0106946	0	0	0	0	0	0	0	0	0	0	0
Methylobacter tundripaludum	Proteobacteria	Gammaproteobacteria	0	0	0	0	0	0	0	0	0	0	0	0.0941588	0	0.0112142	0	0	0	0.00285081
Methylobacter whittenburyi	Proteobacteria	Gammaproteobacteria	0	0.0233333	0	0	0	0	0	0	0	0	0	0.038642	0	0	0	0	0	0
Methyloceanibacter caenitepidi	proteobacteria	a-proteobacteria	0	0	0	0	0	0	0	0	0.040849	0	0	0	0	0	0	0	0	0
Methylophaga thiooxydans	Proteobacteria	Gammaproteobacteria	0	0	0	0	0	0	0	0	0	0	0	0.137594	0	0	0	0	0	0
Methylophaga thiooxydans	Proteobacteria	Gammaproteobacteria	0	0	0	0	0	0	0	0	0	0	0	0	0	0	0	0	0	0.0466537
Methylosarcina lacus	Proteobacteria	Gammaproteobacteria	0	0	0	0	0.0187942	0	0	0	0	0	0	0	0	0	0	0	0	0
Methylovulum miyakonense	proteobacteria	g-proteobacteria	0	0	0	0	0	0	0	0	0	0	0	0	0	0	0.0341849	0.116272	0	0
Nevskia ramosa	Proteobacteria	Gammaproteobacteria	0	0	0	0	0	0	0	0	0	0	0.0343025	0	0	0	0	0	0	0
Nitratireductor indicus	Proteobacteria	Alphaproteobacteria	0	0	0	0	0	0	0	0	0.0333041	0	0	0	0	0	0	0	0	0
Perlucidibaca piscinae	Proteobacteria	Gammaproteobacteria	0	0	0	0	0	0	0	0	0.0928629	0	0	0	0	0	0	0	0	0
Photobacterium profundum	Proteobacteria	Gammaproteobacteria	0	0	0	0.143607	0	0	0	0	0	0	0	0	0	0	0	0	0	0
Polyangium brachysporum	proteobacteria	Betaproteobacteria	0	0	0	0	0	0	0	0	0	0	0	0	0.0726007	0	0	0	0	0
Pseudoalteromonas sp. '520P1 No. 412'	Proteobacteria	Gammaproteobacteria	0	0	0	0	0	0	0	0	0	0	0	0.0429356	0	0	0	0	0	0
Pseudomonas nitroreducens	Proteobacteria	Gammaproteobacteria	0	0	0.00337898	0	0	0	0.00810537	0	0	0	0	0	0	0	0	0	0	0
Pseudomonas nitroreducens	Proteobacteria	Gammaproteobacteria	0	0	0	0	0	0	0	0	0	0	0	0	0	0	0	0	0	0.0473325
Pseudomonas nitroreducens	Proteobacteria	Gammaproteobacteria	0	0	0	0	0	0.0292844	0	0	0.00453454	0	0	0	0	0	0	0	0	0
Pseudomonas stutzeri	Proteobacteria	Gammaproteobacteria	0	0	0	0	0.0399443	0	0	0	0	0	0	0	0	0	0	0	0	0
Rhizobium sp. Pop5	Proteobacteria	Alphaproteobacteria	0	0	0	0	0	0	0	0	0	0	0	0.0451323	0	0.0402166	0	0	0	0
Rhizobium sp. Pop5	Proteobacteria	Alphaproteobacteria	0	0	0	0	0	0	0	0	0	0	0	0	0	0.12239	0.0175402	0	0	0
Rhodospirillaceae bacterium BRH_c57	Proteobacteria	Alphaproteobacteria	0	0	0	0	0	0	0.0630418	0	0	0	0	0	0	0	0	0	0	0
Saccharophagus degradans	Proteobacteria	Gammaproteobacteria	0	0	0	0	0	0	0.0243161	0.0829191	0	0	0	0	0	0	0	0	0	0
Shinella	Proteobacteria	Betaproteobacteria	0	0	0	0	0	0	0	0	0	0	0.0382326	0	0	0	0	0	0	0
Sorangium cellulosum	Proteobacteria	Deltaproteobacteria	0	0	0	0	0	0	0	0	0	0	0.0410562	0	0	0	0	0	0	0
Sorangium cellulosum	Proteobacteria	Deltaproteobacteria	0	0	0	0	0	0	0	0	0	0	0	0	0	0	0	0	0	0.0366985
Sorangium cellulosum	Proteobacteria	Deltaproteobacteria	0	0	0	0	0	0	0	0	0.0448882	0	0	0	0	0	0	0	0	0
Sorangium cellulosum	Proteobacteria	Deltaproteobacteria	0	0	0	0	0	0	0	0	0	0	0.0314789	0	0	0	0	0	0	0
Sorangium cellulosum	Proteobacteria	Deltaproteobacteria	0	0	0	0	0	0	0	0	0.0610067	0	0	0	0	0	0	0	0	0
Sorangium cellulosum	Proteobacteria	Deltaproteobacteria	0	0	0	0	0	0	0	0	0.041573	0	0	0	0	0	0	0	0	0
Sorangium cellulosum	Proteobacteria	Deltaproteobacteria	0	0	0	0	0	0	0	0	0	0	0	0	0	0	0	0	0	0.0228517
Sorangium cellulosum	Proteobacteria	Deltaproteobacteria	0	0	0	0	0	0	0	0	0	0	0	0	0	0	0	0.611812	0	0
Sorangium cellulosum	Proteobacteria	Deltaproteobacteria	0	0	0	0	0.0447633	0	0	0	0	0	0	0	0	0	0	0	0	0
Sorangium cellulosum	Proteobacteria	Deltaproteobacteria	0	0	0	0	0	0	0	0	0	0	0	0	0	0	0	0	0	0.0500023
Sphingomonas sp. Root710	Proteobacteria	Alphaproteobacteria	0	0	0	0	0	0	0	0	0	0	0.0322421	0	0	0	0	0	0	0
Spongiibacter sp. IMCC21906	proteobacteria	g-proteobacteria	0	0	0	0	0	0.147131	0	0	0	0	0	0	0	0	0	0	0	0
Thiocapsa marina	Proteobacteria	Gammaproteobacteria	0	0	0	0	0.00829942	0.112965	0	0	0	0	0	0	0	0	0	0	0	0
Thiocapsa marina	Proteobacteria	Gammaproteobacteria	0	0.00977273	0	0	0	0	0	0	0	0	0.0109509	0	0	0	0	0	0	0
Thiomonas arsenitoxydans	Proteobacteria	Betaproteobacteria	0	0	0	0	0	0	0.0198131	0	0	0	0	0	0	0	0	0	0	0
Thermobaculum terrenum	Thermobaculum		0	0	0	0	0	0	0	0	0	0	0	0	0.0373809	0	0	0	0	0
Thermobaculum terrenum	Thermobaculum		0	0	0	0	0	0	0	0	0	0	0	0	0.0353798	0	0	0	0	0
uncultured archaeon	uncultured archaeon		0	0.0307576	0	0	0	0	0.015873	0	0	0	0	0	0	0	0	0	0	0
uncultured bacterium	uncultured bacterium	uncultured bacterium	0	0	0	0	0	0	0	0	0.0269405	0	0	0	0	0	0	0	0	0
uncultured bacterium	uncultured bacterium	uncultured bacterium	0	0	0	0	0	0	0	0	0	0	0.0209096	0	0	0	0	0	0	0
Unknown	Unknown	Unknown	0.0835505	0	0	0	0	0	0	0	0	0	0	0	0	0	0	0	0	0
Unknown	Unknown	Unknown	0	0	0	0	0	0	0	0	0	0	0.00869963	0	0	0.258894	0.0392942	0	0.0133734	0
Unknown	Unknown	Unknown	0	0	0	0	0	0	0.0231904	0	0	0.0124194	0	0	0	0	0.057045	0	0	0
Unknown	Unknown	Unknown	0	0	0	0	0	0.0148784	0	0	0.0229776	0	0	0	0	0	0	0	0	0
Unknown	Unknown	Unknown	0	0	0	0	0	0	0	0	0.0437069	0	0	0	0	0	0	0	0	0
Unknown	Unknown	Unknown	0	0.0365152	0	0	0	0	0	0	0	0	0	0	0	0	0	0	0	0
Unknown	Unknown	Unknown	0	0	0	0	0.0327693	0	0	0	0	0	0	0	0	0	0	0	0	0
Unknown	Unknown	Unknown	0	0	0	0	0	0	0	0	0	0	0.0125153	0	0	0	0	0	0	0
Unknown	Unknown	Unknown	0	0	0	0	0	0.0418011	0	0	0	0	0	0	0	0	0	0	0	0
Unknown	Unknown	Unknown	0	0	0	0	0	0	0	0	0.0193194	0	0	0	0	0	0	0	0	0
Unknown	Unknown	Unknown	0	0	0	0	0.0238809	0	0	0	0	0	0	0	0	0	0	0	0	0
Unknown	Unknown	Unknown	0	0	0	0.190692	0	0	0	0	0	0	0	0	0	0	0	0	0	0
Unknown	Unknown	Unknown	0	0	0.153579	0	0	0	0	0	0	0	0	0	0	0	0	0	0	0
Unknown	Unknown	Unknown	0	0	0	0	0	0	0	0	0	0	0	0	0	0.117749	0.0421912	0	0	0
Unknown	Unknown	Unknown	0	0	0	0	0.0267723	0	0	0	0	0	0	0	0	0	0	0	0	0
Chthoniobacter flavus	verrucomicrobia	Spartobacteria	0	0	0	0	0	0	0.0844309	0	0	0	0	0	0	0	0	0	0	0
Chthoniobacter flavus	verrucomicrobia	Spartobacteria	0	0	0	0	0	0	0	0	0	0	0	0	0.0332986	0	0	0	0	0
Chthoniobacter flavus	verrucomicrobia	Spartobacteria	0	0	0	0	0	0.0110997	0	0	0	0	0	0	0	0.0974478	0	0	0.0325319	0
Chthoniobacter flavus	verrucomicrobia	Spartobacteria	0	0	0	0	0	0.0314099	0	0	0	0	0	0	0	0	0.101659	0	0	0
Chthoniobacter flavus	verrucomicrobia	Spartobacteria	0	0	0	0	0	0	0	0	0	0	0	0	0	0	0.0399263	0	0	0
Coraliomargarita akajimensis	Verrucomicrobia	Opitutae	0	0	0	0	0	0	0	0	0.0278169	0	0	0	0	0	0	0	0	0
Opitutus terrae	Verrucomicrobia	Opitutae	0	0	0	0	0	0	0	0.0821237	0	0	0	0	0	0	0	0	0	0
Opitutus terrae	Verrucomicrobia	Opitutae	0	0	0	0	0	0	0	0	0	0	0	0.0232651	0	0	0	0	0	0
Opitutus terrae	Verrucomicrobia	Opitutae	0	0	0	0	0	0	0	0	0	0	0.0376603	0	0	0	0	0	0	0
Pedosphaera parvula	verrucomicrobia	Verrucomicrobiae	0	0	0	0	0.051617	0	0	0	0	0	0	0	0	0	0	0	0	0
Rubritalea marina	Verrucomicrobia	Verrucomicrobiae	0	0	0	0	0	0	0	0	0.010136	0	0	0	0	0	0	0	0	0
Verrucomicrobiae bacterium DG1235	Verrucomicrobia	Verrucomicrobiae	0	0	0	0	0	0	0	0.119209	0	0	0	0	0	0	0	0	0	0
Verrucomicrobiae bacterium DG1235	Verrucomicrobia	Verrucomicrobiae	0	0	0	0	0	0	0	0.0747664	0.0102885	0	0	0	0	0	0	0	0	0
Verrucomicrobiae bacterium DG1235	Verrucomicrobia	Verrucomicrobiae	0	0	0	0	0	0	0.0336598	0	0	0	0	0	0	0	0	0	0	0
[truncated: 559 more columns]

## Sheet: Phylum
NasA
Species	Phylum	Class	A1	A2	A3	B1	B2	B3	C1	C2	C3	D1	D2	D3	E1	E2	E3	F1	F2	F3
Singulisphaera acidiphila	Planctomycetes	Planctomycetia	0	0	0	0	0	0	0	0	0.0107457	0	0	0	0	0	0	0	0	0
	Acidobacteria		0	0.0431061	0	0.0609381	0	0	0.0482945	0.114735	0	0	0.109089	0	0	0	0	0	0.221638	0.0946649
	Actinobacteria		0	0.135227	0	0.15728	0.0670915	0.0342439	0.066419	0.151521	0.0437069	0	0.0113324	0.0603095	0.109822	0.012181	0	0.271916	0.0939144	0.0805014
Fimbriimonas ginsengisoli Gsoil 348	Armatimonadetes		0	0	0	0	0	0	0	0	0	0	0	0	0	0	0	0	0	0.0317209
	Bacteroidetes		0	0.00825758	0	0	0.0881345	0	0.0567376	0.0794393	0	0	0.0358669	0	0	0.00541377	0	0	0.30849	0
Herpetosiphon geysericola	Chloroflexi	Chloroflexi	0.115836	0.0162121	0	0	0.0333583	0.046367	0	0	0	0.050295	0.056395	0.117424	0	0.143852	0.127574	0	0	0.155935
Deinococcus phoenicis	Deinococcus-Thermus	Deinococci	0	0.0190152	0	0	0	0	0	0	0	0	0	0	0.0332186	0	0	0	0	0
	Euryarchaeota	Halobacteria	0	0.0695455	0	0.135005	0	0	0	0	0.153412	0	0	0.0235647	0	0	0	0	0	0
	Firmicutes	Bacilli/Clostridia	0.249	0	0	0	0.0567573	0	0.0514466	0	0.0553671	0.534925	0.135455	0	0.140799	0	0	0	0	0.1677
Gemmatimonas sp. SG8_28	Gemmatimonadetes	Gemmatimonadetes	0	0	0	0	0	0.0628985	0	0	0	0	0	0	0	0	0	0	0	0
Lentisphaera araneosa	Lentisphaerae	Lentisphaerae	0	0	0.0868668	0	0	0	0	0	0	0	0	0	0	0	0	0	0	0
	planctomycetes		0.0695092	0	0	0	0.0163847	0	0.0422155	0.102307	0.0318942	0.137299	0.115194	0.0666001	0	0.0417633	0.053674	0	0	0.0669714
	Proteobacteria		0.482104	0.496818	0.759554	0.143607	0.603234	0.509486	0.577733	0.191788	0.543688	0.222725	0.456883	0.650325	0.37485	0.322699	0.465157	0.728084	0.237716	0.358433
Thermobaculum terrenum	Thermobaculum		0	0	0	0	0	0	0	0	0	0	0	0	0.127591	0	0	0	0	0
	Unknown	Unknown	0.0835505	0.160379	0.153579	0.190692	0.0834226	0.0566795	0.0231904	0.0841121	0.0860039	0.054755	0.0212149	0	0.180421	0.376643	0.177087	0	0.10571	0.0440744
	verrucomicrobia		0	0	0	0	0.051617	0.139809	0.118091	0.276099	0.0482414	0	0.0376603	0.0232651	0.0332986	0.0974478	0.176508	0	0.0325319	0
uncultured bacterium			0	0.0206818	0	0.312477	0	0.150516	0	0	0.0269405	0	0.0209096	0.0585122	0	0	0	0	0	0
uncultured archaeon			0	0.0307576	0	0	0	0	0.015873	0	0	0	0	0	0	0	0	0	0	0
NasB
Species	Phylum	Class	A1	A2	A3	B1	B2	B3	C1	C2	C3	D1	D2	D3	E1	E2	E3	F1	F2	F3
	Unknown	Unknown		1					1
Streptomyces rimosus	Actinobacteria	Actinobacteria													1
NarB
Solirubrobacter soli	Actinobacteria	Actinobacteria		0			0.905714	0.564612	0		0						0
Pedobacter ginsenosidimutans	Bacteroidetes	Sphingobacteria		0			0	0.435388	0		0						1
Synechocystis sp. PCC 6714	Cyanobacteria	Cyanobacteria		1			0.0942857	0	1		1						0
NR
Species	Phylum	Class	A1	A2	A3	B1	B2	B3	C1	C2	C3	D1	D2	D3	E1	E2	E3	F1	F2	F3
Nelumbo nucifera	Viridiplantae	Streptophyta											1
NirA
Species	Phylum	Class	A1	A2	A3	B1	B2	B3	C1	C2	C3	D1	D2	D3	E1	E2	E3	F1	F2	F3
Nitrolancea hollandica	Chloroflexi	Sphaerobacteridae	0	0	0	0	0	0.132471	0	0	0	0	0	0	0	0	0	0	0	0
Pyrinomonas methylaliphatogenes	Acidobacteria	Blastocatellia	0	0	0	0	0.108749	0.0293103	0	0	0	0	0	0	0	0	0	0.0707737	0	0
Acidobacteriaceae bacterium KBS 89	Acidobacteria	Acidobacteriales	0	0	0	0	0	0	0	0	0	0.0471028	0	0	0	0	0	0	0	0
	Actinobacteria	Actinobacteria	0	0	0	0	0	0	0.190104	0	0	0	0	0	0.0738104	0	0	0.321377	0	0.0242481
Rhodothermus marinus	Bacteroidetes	Sphingobacteria	0	0	0	0	0	0	0	0	0	0	0	0.47561	0	0	0	0	0	0
	Cyanobacteria		0	0	0	0	0	0.160057	0	0	0	0	0.0883437	0	0	0	0.251412	0	0	0
	Euryarchaeota	Halobacteria	0.637363	0.869653	0	0.329918	0.470816	0.0632184	0.654514	0.185825	0.772529	0	0	0.166667	0.323376	0	0	0	0	0
	Firmicutes	Bacilli/Clostridia	0	0	0	0	0.251908	0.133621	0.078125	0	0.0383165	0.713421	0.547857	0	0.207364	0	0	0.396815	0	0.923792
Psychrilyobacter atlanticus	fusobacteria	Fusobacteriales	0	0	0	0	0.0557839	0	0	0	0	0	0	0	0	0	0	0	0	0
	Nitrospirae	Nitrospira	0	0	0	0	0.0499119	0.165517	0	0	0	0.0718505	0	0	0	0.338403	0.0991525	0	0	0
	Planctomycetes	Planctomycetacia	0	0	0	0	0	0	0	0.506959	0.030698	0	0	0	0	0	0	0	0.175906	0
	Proteobacteria		0	0.048584	0	0	0	0.193103	0	0	0.0246854	0	0.123618	0	0.0929142	0	0.20904	0	0.152679	0
Thermobaculum terrenum	Thermobaculum		0	0	0	0	0	0	0	0	0	0	0	0	0.0816256	0	0	0	0	0
	Unknown	Unknown	0.20651	0.0648181	0	0.415027	0.0628303	0	0	0	0.0436942	0.141832	0	0	0.22091	0	0	0.179508	0	0
	Verrucomicrobia		0	0.0169451	1	0.255055	0	0.0672414	0	0.307216	0.040856	0.0257944	0.157734	0.248984	0	0.390114	0.334463	0.0315265	0.119851	0.0519603
uncultured archaeon			0	0	0	0	0	0	0	0	0.0218471	0	0.0824471	0	0	0.271483	0.105932	0	0	0
bacterium JKG1			0	0	0	0	0	0.0554598	0.0772569	0	0.0273742	0	0	0.10874	0	0	0	0	0.551564	0
NirB
Species	Phylum	Class	A1	A2	A3	B1	B2	B3	C1	C2	C3	D1	D2	D3	E1	E2	E3	F1	F2	F3
	Acidobacteria		0	0.00360777	0	0	0.0218742	0.00267076	0	0.0542986	0.0177974	0.184364	0.0954923	0.0443006	0.0321178	0.105607	0.270247	0.184102	0	0.124072
	Armatimonadetes	Fimbriimonadia	0	0.0559112	0	0	0.00812553	0.00402444	0.0161564	0	0	0	0.026226	0	0	0	0	0	0.0166984	0
	Bacteroidetes		0.362154	0.315023	0	0.0791821	0.389025	0.032415	0.283122	0.2151	0.38656	0.0840231	0.100253	0.443923	0.62109	0.270576	0.147005	0.04056	0.307235	0.137653
	Chloroflexi		0	0	0	0	0	0	0	0	0	0.0873678	0	0	0	0	0	0	0	0.0311153
miscellaneous Crenarchaeota group-1 archaeon SG8-32-1	Crenarchaeota	Unknown	0	0	0	0.0740053	0	0	0	0	0	0	0	0	0	0	0	0	0	0
	Cyanobacteria		0	0	0	0	0.0162216	0	0.0052252	0.0560583	0.00837816	0.0242914	0	0	0	0	0	0	0	0
Methanomassiliicoccus luminyensis	Euryarchaeota	Methanomicrobia	0	0	0	0.0498144	0	0	0	0	0	0	0	0	0	0	0	0	0	0
	Firmicutes		0	0.0188714	0	0	0.0252304	0	0.0159641	0.170773	0.0393377	0.302105	0.161842	0	0.158155	0.0126992	0	0	0.0119388	0.168347
Rhizophagus irregularis DAOM 181602	Glomeromycota	glomeromycetes	0	0.0160037	0	0	0	0	0	0	0	0	0	0	0	0	0	0	0	0
	Metazoa		0	0	0	0	0.0184885	0.00728058	0	0	0	0	0	0	0	0	0	0	0	0
	Planctomycetes		0	0.00255319	0	0	0	0.0107196	0.0787947	0	0.011427	0.0737525	0.00795311	0.00728997	0.0102538	0.00593027	0	0	0	0.0544842
	Proteobacteria		0.637846	0.560389	0.978491	0.514098	0.460447	0.874072	0.513512	0.448215	0.487024	0.156897	0.558341	0.450398	0.125798	0.547981	0.55793	0.616358	0.627558	0.413898
	Spirochaetes	Spirochaetes	0	0.00999075	0	0	0	0	0	0	0	0	0	0	0	0	0	0.0678876	0	0
	Unknown	Unknown	0	0.0176503	0.0215088	0.128899	0.0514617	0.0537811	0.0872255	0.0555556	0.034752	0.0871989	0.0235841	0.0540885	0.0525854	0.0572062	0.0248172	0.0910921	0.0365699	0.059119
bacterium UASB14	Unknown	Unknown	0	0	0	0.154001	0	0	0	0	0	0	0	0	0	0	0	0	0	0
	Verrucomicrobia		0	0	0	0	0.00912651	0.0150368	0	0	0.0147237	0	0.0263085	0	0	0	0	0	0	0.0113117
NirD
Species	Phylum	Class	A1	A2	A3	B1	B2	B3	C1	C2	C3	D1	D2	D3	E1	E2	E3	F1	F2	F3
Mangrovimonas sp. ST2L12	Bacteroidetes	Flavobacteriia	0	0	1		0	0	0	0	0	0	0	0	0	0	0	0	0	0
	Proteobacteria	Gammaproteobacteria	0		0	0	0	0	0.035945	0	0	0	0	0.253591	0	0	0	0	0	0
	Acidobacteria		0	0	0	0	0	0	0	0	0	0	0	0	0	0.0424354	0.257465	0	0	0.0784768
Rhodococcus sp. RD6.2	Actinobacteria	Actinobacteria	0	0	0		0	0	0	0	0	0	0	0	0	0	0	0.102304	0	0
	Bacteroidetes		0	0	0	0	0.429977	0.0381862	0	0.215274	0.216627	0	0	0	0.315339	0.0715867	0.456429	0	0.246917	0.135099
	Chloroflexi		0	0	0	0	0	0.109234	0	0	0	0.0562354	0	0.131748	0	0.0226937	0.176722	0.0489784	0.02836	0
Leptolyngbya sp. Heron Island J	Cyanobacteria	Cyanobacteria	0	0	0		0	0	0	0.0227273	0.0628509	0	0	0	0	0	0	0	0	0
	Euryarchaeota	Halobacteria	0	0	0	0	0	0	0	0.0234331	0.102518	0	0	0	0.215562	0	0	0	0	0
	Firmicutes		0	0	0	0	0.0660422	0	0	0	0.0550625	0.115676	0.482307	0.0450718	0.166605	0.202399	0	0	0	0.174834
	Nitrospinae/Tectomicrobia group	Candidatus Tectomicrobia	0	0	0	0	0.0680718	0.119332	0	0	0	0	0.203587	0	0	0	0	0.136212	0	0
	Nitrospirae	Nitrospira	0	0	0	0	0.112724	0.0308427	0.0641047	0.0526539	0	0	0	0.252105	0	0.0416974	0.0542352	0.0601362	0	0
	Planctomycetes	Planctomycetacia	0	0	0	0	0	0.087204	0	0.262987	0.0791523	0	0	0	0	0	0	0	0	0
	Proteobacteria		1	1	0	0	0.169555	0.318524	0.829717	0.403303	0.110397	0	0.208757	0.0832095	0.135704	0.288561	0	0	0.185882	0.303642
Candidatus Nitrososphaera evergladensis SR1	Thaumarchaeota	Thaumarchaea	0	0	0	0	0	0.172205	0.0702336	0.0196217	0	0.828089	0	0.127786	0.166791	0.198708	0.0551493	0.466744	0.272041	0.307947
	Unknown	Unknown	0	0	0	0	0.0299766	0.124472	0	0	0.151512	0	0	0.106488	0	0.131919	0	0	0.2668	0
NrfA
Species	Phylum	Class	A1	A2	A3	B1	B2	B3	C1	C2	C3	D1	D2	D3	E1	E2	E3	F1	F2	F3
Geothrix fermentans	Acidobacteria	Holophagae	0	0.126645	0	0	0	0.121147	0	0	0	0	0	0	0	0	0	0	0	0
Kineosphaera limosa NBRC 100340	Actinobacteria	Actinobacteria	0	0	0	0	0	0	0	0	0	0.0353682	0	0	0	0	0	0	0	0
	Bacteroidetes		0	0	0	0.417988	0.42656	0.0254316	0	0	0	0.179457	0	0.122776	0	0.0941136	0	0.0720293	0.487059	0
Caldilinea aerophila DSM 14535 = NBRC 104270	Chloroflexi	Caldilineae	0	0	0	0	0	0	0	0	0	0	0	0	0.80008	0	0	0	0	0
	Deinococcus-Thermus	Deinococci	0	0	0	0	0	0	0	0.427716	0	0	0	0	0	0	0	0	0	0
	Euryarchaeota	Methanomicrobia	0	0	0	0	0	0	0	0	0	0	0	0	0	0	0	0.0973207	0	0.118155
	Firmicutes		0	0	0	0	0.0287704	0	0	0	0	0.104942	0	0	0	0	0	0.0498618	0	0.0725693
Ignavibacterium album	Ignavibacteriae	Ignavibacteria	0	0	0	0	0.0643549	0	0	0	0	0	0.113276	0.0951276	0	0	0	0	0	0
Nitrospira sp. ENR4	Nitrospirae	Nitrospira	0	0.0596217	0	0	0.0333131	0.142879	0	0	0	0.0625969	0	0	0	0	0	0	0	0.104632
	Planctomycetes		0	0.299342	1	0	0	0	0	0	0.124794	0	0	0	0	0.0379877	0.269006	0	0	0.0493789
	Proteobacteria		0.974743	0	0	0.201673	0.156572	0.195284	0.268257	0.119166	0.303165	0.386725	0.518324	0.37355	0	0.625599	0.614343	0.591133	0.348462	0.416264
Leptonema illini	Spirochaetes	Spirochaetes	0	0	0	0	0	0	0	0	0.0468183	0	0	0	0.19992	0	0	0	0	0
	Unknown	Unknown	0	0	0	0.380338	0.0308904	0.42201	0.0453884	0.172243	0.0356083	0.0684109	0.267744	0	0	0.0376454	0	0.0687252	0.0618905	0
	Verrucomicrobia		0.0252566	0.514391	0	0	0.25954	0.0932491	0.686354	0.280876	0.489614	0.1625	0.100656	0.284416	0	0.123203	0.116651	0.0165205	0.102588	0.193233
uncultured bacterium			0	0	0	0	0	0	0	0	0	0	0	0.12413	0	0.0814511	0	0.104409	0	0.0457688
NrfH
Species	Phylum	Class	A1	A2	A3	B1	B2	B3	C1	C2	C3	D1	D2	D3	E1	E2	E3	F1	F2	F3
Armatimonadetes bacterium CSP1-3	Armatimonadetes		0	0		0	0	0.203924	0	0	0	0	0	0	0	0	0	0	0	0
Bacteroidetes bacterium HLUCCA01	Bacteroidetes	Bacteroidetes	0	0		0	0.261764	0	0	0	0	0	0	0	0	0	0	0	0	0
	Chloroflexi		0	0	0	0	0	0	0	0	0	0	0	0	0	0	0	0.0926405	0	0.100182
Deinococcus	Deinococcus-Thermus	Deinococci	0	0		0	0.214397	0	0	0	0	0	0	0	0	0	0	0	0	0
[truncated: 251 more rows]

## Sheet: Genus
Gene	Genus	A1	A2	A3	B1	B2	B3	C1	C2	C3	D1	D2	D3	E1	E2	E3	F1	F2	F3
[truncated: 1,329 more rows]
