# Supplementary material for: Diversity and Contributions to Nitrogen Cycling and Carbon Fixation of Soil Salinity Shaped Microbial Communities in Tarim Basin
Source: Front Microbiol. 2018 Mar 9;9:431. doi: 10.3389/fmicb.2018.00431 (PMC5855357; doi:10.3389/fmicb.2018.00431)
Supplement: Supplementary file 1 [file DataSheet1.ZIP › 317810_Min _Data_Sheet_1_0223/Supplementary data-rm/Table S12. Carbon fixation genes..xlsx]

## Sheet: A
			样品	A
			总序列	221869
			117321 succeed	104548 fail
			有效序列	69637
			A
A序号	项目		序列数量	占比
31	2-Oxocarboxylic acid metabolism	2氧羧酸代谢	2764	0.0396915
100	ABC transporters	ABC转运蛋白	4940	0.0709393
96	Alanine, aspartate and glutamate metabolism	丙氨酸、天冬氨酸盐和谷氨酸盐代谢	2844	0.0408404
90	alpha-Linolenic acid metabolism	α-亚麻酸代谢	81	0.00116317
128	Amino sugar and nucleotide sugar metabolism	氨基糖和核苷酸糖代谢	2027	0.0291081
85	Aminoacyl-tRNA biosynthesis	氨酰tRNA生物合成	3809	0.0546979
27	Aminobenzoate degradation	邻氨基苯甲酸乙酯降解	404	0.00580151
117	Arachidonic acid metabolism	花生四烯酸代谢	153	0.00219711
127	Arginine and proline metabolism	精氨酸和脯氨酸代谢	2473	0.0355127
53	Ascorbate and aldarate metabolism	抗坏血酸盐和维生素C代谢	281	0.00403521
45	Atrazine degradation	阿特拉津降解	39	0.000560047
30	Bacterial chemotaxis	细菌趋化性	553	0.00794118
2	Bacterial secretion system	细菌分泌系统	1609	0.0231055
41	Basal transcription factors	基础转录因子	188	0.00269971
40	Base excision repair	基本切补修复	1020	0.0146474
136	Benzoate degradation	苯酸盐降解	672	0.00965004
78	beta-Alanine metabolism	β-丙氨酸代谢	593	0.00851559
137	Biosynthesis of ansamycins	安沙霉素类生物合成	0	0
63	Biosynthesis of secondary metabolites	次生代谢产物的生物合成	17851	0.256344
125	Biosynthesis of siderophore group nonribosomal peptides	含铁细胞非核糖体多肽的生物合成	6	8.61611e-05
114	Biosynthesis of unsaturated fatty acids	不饱和脂肪酸合成	402	0.00577279
138	Biosynthesis of vancomycin group antibiotics	抗生素万古霉素组生物合成	0	0
103	Biotin metabolism	生物素代谢	584	0.00838635
107	Bisphenol degradation	双酚降解	36	0.000516967
82	Butanoate metabolism	丁酸甲酯代谢	2108	0.0302713
139	Butirosin and neomycin biosynthesis	丁苷菌素和新霉素生物合成	0	0
5	C5-Branched dibasic acid metabolism	碳5分支二元酸代谢	671	0.00963568
140	Caffeine metabolism	咖啡因代谢	0	0
120	Caprolactam degradation	己内酰胺降解	166	0.00238379
98	Carbon fixation in photosynthetic organisms	光合生物固碳作用	207	0.00297256
21	Carbon fixation pathways in prokaryotes	原核生物中碳固定途径	299	0.00429369
28	Carotenoid biosynthesis	类胡萝卜素生物合成	85	0.00122062
141	Cell cycle - Caulobacter	细胞周期-柄杆菌属	0	0
14	Cell cycle - yeast	酵母细胞周期	17	0.000244123
25	Chloroalkane and chloroalkene degradation	氯烷烃和氯烯烃代谢	375	0.00538507
18	Chlorocyclohexane and chlorobenzene degradation	氯环己烷和氯苯降解	188	0.00269971
51	Citrate cycle (TCA cycle)	柠檬酸循环	2968	0.042621
70	Cyanoamino acid metabolism	氰基氨基酸代谢	444	0.00637592
34	Cysteine and methionine metabolism	半胱氨酸和蛋氨酸代谢	2061	0.0295963
110	D-Alanine metabolism	D-丙氨酸代谢	168	0.00241251
115	D-Arginine and D-ornithine metabolism	D-精氨酸、D-鸟氨酸代谢	16	0.000229763
1	Degradation of aromatic compounds	芳香化合物降解	126	0.00180938
97	D-Glutamine and D-glutamate metabolism	D-谷氨酰胺和D-谷氨酸盐代谢	223	0.00320232
118	Dioxin degradation	二恶英降解	52	0.000746729
99	DNA replication	DNA复制	1370	0.0196734
126	Endocytosis	内吞作用	6	8.61611e-05
52	Ether lipid metabolism	醚脂类代谢	27	0.000387725
58	Ethylbenzene degradation	乙苯降解	44	0.000631848
6	Fatty acid biosynthesis	脂肪酸生物合成	862	0.0123785
142	Fatty acid elongation	脂肪酸伸长	0	0
15	Fatty acid metabolism	脂肪酸代谢	1197	0.0171891
123	Flagellar assembly	鞭毛组装	510	0.00732369
112	Fluorobenzoate degradation	氟代苯甲酸盐降解	114	0.00163706
19	Folate biosynthesis	叶酸生物合成	625	0.00897511
67	Fructose and mannose metabolism	果糖和甘露糖代谢	893	0.0128236
26	Galactose metabolism	半乳糖代谢	695	0.00998033
44	Geraniol degradation	香叶醇降解	273	0.00392033
56	Glutathione metabolism	谷胱甘肽代谢	921	0.0132257
73	Glycerolipid metabolism	甘油酯代谢	469	0.00673493
106	Glycerophospholipid metabolism	甘油磷脂代谢	724	0.0103968
95	Glycine, serine and threonine metabolism	甘氨酸、丝氨酸和苏氨酸代谢	2616	0.0375662
50	Glycolysis / Gluconeogenesis	糖酵解和糖质新生	2663	0.0382412
143	Glycosylphosphatidylinositol(GPI)-anchor biosynthesis	糖基磷脂酰肌醇锚生物合成	0	0
46	Glyoxylate and dicarboxylate metabolism	乙醛酸和二羧酸盐代谢	2388	0.0342921
76	Histidine metabolism	组氨酸代谢	829	0.0119046
17	Homologous recombination	同源重组	1599	0.0229619
133	Inositol phosphate metabolism	磷酸肌醇代谢	309	0.0044373
144	Legionellosis	军团菌	0	0
48	Limonene and pinene degradation	柠檬烯、蒎烯降解	213	0.00305872
89	Linoleic acid metabolism	亚油酸代谢	10	0.000143602
94	Lipoic acid metabolism	硫辛酸代谢	122	0.00175194
131	Lipopolysaccharide biosynthesis	脂多糖生物合成	446	0.00640464
43	Lysine biosynthesis	赖氨酸生物合成	1231	0.0176774
71	Lysine degradation	赖氨酸降解	811	0.0116461
145	MAPK signaling pathway - yeast	MAPK信号通路——酵母	0	0
36	Meiosis - yeast	减速分裂—酵母	5	7.18009e-05
109	Metabolic pathways	代谢途径	41065	0.589701
81	Methane metabolism	甲烷代谢	2924	0.0419892
29	Microbial metabolism in diverse environments	多种环境中微生物代谢	13863	0.199075
39	Mismatch repair	错配修复	1580	0.0226891
13	mRNA surveillance pathway	mRNA监测通路	59	0.000847251
47	Naphthalene degradation	萘降解	123	0.0017663
146	N-Glycan biosynthesis	N-聚糖生物合成	0	0
54	Nicotinate and nicotinamide metabolism	烟酸和烟酰胺代谢	816	0.0117179
7	Nitrogen metabolism	氮代谢	4423	0.0635151
119	Nitrotoluene degradation	硝基甲苯降解	166	0.00238379
66	Non-homologous end-joining	异源末端连接	108	0.0015509
121	Nonribosomal peptide structures	非核糖体多肽构建	9	0.000129242
60	Novobiocin biosynthesis	新生霉素生物合成	248	0.00356133
105	Nucleotide excision repair	核苷酸切除修复	1612	0.0231486
80	One carbon pool by folate	一碳池叶酸	1121	0.0160978
68	Other glycan degradation	其他多糖降解	102	0.00146474
104	Oxidative phosphorylation	氧化磷酸化	4384	0.062955
74	Pantothenate and CoA biosynthesis	泛酸盐和辅酶a生物合成	1097	0.0157531
12	Penicillin and cephalosporin biosynthesis	青霉素和头孢霉素生物合成	75	0.00107701
79	Pentose and glucuronate interconversions	戊糖和葡萄糖醛酸酯互变现象	631	0.00906127
42	Pentose phosphate pathway	磷酸戊糖途径	1467	0.0210664
59	Peptidoglycan biosynthesis	肽聚糖生物合成	1116	0.016026
147	Peroxisome	过氧化物酶体	0	0
113	Phagosome	吞噬体	15	0.000215403
64	Phenylalanine metabolism	苯基丙氨酸代谢	936	0.0134411
102	Phenylalanine, tyrosine and tryptophan biosynthesis	苯丙氨酸、酪氨酸和色氨酸生物合成	1186	0.0170312
148	Phosphatidylinositol signaling system	磷脂酰肌醇信号系统	0	0
35	Phosphonate and phosphinate metabolism	磷酸盐和亚磷酸盐代谢	60	0.000861611
69	Phosphotransferase system (PTS)	磷酸转移酶系统	129	0.00185246
57	Photosynthesis	光合作用	19	0.000272843
149	Plant-pathogen interaction	植物病原菌互作	0	0
72	Polycyclic aromatic hydrocarbon degradation	稠环芳烃降解	123	0.0017663
11	Polyketide sugar unit biosynthesis	聚酮糖单位生物合成	321	0.00460962
62	Porphyrin and chlorophyll metabolism	卟啉和叶绿素代谢	1317	0.0189124
24	Propanoate metabolism	丙酸代谢	1923	0.0276146
88	Proteasome	蛋白体酶	131	0.00188118
108	Protein export	蛋白质输出	1393	0.0200037
134	Protein processing in endoplasmic reticulum	内质网中蛋白质加工	14	0.000201043
77	Purine metabolism	嘌呤代谢	5736	0.08237
55	Pyrimidine metabolism	嘧啶代谢	4762	0.0683832
20	Pyruvate metabolism	丙酮酸代谢	2997	0.0430375
150	Regulation of autophagy	自噬调节	0	0
37	Riboflavin metabolism	维生素B2代谢	298	0.00427933
116	Ribosome	核糖体	3013	0.0432672
83	Ribosome biogenesis in eukaryotes	真核生物中核糖体生物起源	13	0.000186682
101	RNA degradation	RNA降解	1934	0.0277726
84	RNA polymerase	RNA聚合酶	1174	0.0168589
9	RNA transport	RNA转运	15	0.000215403
151	Secondary bile acid biosynthesis	二次胆汁酸合成	0	0
93	Selenocompound metabolism	含硒化合物代谢	1204	0.0172897
129	Sesquiterpenoid and triterpenoid biosynthesis	类倍半萜烯和三萜类生物合成	35	0.000502606
152	SNARE interactions in vesicular transport	膜泡运输网罗交互	0	0
111	Sphingolipid metabolism	鞘脂类代谢	66	0.000947772
132	Spliceosome	剪接体	12	0.000172322
8	Starch and sucrose metabolism	淀粉和蔗糖代谢	1684	0.0241825
75	Steroid biosynthesis	类固醇生物合成	5	7.18009e-05
87	Steroid degradation	类固醇降解	6	8.61611e-05
22	Streptomycin biosynthesis	链霉素生物合成	572	0.00821402
3	Styrene degradation	苯乙烯降解	164	0.00235507
38	Sulfur metabolism	硫代谢	723	0.0103824
23	Sulfur relay system	硫中继途径	509	0.00730933
91	Synthesis and degradation of ketone bodies	酮体的合成和降解	251	0.00360441
65	Taurine and hypotaurine metabolism	牛磺酸和亚牛磺酸代谢	408	0.00585895
32	Terpenoid backbone biosynthesis	萜类骨架生物合成	864	0.0124072
92	Tetracycline biosynthesis	四环素生物合成	14	0.000201043
10	Thiamine metabolism	硫铵代谢	465	0.00667748
33	Toluene degradation	甲苯降解	449	0.00644772
124	Tryptophan metabolism	色氨酸代谢	1094	0.01571
153	Tuberculosis	结核病	0	0
4	Two-component system	双组份系统	3531	0.0507058
154	Type I polyketide structures	Ⅰ型酮化合物构建	0	0
135	Tyrosine metabolism	酪氨酸代谢	727	0.0104399
16	Ubiquinone and other terpenoid-quinone biosynthesis	辅酶Q和萜类醌生物合成	534	0.00766834
86	Ubiquitin mediated proteolysis	泛素介导的蛋白水解作用	15	0.000215403
49	Valine, leucine and isoleucine biosynthesis	缬氨酸、亮氨酸、异亮氨酸的生物合成	1257	0.0180507
122	Valine, leucine and isoleucine degradation	缬氨酸、亮氨酸、异亮氨酸降解	1750	0.0251303
155	Various types of N-glycan biosynthesis	多种类型N-聚糖生物合成	0	0
156	Vibrio cholerae pathogenic cycle	霍乱弧菌致病周期	0	0
130	Vitamin B6 metabolism	维生素B6代谢	362	0.00519839
61	Xylene degradation	二甲苯代谢	92	0.00132114

## Sheet: B
			样品	B
			总序列	422228
			218312 succeed	203916 fail
			有效序列	128439
			A
B序号	项目		序列数量	占比
36	2-Oxocarboxylic acid metabolism	2氧羧酸代谢	4717	0.0367256
111	ABC transporters	ABC转运蛋白	7851	0.0611263
107	Alanine, aspartate and glutamate metabolism	丙氨酸、天冬氨酸盐和谷氨酸盐代谢	5035	0.0392015
101	alpha-Linolenic acid metabolism	α-亚麻酸代谢	102	0.000794151
139	Amino sugar and nucleotide sugar metabolism	氨基糖和核苷酸糖代谢	4598	0.0357991
96	Aminoacyl-tRNA biosynthesis	氨酰tRNA生物合成	7132	0.0555283
32	Aminobenzoate degradation	邻氨基苯甲酸乙酯降解	586	0.00456248
129	Arachidonic acid metabolism	花生四烯酸代谢	237	0.00184523
138	Arginine and proline metabolism	精氨酸和脯氨酸代谢	4434	0.0345222
59	Ascorbate and aldarate metabolism	抗坏血酸盐和维生素C代谢	506	0.00393961
50	Atrazine degradation	阿特拉津降解	48	0.000373718
35	Bacterial chemotaxis	细菌趋化性	1252	0.00974782
2	Bacterial secretion system	细菌分泌系统	2890	0.022501
66	Basal transcription factors	基础转录因子	249	0.00193866
46	Base excision repair	基本切补修复	1952	0.0151979
148	Benzoate degradation	苯酸盐降解	1023	0.00796487
88	beta-Alanine metabolism	β-丙氨酸代谢	962	0.00748994
149	Biosynthesis of ansamycins	安沙霉素类生物合成	0	0
70	Biosynthesis of secondary metabolites	次生代谢产物的生物合成	33247	0.258854
136	Biosynthesis of siderophore group nonribosomal peptides	含铁细胞非核糖体多肽的生物合成	14	0.000109001
126	Biosynthesis of unsaturated fatty acids	不饱和脂肪酸合成	744	0.00579263
71	Biosynthesis of vancomycin group antibiotics	抗生素万古霉素组生物合成	7	5.45006e-05
115	Biotin metabolism	生物素代谢	1129	0.00879016
119	Bisphenol degradation	双酚降解	39	0.000303646
93	Butanoate metabolism	丁酸甲酯代谢	3556	0.0276863
150	Butirosin and neomycin biosynthesis	丁苷菌素和新霉素生物合成	0	0
25	C5-Branched dibasic acid metabolism	碳5分支二元酸代谢	1160	0.00903152
151	Caffeine metabolism	咖啡因代谢	0	0
131	Caprolactam degradation	己内酰胺降解	301	0.00234352
109	Carbon fixation in photosynthetic organisms	光合生物固碳作用	300	0.00233574
24	Carbon fixation pathways in prokaryotes	原核生物中碳固定途径	682	0.00530991
33	Carotenoid biosynthesis	类胡萝卜素生物合成	160	0.00124573
89	Cell cycle - Caulobacter	细胞周期-柄杆菌属	9	7.00722e-05
16	Cell cycle - yeast	酵母细胞周期	50	0.00038929
29	Chloroalkane and chloroalkene degradation	氯烷烃和氯烯烃代谢	630	0.00490505
20	Chlorocyclohexane and chlorobenzene degradation	氯环己烷和氯苯降解	315	0.00245253
57	Citrate cycle (TCA cycle)	柠檬酸循环	5087	0.0396064
79	Cyanoamino acid metabolism	氰基氨基酸代谢	723	0.00562913
39	Cysteine and methionine metabolism	半胱氨酸和蛋氨酸代谢	3638	0.0283247
122	D-Alanine metabolism	D-丙氨酸代谢	371	0.00288853
127	D-Arginine and D-ornithine metabolism	D-精氨酸、D-鸟氨酸代谢	41	0.000319218
1	Degradation of aromatic compounds	芳香化合物降解	221	0.00172066
108	D-Glutamine and D-glutamate metabolism	D-谷氨酰胺和D-谷氨酸盐代谢	479	0.0037294
130	Dioxin degradation	二恶英降解	102	0.000794151
110	DNA replication	DNA复制	3066	0.0238713
137	Endocytosis	内吞作用	71	0.000552792
58	Ether lipid metabolism	醚脂类代谢	28	0.000218002
65	Ethylbenzene degradation	乙苯降解	80	0.000622864
6	Fatty acid biosynthesis	脂肪酸生物合成	1488	0.0115853
87	Fatty acid elongation	脂肪酸伸长	7	5.45006e-05
17	Fatty acid metabolism	脂肪酸代谢	1949	0.0151745
134	Flagellar assembly	鞭毛组装	999	0.00777801
124	Fluorobenzoate degradation	氟代苯甲酸盐降解	214	0.00166616
21	Folate biosynthesis	叶酸生物合成	1023	0.00796487
76	Fructose and mannose metabolism	果糖和甘露糖代谢	1888	0.0146996
31	Galactose metabolism	半乳糖代谢	1415	0.0110169
49	Geraniol degradation	香叶醇降解	449	0.00349582
62	Glutathione metabolism	谷胱甘肽代谢	1663	0.0129478
82	Glycerolipid metabolism	甘油酯代谢	793	0.00617414
118	Glycerophospholipid metabolism	甘油磷脂代谢	1358	0.0105731
106	Glycine, serine and threonine metabolism	甘氨酸、丝氨酸和苏氨酸代谢	4235	0.0329729
56	Glycolysis / Gluconeogenesis	糖酵解和糖质新生	5017	0.0390613
152	Glycosylphosphatidylinositol(GPI)-anchor biosynthesis	糖基磷脂酰肌醇锚生物合成	0	0
51	Glyoxylate and dicarboxylate metabolism	乙醛酸和二羧酸盐代谢	4007	0.0311977
85	Histidine metabolism	组氨酸代谢	1369	0.0106588
19	Homologous recombination	同源重组	3370	0.0262381
144	Inositol phosphate metabolism	磷酸肌醇代谢	513	0.00399411
22	Legionellosis	军团菌	6	4.67148e-05
53	Limonene and pinene degradation	柠檬烯、蒎烯降解	336	0.00261603
100	Linoleic acid metabolism	亚油酸代谢	16	0.000124573
105	Lipoic acid metabolism	硫辛酸代谢	232	0.0018063
142	Lipopolysaccharide biosynthesis	脂多糖生物合成	1003	0.00780915
48	Lysine biosynthesis	赖氨酸生物合成	2205	0.0171677
80	Lysine degradation	赖氨酸降解	1350	0.0105108
145	MAPK signaling pathway - yeast	MAPK信号通路——酵母	7	5.45006e-05
41	Meiosis - yeast	减速分裂—酵母	26	0.000202431
121	Metabolic pathways	代谢途径	74279	0.578321
92	Methane metabolism	甲烷代谢	5089	0.0396219
34	Microbial metabolism in diverse environments	多种环境中微生物代谢	23837	0.18559
45	Mismatch repair	错配修复	3364	0.0261914
14	mRNA surveillance pathway	mRNA监测通路	118	0.000918724
52	Naphthalene degradation	萘降解	220	0.00171288
15	N-Glycan biosynthesis	N-聚糖生物合成	9	7.00722e-05
60	Nicotinate and nicotinamide metabolism	烟酸和烟酰胺代谢	1397	0.0108768
7	Nitrogen metabolism	氮代谢	7282	0.0566962
43	Nitrotoluene degradation	硝基甲苯降解	386	0.00300532
74	Non-homologous end-joining	异源末端连接	227	0.00176738
132	Nonribosomal peptide structures	非核糖体多肽构建	44	0.000342575
67	Novobiocin biosynthesis	新生霉素生物合成	441	0.00343354
117	Nucleotide excision repair	核苷酸切除修复	3080	0.0239803
91	One carbon pool by folate	一碳池叶酸	1843	0.0143492
77	Other glycan degradation	其他多糖降解	194	0.00151044
116	Oxidative phosphorylation	氧化磷酸化	7204	0.0560889
83	Pantothenate and CoA biosynthesis	泛酸盐和辅酶a生物合成	1932	0.0150422
13	Penicillin and cephalosporin biosynthesis	青霉素和头孢霉素生物合成	146	0.00113673
90	Pentose and glucuronate interconversions	戊糖和葡萄糖醛酸酯互变现象	1199	0.00933517
47	Pentose phosphate pathway	磷酸戊糖途径	2822	0.0219715
68	Peptidoglycan biosynthesis	肽聚糖生物合成	2267	0.0176504
12	Peroxisome	过氧化物酶体	32	0.000249146
125	Phagosome	吞噬体	127	0.000988796
72	Phenylalanine metabolism	苯基丙氨酸代谢	1485	0.0115619
114	Phenylalanine, tyrosine and tryptophan biosynthesis	苯丙氨酸、酪氨酸和色氨酸生物合成	2183	0.0169964
54	Phosphatidylinositol signaling system	磷脂酰肌醇信号系统	15	0.000116787
40	Phosphonate and phosphinate metabolism	磷酸盐和亚磷酸盐代谢	135	0.00105108
78	Phosphotransferase system (PTS)	磷酸转移酶系统	262	0.00203988
64	Photosynthesis	光合作用	34	0.000264717
153	Plant-pathogen interaction	植物病原菌互作	0	0
81	Polycyclic aromatic hydrocarbon degradation	稠环芳烃降解	183	0.0014248
11	Polyketide sugar unit biosynthesis	聚酮糖单位生物合成	760	0.00591721
69	Porphyrin and chlorophyll metabolism	卟啉和叶绿素代谢	2298	0.0178918
28	Propanoate metabolism	丙酸代谢	3194	0.0248678
99	Proteasome	蛋白体酶	197	0.0015338
120	Protein export	蛋白质输出	2442	0.0190129
146	Protein processing in endoplasmic reticulum	内质网中蛋白质加工	159	0.00123794
86	Purine metabolism	嘌呤代谢	11477	0.0893576
61	Pyrimidine metabolism	嘧啶代谢	9498	0.0739495
23	Pyruvate metabolism	丙酮酸代谢	5216	0.0406107
26	Regulation of autophagy	自噬调节	11	8.56438e-05
42	Riboflavin metabolism	维生素B2代谢	548	0.00426662
128	Ribosome	核糖体	7406	0.0576616
94	Ribosome biogenesis in eukaryotes	真核生物中核糖体生物起源	65	0.000506077
112	RNA degradation	RNA降解	3737	0.0290955
95	RNA polymerase	RNA聚合酶	2400	0.0186859
9	RNA transport	RNA转运	113	0.000879795
75	Secondary bile acid biosynthesis	二次胆汁酸合成	10	7.7858e-05
104	Selenocompound metabolism	含硒化合物代谢	2063	0.0160621
140	Sesquiterpenoid and triterpenoid biosynthesis	类倍半萜烯和三萜类生物合成	102	0.000794151
154	SNARE interactions in vesicular transport	膜泡运输网罗交互	0	0
123	Sphingolipid metabolism	鞘脂类代谢	137	0.00106665
143	Spliceosome	剪接体	120	0.000934296
8	Starch and sucrose metabolism	淀粉和蔗糖代谢	3408	0.026534
84	Steroid biosynthesis	类固醇生物合成	13	0.000101215
98	Steroid degradation	类固醇降解	20	0.000155716
5	Streptomycin biosynthesis	链霉素生物合成	1261	0.00981789
3	Styrene degradation	苯乙烯降解	275	0.00214109
44	Sulfur metabolism	硫代谢	1266	0.00985682
27	Sulfur relay system	硫中继途径	988	0.00769237
102	Synthesis and degradation of ketone bodies	酮体的合成和降解	461	0.00358925
73	Taurine and hypotaurine metabolism	牛磺酸和亚牛磺酸代谢	692	0.00538777
37	Terpenoid backbone biosynthesis	萜类骨架生物合成	1633	0.0127142
103	Tetracycline biosynthesis	四环素生物合成	21	0.000163502
10	Thiamine metabolism	硫铵代谢	950	0.00739651
38	Toluene degradation	甲苯降解	720	0.00560577
135	Tryptophan metabolism	色氨酸代谢	1769	0.0137731
155	Tuberculosis	结核病	0	0
4	Two-component system	双组份系统	6781	0.0527955
113	Type I polyketide structures	Ⅰ型酮化合物构建	8	6.22864e-05
147	Tyrosine metabolism	酪氨酸代谢	1177	0.00916388
18	Ubiquinone and other terpenoid-quinone biosynthesis	辅酶Q和萜类醌生物合成	849	0.00661014
97	Ubiquitin mediated proteolysis	泛素介导的蛋白水解作用	55	0.000428219
55	Valine, leucine and isoleucine biosynthesis	缬氨酸、亮氨酸、异亮氨酸的生物合成	2100	0.0163502
133	Valine, leucine and isoleucine degradation	缬氨酸、亮氨酸、异亮氨酸降解	2879	0.0224153
30	Various types of N-glycan biosynthesis	多种类型N-聚糖生物合成	5	3.8929e-05
156	Vibrio cholerae pathogenic cycle	霍乱弧菌致病周期	0	0
141	Vitamin B6 metabolism	维生素B6代谢	626	0.00487391
63	Xylene degradation	二甲苯代谢	136	0.00105887

## Sheet: C
			样品	C
			总序列	441922
			229086 succeed	212836 fail
			有效序列	135350
			A
C序号	项目		序列数量	占比
1	Limonene and pinene degradation	柠檬烯、蒎烯降解	417	0.0030809
2	Degradation of aromatic compounds	芳香化合物降解	206	0.00152198
3	Bacterial secretion system	细菌分泌系统	3054	0.0225637
4	Styrene degradation	苯乙烯降解	329	0.00243074
5	Two-component system	双组份系统	6779	0.050085
6	Streptomycin biosynthesis	链霉素生物合成	1247	0.00921315
7	Fatty acid biosynthesis	脂肪酸生物合成	1514	0.0111858
8	Nitrogen metabolism	氮代谢	7338	0.054215
9	Starch and sucrose metabolism	淀粉和蔗糖代谢	3560	0.0263022
10	RNA transport	RNA转运	217	0.00160325
11	Thiamine metabolism	硫铵代谢	941	0.00695235
12	Arachidonic acid metabolism	花生四烯酸代谢	233	0.00172146
13	Peroxisome	过氧化物酶体	31	0.000229036
14	Penicillin and cephalosporin biosynthesis	青霉素和头孢霉素生物合成	145	0.0010713
15	mRNA surveillance pathway	mRNA监测通路	178	0.00131511
16	N-Glycan biosynthesis	N-聚糖生物合成	12	8.8659e-05
17	Cell cycle - yeast	酵母细胞周期	77	0.000568895
18	Fatty acid metabolism	脂肪酸代谢	2080	0.0153676
19	Ubiquinone and other terpenoid-quinone biosynthesis	辅酶Q和萜类醌生物合成	814	0.00601404
20	Homologous recombination	同源重组	3109	0.0229701
21	Chlorocyclohexane and chlorobenzene degradation	氯环己烷和氯苯降解	306	0.00226081
22	Folate biosynthesis	叶酸生物合成	1133	0.00837089
23	Legionellosis	军团菌	8	5.9106e-05
24	Pyruvate metabolism	丙酮酸代谢	5283	0.0390321
25	Carbon fixation pathways in prokaryotes	原核生物中碳固定途径	385	0.00284448
26	C5-Branched dibasic acid metabolism	碳5分支二元酸代谢	1144	0.00845216
27	Regulation of autophagy	自噬调节	13	9.60473e-05
28	RNA polymerase	RNA聚合酶	2520	0.0186184
29	Propanoate metabolism	丙酸代谢	3443	0.0254378
30	Chloroalkane and chloroalkene degradation	氯烷烃和氯烯烃代谢	697	0.00514961
31	Various types of N-glycan biosynthesis	多种类型N-聚糖生物合成	7	5.17178e-05
32	Galactose metabolism	半乳糖代谢	1551	0.0114592
33	Aminobenzoate degradation	邻氨基苯甲酸乙酯降解	737	0.00544514
34	Carotenoid biosynthesis	类胡萝卜素生物合成	152	0.00112301
35	Microbial metabolism in diverse environments	多种环境中微生物代谢	24242	0.179106
36	Bacterial chemotaxis	细菌趋化性	1603	0.0118434
37	2-Oxocarboxylic acid metabolism	2氧羧酸代谢	4779	0.0353085
38	Terpenoid backbone biosynthesis	萜类骨架生物合成	1478	0.0109198
39	Toluene degradation	甲苯降解	703	0.00519394
40	Cysteine and methionine metabolism	半胱氨酸和蛋氨酸代谢	3591	0.0265312
41	Phosphonate and phosphinate metabolism	磷酸盐和亚磷酸盐代谢	144	0.00106391
42	Meiosis - yeast	减速分裂—酵母	62	0.000458072
43	Riboflavin metabolism	维生素B2代谢	517	0.00381973
44	Sulfur metabolism	硫代谢	1249	0.00922793
45	Mismatch repair	错配修复	3271	0.024167
46	Base excision repair	基本切补修复	1926	0.0142298
47	Pentose phosphate pathway	磷酸戊糖途径	2800	0.0206871
48	Lysine biosynthesis	赖氨酸生物合成	2179	0.016099
49	Geraniol degradation	香叶醇降解	549	0.00405615
50	Atrazine degradation	阿特拉津降解	59	0.000435907
51	Glyoxylate and dicarboxylate metabolism	乙醛酸和二羧酸盐代谢	4106	0.0303362
52	Naphthalene degradation	萘降解	195	0.00144071
53	Xylene degradation	二甲苯代谢	197	0.00145549
54	Phosphatidylinositol signaling system	磷脂酰肌醇信号系统	39	0.000288142
55	Valine, leucine and isoleucine biosynthesis	缬氨酸、亮氨酸、异亮氨酸的生物合成	3155	0.0233099
56	Glycolysis / Gluconeogenesis	糖酵解和糖质新生	5130	0.0379017
57	Citrate cycle (TCA cycle)	柠檬酸循环	5092	0.037621
58	Ether lipid metabolism	醚脂类代谢	37	0.000273365
59	Ascorbate and aldarate metabolism	抗坏血酸盐和维生素C代谢	625	0.00461766
60	Nicotinate and nicotinamide metabolism	烟酸和烟酰胺代谢	1327	0.00980421
61	Pyrimidine metabolism	嘧啶代谢	9335	0.0689693
62	Glutathione metabolism	谷胱甘肽代谢	1657	0.0122423
63	Photosynthesis	光合作用	168	0.00124123
64	Ethylbenzene degradation	乙苯降解	82	0.000605837
65	Basal transcription factors	基础转录因子	352	0.00260066
66	Novobiocin biosynthesis	新生霉素生物合成	414	0.00305874
67	Peptidoglycan biosynthesis	肽聚糖生物合成	2098	0.0155006
68	Porphyrin and chlorophyll metabolism	卟啉和叶绿素代谢	2125	0.0157
69	Biosynthesis of secondary metabolites	次生代谢产物的生物合成	33034	0.244064
70	Biosynthesis of vancomycin group antibiotics	抗生素万古霉素组生物合成	10	7.38825e-05
71	Phenylalanine metabolism	苯基丙氨酸代谢	1782	0.0131659
72	Taurine and hypotaurine metabolism	牛磺酸和亚牛磺酸代谢	714	0.00527521
73	Non-homologous end-joining	异源末端连接	300	0.00221648
74	Secondary bile acid biosynthesis	二次胆汁酸合成	10	7.38825e-05
75	Fructose and mannose metabolism	果糖和甘露糖代谢	1941	0.0143406
76	Other glycan degradation	其他多糖降解	334	0.00246768
77	Glycosylphosphatidylinositol(GPI)-anchor biosynthesis	糖基磷脂酰肌醇锚生物合成	8	5.9106e-05
78	Phosphotransferase system (PTS)	磷酸转移酶系统	262	0.00193572
79	Cyanoamino acid metabolism	氰基氨基酸代谢	832	0.00614703
80	Lysine degradation	赖氨酸降解	1475	0.0108977
81	Polycyclic aromatic hydrocarbon degradation	稠环芳烃降解	158	0.00116734
82	Glycerolipid metabolism	甘油酯代谢	903	0.00667159
83	Tryptophan metabolism	色氨酸代谢	2046	0.0151164
84	Steroid biosynthesis	类固醇生物合成	15	0.000110824
85	Histidine metabolism	组氨酸代谢	1462	0.0108016
86	Purine metabolism	嘌呤代谢	11161	0.0824603
87	Fatty acid elongation	脂肪酸伸长	8	5.9106e-05
88	beta-Alanine metabolism	β-丙氨酸代谢	1109	0.00819357
89	Cell cycle - Caulobacter	细胞周期-柄杆菌属	9	6.64943e-05
90	Pentose and glucuronate interconversions	戊糖和葡萄糖醛酸酯互变现象	1422	0.0105061
91	One carbon pool by folate	一碳池叶酸	1808	0.013358
92	Methane metabolism	甲烷代谢	4943	0.0365201
93	Butanoate metabolism	丁酸甲酯代谢	3431	0.0253491
94	Ribosome biogenesis in eukaryotes	真核生物中核糖体生物起源	82	0.000605837
95	Sulfur relay system	硫中继系统	986	0.00728482
96	Aminoacyl-tRNA biosynthesis	氨酰tRNA生物合成	6973	0.0515183
97	Ubiquitin mediated proteolysis	泛素介导的蛋白水解作用	84	0.000620613
98	Steroid degradation	类固醇降解	37	0.000273365
99	Proteasome	蛋白体酶	263	0.00194311
100	Linoleic acid metabolism	亚油酸代谢	18	0.000132989
101	Tuberculosis	结核病	9	6.64943e-05
102	alpha-Linolenic acid metabolism	α-亚麻酸代谢	136	0.0010048
103	Synthesis and degradation of ketone bodies	酮体的合成和降解	455	0.00336165
104	Tetracycline biosynthesis	四环素生物合成	41	0.000302918
105	Selenocompound metabolism	含硒化合物代谢	1980	0.0146287
106	Plant-pathogen interaction	植物病原菌互作	10	7.38825e-05
107	Lipoic acid metabolism	硫辛酸代谢	215	0.00158847
108	Glycine, serine and threonine metabolism	甘氨酸、丝氨酸和苏氨酸代谢	4349	0.0321315
109	Alanine, aspartate and glutamate metabolism	丙氨酸、天冬氨酸盐和谷氨酸盐代谢	5107	0.0377318
110	D-Glutamine and D-glutamate metabolism	D-谷氨酰胺和D-谷氨酸盐代谢	430	0.00317695
111	Carbon fixation in photosynthetic organisms	光合生物固碳作用	263	0.00194311
112	DNA replication	DNA复制	2887	0.0213299
113	ABC transporters	ABC转运蛋白	8420	0.0622091
114	RNA degradation	RNA降解	5637	0.0416476
115	Type I polyketide structures	Ⅰ型酮化合物构建	7	5.17178e-05
116	Phenylalanine, tyrosine and tryptophan biosynthesis	苯丙氨酸、酪氨酸和色氨酸生物合成	2076	0.015338
117	Biotin metabolism	生物素代谢	1119	0.00826745
118	Oxidative phosphorylation	氧化磷酸化	7859	0.0580643
119	Nucleotide excision repair	核苷酸切除修复	3086	0.0228001
120	Glycerophospholipid metabolism	甘油磷脂代谢	1283	0.00947913
121	Bisphenol degradation	双酚降解	70	0.000517178
122	Protein export	蛋白质输出	2619	0.0193498
123	Metabolic pathways	代谢途径	74806	0.552686
124	D-Alanine metabolism	D-丙氨酸代谢	306	0.00226081
125	Sphingolipid metabolism	鞘脂类代谢	198	0.00146287
126	Fluorobenzoate degradation	氟代苯甲酸盐降解	159	0.00117473
127	Phagosome	吞噬体	340	0.00251201
128	Biosynthesis of unsaturated fatty acids	不饱和脂肪酸合成	775	0.0057259
129	D-Arginine and D-ornithine metabolism	D-精氨酸、D-鸟氨酸代谢	25	0.000184706
130	Ribosome	核糖体	9543	0.0705061
131	Biosynthesis of ansamycins	安沙霉素类生物合成	6	4.43295e-05
132	Polyketide sugar unit biosynthesis	聚酮糖单位生物合成	714	0.00527521
133	Dioxin degradation	二恶英降解	127	0.000938308
134	Nitrotoluene degradation	硝基甲苯降解	221	0.0016328
135	Caprolactam degradation	己内酰胺降解	386	0.00285187
136	Nonribosomal peptide structures	非核糖体多肽构建	45	0.000332471
137	Valine, leucine and isoleucine degradation	缬氨酸、亮氨酸、异亮氨酸降解	2130	0.015737
138	Flagellar assembly	鞭毛组装	1300	0.00960473
139	Pantothenate and CoA biosynthesis	泛酸盐和辅酶a生物合成	1870	0.013816
140	Caffeine metabolism	咖啡因代谢	8	5.9106e-05
141	Biosynthesis of siderophore group nonribosomal peptides	含铁细胞非核糖体多肽的生物合成	17	0.0001256
142	Endocytosis	内吞作用	268	0.00198005
143	Arginine and proline metabolism	精氨酸和脯氨酸代谢	4661	0.0344366
144	Amino sugar and nucleotide sugar metabolism	氨基糖和核苷酸糖代谢	4526	0.0334392
145	Sesquiterpenoid and triterpenoid biosynthesis	类倍半萜烯和三萜类生物合成	65	0.000480236
146	Vitamin B6 metabolism	维生素B6代谢	592	0.00437385
147	Lipopolysaccharide biosynthesis	脂多糖生物合成	950	0.00701884
148	Spliceosome	剪接体	350	0.00258589
149	Inositol phosphate metabolism	磷酸肌醇代谢	638	0.00471371
150	MAPK signaling pathway - yeast	MAPK信号通路——酵母	20	0.000147765
151	Protein processing in endoplasmic reticulum	内质网中蛋白质加工	670	0.00495013
152	Tyrosine metabolism	酪氨酸代谢	1276	0.00942741
153	Benzoate degradation	苯酸盐降解	1127	0.00832656
154	Butirosin and neomycin biosynthesis	丁苷菌素和新霉素生物合成	0	0
155	SNARE interactions in vesicular transport	膜泡运输网罗交互	0	0
156	Vibrio cholerae pathogenic cycle	霍乱弧菌致病周期	0	0

## Sheet: D
			样品	D
			总序列	458621
			233329 succeed	225292 fail
			有效序列	136837
			A
D序号	项目		序列数量	占比
34	2-Oxocarboxylic acid metabolism	2氧羧酸代谢	4928	0.0360137
111	ABC transporters	ABC转运蛋白	8788	0.0642224
107	Alanine, aspartate and glutamate metabolism	丙氨酸、天冬氨酸盐和谷氨酸盐代谢	5273	0.0385349
101	alpha-Linolenic acid metabolism	α-亚麻酸代谢	96	0.000701565
141	Amino sugar and nucleotide sugar metabolism	氨基糖和核苷酸糖代谢	4737	0.0346178
95	Aminoacyl-tRNA biosynthesis	氨酰tRNA生物合成	7108	0.051945
30	Aminobenzoate degradation	邻氨基苯甲酸乙酯降解	724	0.00529097
97	Arachidonic acid metabolism	花生四烯酸代谢	211	0.00154198
140	Arginine and proline metabolism	精氨酸和脯氨酸代谢	4519	0.0330247
56	Ascorbate and aldarate metabolism	抗坏血酸盐和维生素C代谢	575	0.00420208
11	Atrazine degradation	阿特拉津降解	57	0.000416554
33	Bacterial chemotaxis	细菌趋化性	1320	0.00964651
2	Bacterial secretion system	细菌分泌系统	3128	0.0228593
63	Basal transcription factors	基础转录因子	232	0.00169545
43	Base excision repair	基本切补修复	2138	0.0156244
150	Benzoate degradation	苯酸盐降解	1175	0.00858686
87	beta-Alanine metabolism	β-丙氨酸代谢	1005	0.0073445
151	Biosynthesis of ansamycins	安沙霉素类生物合成	0	0
68	Biosynthesis of secondary metabolites	次生代谢产物的生物合成	33793	0.246958
138	Biosynthesis of siderophore group nonribosomal peptides	含铁细胞非核糖体多肽的生物合成	12	8.76956e-05
126	Biosynthesis of unsaturated fatty acids	不饱和脂肪酸合成	748	0.00546636
69	Biosynthesis of vancomycin group antibiotics	抗生素万古霉素组生物合成	7	5.11558e-05
115	Biotin metabolism	生物素代谢	1099	0.00803145
119	Bisphenol degradation	双酚降解	54	0.00039463
91	Butanoate metabolism	丁酸甲酯代谢	3559	0.026009
120	Butirosin and neomycin biosynthesis	丁苷菌素和新霉素生物合成	5	3.65398e-05
5	C5-Branched dibasic acid metabolism	碳5分支二元酸代谢	1171	0.00855763
137	Caffeine metabolism	咖啡因代谢	5	3.65398e-05
132	Caprolactam degradation	己内酰胺降解	308	0.00225085
109	Carbon fixation in photosynthetic organisms	光合生物固碳作用	280	0.00204623
79	Carbon fixation pathways in prokaryotes	原核生物中碳固定途径	709	0.00518135
31	Carotenoid biosynthesis	类胡萝卜素生物合成	110	0.000803876
152	Cell cycle - Caulobacter	细胞周期-柄杆菌属	0	0
16	Cell cycle - yeast	酵母细胞周期	93	0.000679641
28	Chloroalkane and chloroalkene degradation	氯烷烃和氯烯烃代谢	689	0.00503519
20	Chlorocyclohexane and chlorobenzene degradation	氯环己烷和氯苯降解	334	0.00244086
54	Citrate cycle (TCA cycle)	柠檬酸循环	5198	0.0379868
78	Cyanoamino acid metabolism	氰基氨基酸代谢	808	0.00590484
37	Cysteine and methionine metabolism	半胱氨酸和蛋氨酸代谢	3755	0.0274414
123	D-Alanine metabolism	D-丙氨酸代谢	331	0.00241894
127	D-Arginine and D-ornithine metabolism	D-精氨酸、D-鸟氨酸代谢	47	0.000343474
1	Degradation of aromatic compounds	芳香化合物降解	269	0.00196584
108	D-Glutamine and D-glutamate metabolism	D-谷氨酰胺和D-谷氨酸盐代谢	475	0.00347128
130	Dioxin degradation	二恶英降解	120	0.000876956
110	DNA replication	DNA复制	3272	0.0239117
139	Endocytosis	内吞作用	117	0.000855032
55	Ether lipid metabolism	醚脂类代谢	27	0.000197315
62	Ethylbenzene degradation	乙苯降解	63	0.000460402
6	Fatty acid biosynthesis	脂肪酸生物合成	1530	0.0111812
86	Fatty acid elongation	脂肪酸伸长	6	4.38478e-05
17	Fatty acid metabolism	脂肪酸代谢	1940	0.0141775
135	Flagellar assembly	鞭毛组装	867	0.00633601
124	Fluorobenzoate degradation	氟代苯甲酸盐降解	211	0.00154198
21	Folate biosynthesis	叶酸生物合成	1166	0.00852109
74	Fructose and mannose metabolism	果糖和甘露糖代谢	2028	0.0148206
29	Galactose metabolism	半乳糖代谢	1756	0.0128328
46	Geraniol degradation	香叶醇降解	413	0.00301819
59	Glutathione metabolism	谷胱甘肽代谢	1666	0.0121751
81	Glycerolipid metabolism	甘油酯代谢	873	0.00637985
118	Glycerophospholipid metabolism	甘油磷脂代谢	1265	0.00924458
106	Glycine, serine and threonine metabolism	甘氨酸、丝氨酸和苏氨酸代谢	4260	0.0311319
53	Glycolysis / Gluconeogenesis	糖酵解和糖质新生	5219	0.0381403
76	Glycosylphosphatidylinositol(GPI)-anchor biosynthesis	糖基磷脂酰肌醇锚生物合成	5	3.65398e-05
48	Glyoxylate and dicarboxylate metabolism	乙醛酸和二羧酸盐代谢	4159	0.0303938
84	Histidine metabolism	组氨酸代谢	1298	0.00948574
19	Homologous recombination	同源重组	3719	0.0271783
146	Inositol phosphate metabolism	磷酸肌醇代谢	639	0.00466979
153	Legionellosis	军团菌	0	0
50	Limonene and pinene degradation	柠檬烯、蒎烯降解	323	0.00236047
100	Linoleic acid metabolism	亚油酸代谢	15	0.000109619
105	Lipoic acid metabolism	硫辛酸代谢	208	0.00152006
144	Lipopolysaccharide biosynthesis	脂多糖生物合成	941	0.0068768
45	Lysine biosynthesis	赖氨酸生物合成	2273	0.016611
80	Lysine degradation	赖氨酸降解	1307	0.00955151
147	MAPK signaling pathway - yeast	MAPK信号通路——酵母	16	0.000116927
39	Meiosis - yeast	减速分裂—酵母	44	0.00032155
122	Metabolic pathways	代谢途径	76917	0.562107
90	Methane metabolism	甲烷代谢	5203	0.0380233
32	Microbial metabolism in diverse environments	多种环境中微生物代谢	25233	0.184402
42	Mismatch repair	错配修复	3582	0.0261771
14	mRNA surveillance pathway	mRNA监测通路	216	0.00157852
49	Naphthalene degradation	萘降解	253	0.00184892
15	N-Glycan biosynthesis	N-聚糖生物合成	20	0.000146159
57	Nicotinate and nicotinamide metabolism	烟酸和烟酰胺代谢	1436	0.0104942
7	Nitrogen metabolism	氮代谢	8004	0.058493
131	Nitrotoluene degradation	硝基甲苯降解	392	0.00286472
72	Non-homologous end-joining	异源末端连接	316	0.00230932
133	Nonribosomal peptide structures	非核糖体多肽构建	50	0.000365398
65	Novobiocin biosynthesis	新生霉素生物合成	416	0.00304011
117	Nucleotide excision repair	核苷酸切除修复	3311	0.0241967
89	One carbon pool by folate	一碳池叶酸	1846	0.0134905
75	Other glycan degradation	其他多糖降解	398	0.00290857
116	Oxidative phosphorylation	氧化磷酸化	7722	0.0564321
82	Pantothenate and CoA biosynthesis	泛酸盐和辅酶a生物合成	2045	0.0149448
13	Penicillin and cephalosporin biosynthesis	青霉素和头孢霉素生物合成	143	0.00104504
88	Pentose and glucuronate interconversions	戊糖和葡萄糖醛酸酯互变现象	1313	0.00959536
44	Pentose phosphate pathway	磷酸戊糖途径	3142	0.0229616
66	Peptidoglycan biosynthesis	肽聚糖生物合成	2316	0.0169252
12	Peroxisome	过氧化物酶体	45	0.000328858
125	Phagosome	吞噬体	135	0.000986575
70	Phenylalanine metabolism	苯基丙氨酸代谢	1500	0.0109619
93	Phenylalanine, tyrosine and tryptophan biosynthesis	苯丙氨酸、酪氨酸和色氨酸生物合成	2096	0.0153175
51	Phosphatidylinositol signaling system	磷脂酰肌醇信号系统	32	0.000233855
38	Phosphonate and phosphinate metabolism	磷酸盐和亚磷酸盐代谢	152	0.00111081
77	Phosphotransferase system (PTS)	磷酸转移酶系统	345	0.00252125
61	Photosynthesis	光合作用	54	0.00039463
154	Plant-pathogen interaction	植物病原菌互作	0	0
114	Polycyclic aromatic hydrocarbon degradation	稠环芳烃降解	156	0.00114004
129	Polyketide sugar unit biosynthesis	聚酮糖单位生物合成	659	0.00481595
67	Porphyrin and chlorophyll metabolism	卟啉和叶绿素代谢	2518	0.0184015
27	Propanoate metabolism	丙酸代谢	3134	0.0229032
99	Proteasome	蛋白体酶	251	0.0018343
121	Protein export	蛋白质输出	2690	0.0196584
148	Protein processing in endoplasmic reticulum	内质网中蛋白质加工	321	0.00234586
85	Purine metabolism	嘌呤代谢	11910	0.0870379
58	Pyrimidine metabolism	嘧啶代谢	10048	0.0734304
22	Pyruvate metabolism	丙酮酸代谢	5307	0.0387834
25	Regulation of autophagy	自噬调节	26	0.000190007
40	Riboflavin metabolism	维生素B2代谢	517	0.00377822
128	Ribosome	核糖体	8650	0.0632139
92	Ribosome biogenesis in eukaryotes	真核生物中核糖体生物起源	149	0.00108889
112	RNA degradation	RNA降解	4387	0.03206
94	RNA polymerase	RNA聚合酶	2776	0.0202869
9	RNA transport	RNA转运	292	0.00213393
73	Secondary bile acid biosynthesis	二次胆汁酸合成	6	4.38478e-05
104	Selenocompound metabolism	含硒化合物代谢	2220	0.0162237
142	Sesquiterpenoid and triterpenoid biosynthesis	类倍半萜烯和三萜类生物合成	99	0.000723489
64	SNARE interactions in vesicular transport	膜泡运输中的罗网互作	13	9.50035e-05
23	Sphingolipid metabolism	鞘脂类代谢	287	0.00209739
145	Spliceosome	剪接体	502	0.0036686
8	Starch and sucrose metabolism	淀粉和蔗糖代谢	3976	0.0290565
83	Steroid biosynthesis	类固醇生物合成	20	0.000146159
98	Steroid degradation	类固醇降解	21	0.000153467
24	Streptomycin biosynthesis	链霉素生物合成	1249	0.00912765
3	Styrene degradation	苯乙烯降解	288	0.00210469
41	Sulfur metabolism	硫代谢	1338	0.00977806
26	Sulfur relay system	硫中继途径	1141	0.00833839
102	Synthesis and degradation of ketone bodies	酮体的合成和降解	438	0.00320089
71	Taurine and hypotaurine metabolism	牛磺酸和亚牛磺酸代谢	707	0.00516673
35	Terpenoid backbone biosynthesis	萜类骨架生物合成	1638	0.0119704
103	Tetracycline biosynthesis	四环素生物合成	22	0.000160775
10	Thiamine metabolism	硫铵代谢	1064	0.00777567
36	Toluene degradation	甲苯降解	731	0.00534212
136	Tryptophan metabolism	色氨酸代谢	1676	0.0122481
155	Tuberculosis	结核病	0	0
4	Two-component system	双组份系统	7132	0.0521204
113	Type I polyketide structures	Ⅰ型酮化合物构建	9	6.57717e-05
149	Tyrosine metabolism	酪氨酸代谢	1260	0.00920804
18	Ubiquinone and other terpenoid-quinone biosynthesis	辅酶Q和萜类醌生物合成	859	0.00627754
96	Ubiquitin mediated proteolysis	泛素介导的蛋白水解作用	158	0.00115466
134	Valine, leucine and isoleucine biosynthesis	缬氨酸、亮氨酸、异亮氨酸降解	2227	0.0162748
52	Valine, leucine and isoleucine degradation	缬氨酸、亮氨酸、异亮氨酸的降解	2797	0.0204404
47	Various types of N-glycan biosynthesis	多种类型N-聚糖生物合成	13	9.50035e-05
156	Vibrio cholerae pathogenic cycle	霍乱弧菌致病周期	0	0
143	Vitamin B6 metabolism	维生素B6代谢	642	0.00469171
60	Xylene degradation	二甲苯代谢	173	0.00126428

## Sheet: E
			样品	E
			总序列	493189
			262471 succeed	230718 fail
			有效序列	154191
			A
E序号	项目		序列数量	占比
37	2-Oxocarboxylic acid metabolism	2氧羧酸代谢	5937	0.0385042
111	ABC transporters	ABC转运蛋白	10254	0.0665019
107	Alanine, aspartate and glutamate metabolism	丙氨酸、天冬氨酸盐和谷氨酸盐代谢	5749	0.0372849
101	alpha-Linolenic acid metabolism	α-亚麻酸代谢	176	0.00114144
140	Amino sugar and nucleotide sugar metabolism	氨基糖和核苷酸糖代谢	5218	0.0338411
96	Aminoacyl-tRNA biosynthesis	氨酰tRNA生物合成	8348	0.0541406
33	Aminobenzoate degradation	邻氨基苯甲酸乙酯降解	813	0.00527268
11	Arachidonic acid metabolism	花生四烯酸代谢	290	0.00188078
139	Arginine and proline metabolism	精氨酸和脯氨酸代谢	5072	0.0328943
59	Ascorbate and aldarate metabolism	抗坏血酸盐和维生素C代谢	634	0.00411178
50	Atrazine degradation	阿特拉津降解	47	0.000304817
36	Bacterial chemotaxis	细菌趋化性	1134	0.00735451
2	Bacterial secretion system	细菌分泌系统	3964	0.0257084
66	Basal transcription factors	基础转录因子	173	0.00112199
46	Base excision repair	基本切补修复	2188	0.0141902
149	Benzoate degradation	苯酸盐降解	1291	0.00837273
88	beta-Alanine metabolism	β-丙氨酸代谢	1227	0.00795766
128	Biosynthesis of ansamycins	安沙霉素类生物合成	7	4.53982e-05
71	Biosynthesis of secondary metabolites	次生代谢产物的生物合成	38524	0.249846
85	Biosynthesis of siderophore group nonribosomal peptides	含铁细胞非核糖体多肽的生物合成	24	0.000155651
125	Biosynthesis of unsaturated fatty acids	不饱和脂肪酸合成	983	0.00637521
150	Biosynthesis of vancomycin group antibiotics	抗生素万古霉素组生物合成	0	0
114	Biotin metabolism	生物素代谢	1379	0.00894345
118	Bisphenol degradation	双酚降解	72	0.000466953
93	Butanoate metabolism	丁酸甲酯代谢	4131	0.0267914
151	Butirosin and neomycin biosynthesis	丁苷菌素和新霉素生物合成	0	0
5	C5-Branched dibasic acid metabolism	碳5分支二元酸代谢	1443	0.00935852
137	Caffeine metabolism	咖啡因代谢	5	3.24273e-05
132	Caprolactam degradation	己内酰胺降解	443	0.00287306
109	Carbon fixation in photosynthetic organisms	光合生物固碳作用	338	0.00219209
25	Carbon fixation pathways in prokaryotes	原核生物中碳固定途径	458	0.00297034
34	Carotenoid biosynthesis	类胡萝卜素生物合成	157	0.00101822
89	Cell cycle - Caulobacter	细胞周期-柄杆菌属	14	9.07965e-05
17	Cell cycle - yeast	酵母细胞周期	50	0.000324273
30	Chloroalkane and chloroalkene degradation	氯烷烃和氯烯烃代谢	832	0.00539591
21	Chlorocyclohexane and chlorobenzene degradation	氯环己烷和氯苯降解	423	0.00274335
57	Citrate cycle (TCA cycle)	柠檬酸循环	6060	0.0393019
79	Cyanoamino acid metabolism	氰基氨基酸代谢	901	0.0058434
40	Cysteine and methionine metabolism	半胱氨酸和蛋氨酸代谢	4443	0.0288149
121	D-Alanine metabolism	D-丙氨酸代谢	404	0.00262013
126	D-Arginine and D-ornithine metabolism	D-精氨酸、D-鸟氨酸代谢	45	0.000291846
1	Degradation of aromatic compounds	芳香化合物降解	185	0.00119981
108	D-Glutamine and D-glutamate metabolism	D-谷氨酰胺和D-谷氨酸盐代谢	533	0.00345675
130	Dioxin degradation	二恶英降解	125	0.000810683
110	DNA replication	DNA复制	3542	0.0229715
138	Endocytosis	内吞作用	73	0.000473439
58	Ether lipid metabolism	醚脂类代谢	19	0.000123224
65	Ethylbenzene degradation	乙苯降解	105	0.000680974
6	Fatty acid biosynthesis	脂肪酸生物合成	1899	0.0123159
152	Fatty acid elongation	脂肪酸伸长	0	0
18	Fatty acid metabolism	脂肪酸代谢	2375	0.015403
135	Flagellar assembly	鞭毛组装	1220	0.00791226
123	Fluorobenzoate degradation	氟代苯甲酸盐降解	245	0.00158894
22	Folate biosynthesis	叶酸生物合成	1210	0.00784741
76	Fructose and mannose metabolism	果糖和甘露糖代谢	2253	0.0146117
32	Galactose metabolism	半乳糖代谢	1678	0.0108826
49	Geraniol degradation	香叶醇降解	627	0.00406639
62	Glutathione metabolism	谷胱甘肽代谢	2075	0.0134573
83	Glycerolipid metabolism	甘油酯代谢	1022	0.00662814
117	Glycerophospholipid metabolism	甘油磷脂代谢	1480	0.00959848
106	Glycine, serine and threonine metabolism	甘氨酸、丝氨酸和苏氨酸代谢	5627	0.0364937
56	Glycolysis / Gluconeogenesis	糖酵解和糖质新生	6013	0.0389971
153	Glycosylphosphatidylinositol(GPI)-anchor biosynthesis	糖基磷脂酰肌醇锚生物合成	0	0
51	Glyoxylate and dicarboxylate metabolism	乙醛酸和二羧酸盐代谢	5108	0.0331277
86	Histidine metabolism	组氨酸代谢	1470	0.00953363
20	Homologous recombination	同源重组	4094	0.0265515
145	Inositol phosphate metabolism	磷酸肌醇代谢	768	0.00498084
23	Legionellosis	军团菌	11	7.13401e-05
53	Limonene and pinene degradation	柠檬烯、蒎烯降解	490	0.00317788
100	Linoleic acid metabolism	亚油酸代谢	16	0.000103767
105	Lipoic acid metabolism	硫辛酸代谢	261	0.00169271
143	Lipopolysaccharide biosynthesis	脂多糖生物合成	1152	0.00747125
48	Lysine biosynthesis	赖氨酸生物合成	2753	0.0178545
80	Lysine degradation	赖氨酸降解	1760	0.0114144
146	MAPK signaling pathway - yeast	MAPK信号通路——酵母	12	7.78256e-05
42	Meiosis - yeast	减速分裂—酵母	30	0.000194564
120	Metabolic pathways	代谢途径	87132	0.565091
92	Methane metabolism	甲烷代谢	5900	0.0382642
35	Microbial metabolism in diverse environments	多种环境中微生物代谢	29240	0.189635
45	Mismatch repair	错配修复	3843	0.0249236
14	mRNA surveillance pathway	mRNA监测通路	114	0.000739343
52	Naphthalene degradation	萘降解	242	0.00156948
15	N-Glycan biosynthesis	N-聚糖生物合成	12	7.78256e-05
60	Nicotinate and nicotinamide metabolism	烟酸和烟酰胺代谢	1564	0.0101433
7	Nitrogen metabolism	氮代谢	8137	0.0527722
131	Nitrotoluene degradation	硝基甲苯降解	304	0.00197158
74	Non-homologous end-joining	异源末端连接	240	0.00155651
133	Nonribosomal peptide structures	非核糖体多肽构建	35	0.000226991
68	Novobiocin biosynthesis	新生霉素生物合成	450	0.00291846
116	Nucleotide excision repair	核苷酸切除修复	3260	0.0211426
91	One carbon pool by folate	一碳池叶酸	2240	0.0145274
77	Other glycan degradation	其他多糖降解	303	0.0019651
115	Oxidative phosphorylation	氧化磷酸化	8386	0.0543871
136	Pantothenate and CoA biosynthesis	泛酸盐和辅酶a生物合成	2415	0.0156624
13	Penicillin and cephalosporin biosynthesis	青霉素和头孢霉素生物合成	155	0.00100525
90	Pentose and glucuronate interconversions	戊糖和葡萄糖醛酸酯互变现象	1427	0.00925476
47	Pentose phosphate pathway	磷酸戊糖途径	3397	0.0220311
69	Peptidoglycan biosynthesis	肽聚糖生物合成	2679	0.0173746
12	Peroxisome	过氧化物酶体	33	0.00021402
124	Phagosome	吞噬体	147	0.000953363
72	Phenylalanine metabolism	苯基丙氨酸代谢	1952	0.0126596
113	Phenylalanine, tyrosine and tryptophan biosynthesis	苯丙氨酸、酪氨酸和色氨酸生物合成	2385	0.0154678
54	Phosphatidylinositol signaling system	磷脂酰肌醇信号系统	16	0.000103767
41	Phosphonate and phosphinate metabolism	磷酸盐和亚磷酸盐代谢	176	0.00114144
78	Phosphotransferase system (PTS)	磷酸转移酶系统	514	0.00333353
64	Photosynthesis	光合作用	41	0.000265904
154	Plant-pathogen interaction	植物病原菌互作	0	0
81	Polycyclic aromatic hydrocarbon degradation	稠环芳烃降解	171	0.00110901
129	Polyketide sugar unit biosynthesis	聚酮糖单位生物合成	841	0.00545427
70	Porphyrin and chlorophyll metabolism	卟啉和叶绿素代谢	2690	0.0174459
29	Propanoate metabolism	丙酸代谢	3870	0.0250987
99	Proteasome	蛋白体酶	184	0.00119333
119	Protein export	蛋白质输出	3312	0.0214799
147	Protein processing in endoplasmic reticulum	内质网中蛋白质加工	150	0.000972819
87	Purine metabolism	嘌呤代谢	13324	0.0864123
61	Pyrimidine metabolism	嘧啶代谢	11067	0.0717746
24	Pyruvate metabolism	丙酮酸代谢	6222	0.0403525
27	Regulation of autophagy	自噬调节	9	5.83692e-05
43	Riboflavin metabolism	维生素B2代谢	623	0.00404044
127	Ribosome	核糖体	10357	0.0671699
94	Ribosome biogenesis in eukaryotes	真核生物中核糖体生物起源	57	0.000369671
112	RNA degradation	RNA降解	4829	0.0313183
95	RNA polymerase	RNA聚合酶	3153	0.0204487
9	RNA transport	RNA转运	116	0.000752314
75	Secondary bile acid biosynthesis	二次胆汁酸合成	6	3.89128e-05
104	Selenocompound metabolism	含硒化合物代谢	2576	0.0167066
141	Sesquiterpenoid and triterpenoid biosynthesis	类倍半萜烯和三萜类生物合成	108	0.00070043
67	SNARE interactions in vesicular transport	膜泡运输网罗交互	5	3.24273e-05
122	Sphingolipid metabolism	鞘脂类代谢	223	0.00144626
144	Spliceosome	剪接体	147	0.000953363
8	Starch and sucrose metabolism	淀粉和蔗糖代谢	3601	0.0233542
16	Steroid biosynthesis	类固醇生物合成	12	7.78256e-05
98	Steroid degradation	类固醇降解	21	0.000136195
26	Streptomycin biosynthesis	链霉素生物合成	1383	0.0089694
3	Styrene degradation	苯乙烯降解	382	0.00247745
44	Sulfur metabolism	硫代谢	1722	0.011168
28	Sulfur relay system	硫中继途径	1235	0.00800955
102	Synthesis and degradation of ketone bodies	酮体的合成和降解	512	0.00332056
73	Taurine and hypotaurine metabolism	牛磺酸和亚牛磺酸代谢	995	0.00645304
38	Terpenoid backbone biosynthesis	萜类骨架生物合成	1842	0.0119462
103	Tetracycline biosynthesis	四环素生物合成	23	0.000149166
10	Thiamine metabolism	硫铵代谢	1123	0.00728317
39	Toluene degradation	甲苯降解	849	0.00550616
84	Tryptophan metabolism	色氨酸代谢	2306	0.0149555
155	Tuberculosis	结核病	0	0
4	Two-component system	双组份系统	7424	0.0481481
156	Type I polyketide structures	Ⅰ型酮化合物构建	0	0
148	Tyrosine metabolism	酪氨酸代谢	1435	0.00930664
19	Ubiquinone and other terpenoid-quinone biosynthesis	辅酶Q和萜类醌生物合成	884	0.00573315
97	Ubiquitin mediated proteolysis	泛素介导的蛋白水解作用	57	0.000369671
55	Valine, leucine and isoleucine biosynthesis	缬氨酸、亮氨酸、异亮氨酸的生物合成	3560	0.0230882
134	Valine, leucine and isoleucine degradation	缬氨酸、亮氨酸、异亮氨酸降解	2718	0.0176275
31	Various types of N-glycan biosynthesis	多种类型N-聚糖生物合成	9	5.83692e-05
82	Vibrio cholerae pathogenic cycle	霍乱弧菌致病周期	6	3.89128e-05
142	Vitamin B6 metabolism	维生素B6代谢	792	0.00513649
63	Xylene degradation	二甲苯代谢	169	0.00109604

## Sheet: F
			样品	F
			总序列	457763
			238525 succeed	219238 fail
			有效序列	141229
			A
F序号	项目		序列数量	占比
35	2-Oxocarboxylic acid metabolism	2氧羧酸代谢	5175	0.0366426
111	ABC transporters	ABC转运蛋白	8870	0.0628058
107	Alanine, aspartate and glutamate metabolism	丙氨酸、天冬氨酸盐和谷氨酸盐代谢	5349	0.0378747
101	alpha-Linolenic acid metabolism	α-亚麻酸代谢	93	0.000658505
139	Amino sugar and nucleotide sugar metabolism	氨基糖和核苷酸糖代谢	4730	0.0334917
94	Aminoacyl-tRNA biosynthesis	氨酰tRNA生物合成	7096	0.0502446
31	Aminobenzoate degradation	邻氨基苯甲酸乙酯降解	796	0.00563624
96	Arachidonic acid metabolism	花生四烯酸代谢	282	0.00199676
138	Arginine and proline metabolism	精氨酸和脯氨酸代谢	4623	0.0327341
59	Ascorbate and aldarate metabolism	抗坏血酸盐和维生素C代谢	594	0.00420594
50	Atrazine degradation	阿特拉津降解	53	0.000375277
34	Bacterial chemotaxis	细菌趋化性	1042	0.00737809
2	Bacterial secretion system	细菌分泌系统	3443	0.0243788
46	Basal transcription factors	基础转录因子	119	0.000842603
45	Base excision repair	基本切补修复	2031	0.0143809
148	Benzoate degradation	苯酸盐降解	1291	0.00914118
86	beta-Alanine metabolism	β-丙氨酸代谢	1037	0.00734268
149	Biosynthesis of ansamycins	安沙霉素类生物合成	0	0
69	Biosynthesis of secondary metabolites	次生代谢产物的生物合成	34923	0.247279
136	Biosynthesis of siderophore group nonribosomal peptides	含铁细胞非核糖体多肽的生物合成	25	0.000177017
126	Biosynthesis of unsaturated fatty acids	不饱和脂肪酸合成	819	0.00579909
70	Biosynthesis of vancomycin group antibiotics	抗生素万古霉素组生物合成	5	3.54035e-05
115	Biotin metabolism	生物素代谢	1171	0.0082915
119	Bisphenol degradation	双酚降解	70	0.000495649
90	Butanoate metabolism	丁酸甲酯代谢	3833	0.0271403
150	Butirosin and neomycin biosynthesis	丁苷菌素和新霉素生物合成	0	0
5	C5-Branched dibasic acid metabolism	碳5分支二元酸代谢	1255	0.00888628
151	Caffeine metabolism	咖啡因代谢	0	0
131	Caprolactam degradation	己内酰胺降解	341	0.00241452
109	Carbon fixation in photosynthetic organisms	光合生物固碳作用	282	0.00199676
24	Carbon fixation pathways in prokaryotes	原核生物中碳固定途径	686	0.00485736
32	Carotenoid biosynthesis	类胡萝卜素生物合成	95	0.000672666
152	Cell cycle - Caulobacter	细胞周期-柄杆菌属	0	0
16	Cell cycle - yeast	酵母细胞周期	55	0.000389438
29	Chloroalkane and chloroalkene degradation	氯烷烃和氯烯烃代谢	741	0.0052468
20	Chlorocyclohexane and chlorobenzene degradation	氯环己烷和氯苯降解	417	0.00295265
57	Citrate cycle (TCA cycle)	柠檬酸循环	5381	0.0381012
79	Cyanoamino acid metabolism	氰基氨基酸代谢	807	0.00571412
38	Cysteine and methionine metabolism	半胱氨酸和蛋氨酸代谢	3698	0.0261844
122	D-Alanine metabolism	D-丙氨酸代谢	371	0.00262694
127	D-Arginine and D-ornithine metabolism	D-精氨酸、D-鸟氨酸代谢	37	0.000261986
1	Degradation of aromatic compounds	芳香化合物降解	291	0.00206048
108	D-Glutamine and D-glutamate metabolism	D-谷氨酰胺和D-谷氨酸盐代谢	481	0.00340582
130	Dioxin degradation	二恶英降解	145	0.0010267
110	DNA replication	DNA复制	3066	0.0217094
137	Endocytosis	内吞作用	61	0.000431923
58	Ether lipid metabolism	醚脂类代谢	24	0.000169937
64	Ethylbenzene degradation	乙苯降解	87	0.000616021
6	Fatty acid biosynthesis	脂肪酸生物合成	1697	0.0120159
153	Fatty acid elongation	脂肪酸伸长	0	0
17	Fatty acid metabolism	脂肪酸代谢	2094	0.014827
134	Flagellar assembly	鞭毛组装	757	0.00536009
124	Fluorobenzoate degradation	氟代苯甲酸盐降解	255	0.00180558
21	Folate biosynthesis	叶酸生物合成	1202	0.008511
75	Fructose and mannose metabolism	果糖和甘露糖代谢	1975	0.0139844
30	Galactose metabolism	半乳糖代谢	1593	0.0112796
49	Geraniol degradation	香叶醇降解	492	0.0034837
62	Glutathione metabolism	谷胱甘肽代谢	1740	0.0123204
81	Glycerolipid metabolism	甘油酯代谢	816	0.00577785
118	Glycerophospholipid metabolism	甘油磷脂代谢	1286	0.00910578
106	Glycine, serine and threonine metabolism	甘氨酸、丝氨酸和苏氨酸代谢	4328	0.0306453
56	Glycolysis / Gluconeogenesis	糖酵解和糖质新生	5319	0.0376622
77	Glycosylphosphatidylinositol(GPI)-anchor biosynthesis	糖基磷脂酰肌醇锚生物合成	5	3.54035e-05
51	Glyoxylate and dicarboxylate metabolism	乙醛酸和二羧酸盐代谢	4396	0.0311268
84	Histidine metabolism	组氨酸代谢	1354	0.00958727
19	Homologous recombination	同源重组	3580	0.0253489
144	Inositol phosphate metabolism	磷酸肌醇代谢	674	0.00477239
22	Legionellosis	军团菌	8	5.66456e-05
53	Limonene and pinene degradation	柠檬烯、蒎烯降解	421	0.00298097
99	Linoleic acid metabolism	亚油酸代谢	15	0.00010621
105	Lipoic acid metabolism	硫辛酸代谢	209	0.00147987
142	Lipopolysaccharide biosynthesis	脂多糖生物合成	944	0.00668418
48	Lysine biosynthesis	赖氨酸生物合成	2332	0.0165122
80	Lysine degradation	赖氨酸降解	1445	0.0102316
145	MAPK signaling pathway - yeast	MAPK信号通路——酵母	5	3.54035e-05
40	Meiosis - yeast	减速分裂—酵母	25	0.000177017
121	Metabolic pathways	代谢途径	79105	0.560119
89	Methane metabolism	甲烷代谢	5138	0.0363806
33	Microbial metabolism in diverse environments	多种环境中微生物代谢	26079	0.184658
44	Mismatch repair	错配修复	3488	0.0246975
14	mRNA surveillance pathway	mRNA监测通路	107	0.000757635
52	Naphthalene degradation	萘降解	258	0.00182682
15	N-Glycan biosynthesis	N-聚糖生物合成	22	0.000155775
60	Nicotinate and nicotinamide metabolism	烟酸和烟酰胺代谢	1404	0.0099413
7	Nitrogen metabolism	氮代谢	8102	0.0573678
104	Nitrotoluene degradation	硝基甲苯降解	391	0.00276855
73	Non-homologous end-joining	异源末端连接	390	0.00276147
132	Nonribosomal peptide structures	非核糖体多肽构建	32	0.000226582
66	Novobiocin biosynthesis	新生霉素生物合成	395	0.00279688
117	Nucleotide excision repair	核苷酸切除修复	3187	0.0225662
88	One carbon pool by folate	一碳池叶酸	1901	0.0134604
76	Other glycan degradation	其他多糖降解	264	0.0018693
116	Oxidative phosphorylation	氧化磷酸化	8125	0.0575307
135	Pantothenate and CoA biosynthesis	泛酸盐和辅酶a生物合成	2184	0.0154642
13	Penicillin and cephalosporin biosynthesis	青霉素和头孢霉素生物合成	151	0.00106919
87	Pentose and glucuronate interconversions	戊糖和葡萄糖醛酸酯互变现象	1299	0.00919783
47	Pentose phosphate pathway	磷酸戊糖途径	3173	0.0224671
67	Peptidoglycan biosynthesis	肽聚糖生物合成	2369	0.0167742
12	Peroxisome	过氧化物酶体	23	0.000162856
125	Phagosome	吞噬体	96	0.000679747
71	Phenylalanine metabolism	苯基丙氨酸代谢	1714	0.0121363
92	Phenylalanine, tyrosine and tryptophan biosynthesis	苯丙氨酸、酪氨酸和色氨酸生物合成	2052	0.0145296
54	Phosphatidylinositol signaling system	磷脂酰肌醇信号系统	18	0.000127453
39	Phosphonate and phosphinate metabolism	磷酸盐和亚磷酸盐代谢	133	0.000941733
78	Phosphotransferase system (PTS)	磷酸转移酶系统	447	0.00316507
63	Photosynthesis	光合作用	27	0.000191179
154	Plant-pathogen interaction	植物病原菌互作	0	0
114	Polycyclic aromatic hydrocarbon degradation	稠环芳烃降解	213	0.00150819
129	Polyketide sugar unit biosynthesis	聚酮糖单位生物合成	655	0.00463786
68	Porphyrin and chlorophyll metabolism	卟啉和叶绿素代谢	2503	0.017723
28	Propanoate metabolism	丙酸代谢	3384	0.0239611
98	Proteasome	蛋白体酶	175	0.00123912
120	Protein export	蛋白质输出	2952	0.0209022
146	Protein processing in endoplasmic reticulum	内质网中蛋白质加工	190	0.00134533
85	Purine metabolism	嘌呤代谢	12567	0.0889831
61	Pyrimidine metabolism	嘧啶代谢	10633	0.0752891
23	Pyruvate metabolism	丙酮酸代谢	5442	0.0385332
26	Regulation of autophagy	自噬调节	11	7.78877e-05
41	Riboflavin metabolism	维生素B2代谢	531	0.00375985
128	Ribosome	核糖体	10792	0.0764149
91	Ribosome biogenesis in eukaryotes	真核生物中核糖体生物起源	71	0.00050273
112	RNA degradation	RNA降解	5193	0.0367701
27	RNA polymerase	RNA聚合酶	3389	0.0239965
9	RNA transport	RNA转运	167	0.00118248
74	Secondary bile acid biosynthesis	二次胆汁酸合成	13	9.20491e-05
42	Selenocompound metabolism	含硒化合物代谢	2279	0.0161369
140	Sesquiterpenoid and triterpenoid biosynthesis	类倍半萜烯和三萜类生物合成	81	0.000573537
155	SNARE interactions in vesicular transport	膜泡运输网罗交互	0	0
123	Sphingolipid metabolism	鞘脂类代谢	170	0.00120372
143	Spliceosome	剪接体	230	0.00162856
8	Starch and sucrose metabolism	淀粉和蔗糖代谢	3949	0.0279617
83	Steroid biosynthesis	类固醇生物合成	12	8.49684e-05
97	Steroid degradation	类固醇降解	30	0.000212421
25	Streptomycin biosynthesis	链霉素生物合成	1222	0.00865261
3	Styrene degradation	苯乙烯降解	351	0.00248533
43	Sulfur metabolism	硫代谢	1346	0.00953062
93	Sulfur relay system	硫中继途径	1183	0.00837647
102	Synthesis and degradation of ketone bodies	酮体的合成和降解	445	0.00315091
72	Taurine and hypotaurine metabolism	牛磺酸和亚牛磺酸代谢	806	0.00570704
36	Terpenoid backbone biosynthesis	萜类骨架生物合成	1613	0.0114212
103	Tetracycline biosynthesis	四环素生物合成	37	0.000261986
10	Thiamine metabolism	硫铵代谢	1118	0.00791622
37	Toluene degradation	甲苯降解	850	0.00601859
82	Tryptophan metabolism	色氨酸代谢	2044	0.0144729
100	Tuberculosis	结核病	8	5.66456e-05
4	Two-component system	双组份系统	7054	0.0499472
113	Type I polyketide structures	Ⅰ型酮化合物构建	13	9.20491e-05
147	Tyrosine metabolism	酪氨酸代谢	1363	0.00965099
18	Ubiquinone and other terpenoid-quinone biosynthesis	辅酶Q和萜类醌生物合成	854	0.00604692
95	Ubiquitin mediated proteolysis	泛素介导的蛋白水解作用	61	0.000431923
55	Valine, leucine and isoleucine biosynthesis	缬氨酸、亮氨酸、异亮氨酸的生物合成	2389	0.0169158
133	Valine, leucine and isoleucine degradation	缬氨酸、亮氨酸、异亮氨酸降解	3023	0.021405
11	Various types of N-glycan biosynthesis	多种类型N-聚糖生物合成	12	8.49684e-05
156	Vibrio cholerae pathogenic cycle	霍乱弧菌致病周期	0	0
141	Vitamin B6 metabolism	维生素B6代谢	654	0.00463078
65	Xylene degradation	二甲苯代谢	209	0.00147987

## Sheet: Phylum
C4-Dicarboxylic acid cycle
ppc
Species	Phylum	Class	A1	A2	A3	B1	B2	B3	C1	C2	C3	D1	D2	D3	E1	E2	E3	F1	F2	F3
Corynebacterium doosanense	Actinobacteria	Actinobacteria											0.14593
Chlorobium sp. GBChlB	Chlorobi	Chlorobia							0.112314
Anaerolinea thermolimosa	Chloroflexi	Anaerolineae			0.606514				0.0497835	0.146203			0.248994					0.132833	0.0328825	0.0164132
	Cyanobacteria									0.111802					0.187224	0.0147981	0.0337548
Effusibacillus pohliae	Firmicutes	Unknown										0.0690056				0.0363519
	Gemmatimonadetes	Gemmatimonadetes						0.0463456		0.151144			0.0498298							0.308593
Candidatus Entotheonella sp. TSY1	Nitrospinae/Tectomicrobia group	Unknown									0.0361411			0.0225426		0.0477722	0.108804		0.0208722
	Planctomycetes	Planctomycetacia			0.0950551				0.0512266			0.180267		0.114024					0.105177
	Proteobacteria		0.551248	0.715615	0.2087	0.9144	0.389277	0.891221	0.650553	0.590851	0.786943	0.750727	0.477716	0.835299	0.503765	0.55493	0.522213	0.867167	0.609492	0.460898
Gracilimonas tropica	Rhodothermaeota	Balneolia		0.207569			0.526951		0.0591631		0.0645099				0.309011	0.237414	0.0861849		0.126866
	Unknown	Unknown	0.448752	0.0229665		0.0855999	0.0640498	0.0624334			0.0692704			0.0281346		0.108734	0.205081		0.0750933	0.167874
	Verrucomicrobia			0.0538495			0.0197224		0.0769601		0.0431361						0.0439624		0.0296175
	Viridiplantae				0.0897305								0.0775302							0.0462225
rbcL
Species	Phylum	Class	A1	A2	A3	B1	B2	B3	C1	C2	C3	D1	D2	D3	E1	E2	E3	F1	F2	F3
	Angiospermae (Plant)		0.998005			0.0241279			0.0860633	0.0763298			0.0795974	0.311836						0.0684705
Lobelia hypoleuca	Angiosperms	Unknown					0.0860759
	Bacillariophyta								0.309378	0.165513
	Bacteroidetes			0.24428			0.19557				0.18842			0.0435003	0.13001	0.758289			0.353234
Microgenomates (Beckwithbacteria) bacterium GW2011_GWA2_43_10	Candidatus Beckwithbacteria	Unknown															0.222289
Oscillochloris trichoides	Chloroflexi	Chloroflexi		0.127355				0.0355406	0.0479115		0.529116
	Chlorophyta								0.105856	0.154242
Ceratozamia norstogii	Cycadophyta (plant)	Unknown				0.270203
	Euglenozoa								0.225908	0.0300573
	Firmicutes				1		0.191456								0.0609789
Smilax hypoglauca	Magnoliophyta (plants)	Unknown																	0.119575
	Proteobacteria		0.00199542	0.628365		0.444186	0.294304	0.00785634	0.0797843	0.341507		0.351905	0.920403	0.0766313	0.740704	0.154323	0.527031		0.421513	0.672004
uncultured bacterium	Unknown	Unknown				0.261483	0.232595	0.956603	0.1451	0.232351	0.282463	0.367411		0.50607	0.0683072	0.0873877	0.25068			0.259525
uncultured marine phototrophic eukaryote	Unknown	Unknown																	0.105679
Methylacidimicrobium cyclopophantes	Verrucomicrobia	Unknown										0.280683		0.0619626
rbcS
Species	Phylum	Class	A1	A2	A3	B1	B2	B3	C1	C2	C3	D1	D2	D3	E1	E2	E3	F1	F2	F3
Durinskia baltica	Alveolata	Dinophyceae							0.434009
Monomorphina parapyrum	Euglenozoa	Euglenida							0.565991
	Proteobacteria			1		1	1	1			1			1	1	0.707355			1
Verrucomicrobium sp. 3C	Verrucomicrobia	Verrucomicrobiae																		1
[Unknown][Unknown]												1				0.292645	1
porA
Species	Phylum	Class	A1	A2	A3	B1	B2	B3	C1	C2	C3	D1	D2	D3	E1	E2	E3	F1	F2	F3
Anaerolineae bacterium SM23_84	Chloroflexi	Anaerolineae																0.365254
	Firmicutes	Clostridia				0.48506							0.404816
	Nitrospinae		1	0.673694	1		0.891389	0.748612	0.590598	1	0.868128	0.738861	0.270206	1		1	1	0.337679	1	0.69722
	Proteobacteria	delta/epsilon subdivisions				0.0745052						0.261139
Thermodesulfatator atlanticus	Thermodesulfobacteria	Thermodesulfobacteriaceae																0.234144
	Bacteria candidate phyla	Bacteria candidate phyla		0.246257			0.0227495	0.0174052			0.131872		0.119262
	Unknown	Unknown		0.0800489		0.440435	0.0858611	0.233983	0.409402				0.205717					0.062923		0.30278
porB
Species	Phylum	Class	A1	A2	A3	B1	B2	B3	C1	C2	C3	D1	D2	D3	E1	E2	E3	F1	F2	F3
Candidatus Entotheonella sp. TSY1	Candidatus Tectomicrobia	Candidatus Entotheonella														0.157138			0.269249
	Firmicutes	Clostridia								0.192465			0.18639	0.066087
	Nitrospinae		1	0.879243		0.0162473	0.821398	0.675045	0.97281	0.74802	1	0.308213	0.610381	0.933913		0.842862	0.929362		0.730751	0.831791
	Proteobacteria	delta/epsilon subdivisions				0.983753
	Unknown	Unknown		0.120757			0.178602	0.324955	0.0271903	0.0595152		0.691787	0.20323				0.0706381			0.168209
porD
Species	Phylum	Class	A1	A2	A3	B1	B2	B3	C1	C2	C3	D1	D2	D3	E1	E2	E3	F1	F2	F3
	Armatimonadetes	unclassified Armatimonadetes		0.336541				0.642014		1		1	0.218419		1			1	0.437621
	Deinococcus-Thermus	Deinococci		0.301459	1									0.519777		1
	unclassified Bacteria	Bacteria candidate phyla		0.330953			1	0.0904799					0.672682
	Unknown	Unknown		0.0310463				0.267506	1				0.108899	0.480223					0.562379	1
porG
Species	Phylum	Class	A1	A2	A3	B1	B2	B3	C1	C2	C3	D1	D2	D3	E1	E2	E3	F1	F2	F3
Dictyoglomus thermophilum	Dictyoglomi	Dictyoglomus						0.135189
	Nitrospinae	Nitrospinaceae		0.0637037				0.178276	0.0279614					0.160079		1	1		0.879159
	Nitrospirae	Nitrospira		0.936296		1	0.568892	0.686535	0.972039	1	1	1	0.65805	0.839921				1	0.120841	0.930946
	Unknown	Unknown					0.431108						0.34195							0.0690537
ppc
Species	Phylum	Class	A1	A2	A3	B1	B2	B3	C1	C2	C3	D1	D2	D3	E1	E2	E3	F1	F2	F3
	Bacteroidetes/Chlorobi group		1	0.191624	0.956989	0.0510627	0.96664	0.177841	0.861594	1	0.185029	0.231141			0.44294		0.24156	0.376015	0.12341	0.576582
	Chloroflexi			0.670109	0.0430108			0.613973	0.138406		0.526679	0.0936521	0.524541	0.174489		0.607511	0.213029	0.623985	0.548982	0.423418
archaeon GW2011_AR11	unclassified Archaea	unclassified Archaea (miscellaneous)														0.114392
	Firmicutes					0.275272						0.297182	0.261417	0.315283
Leptospirillum sp. Group IV 'UBA BS'	Nitrospirae	Nitrospira				0.673665
Rhodopirellula maiorica	Planctomycetes	Planctomycetia		0.138267							0.288292	0.213777	0.0761844	0.298436		0.210149	0.456491		0.327608
Candidatus Accumulibacter sp. BA-92	Proteobacteria	Betaproteobacteria						0.208186
	unclassified Bacteria											0.164247	0.137857	0.211793		0.0679472	0.0889206
	Unknown	Unknown					0.0333601								0.55706
IDH1
Species	Phylum	Class	A1	A2	A3	B1	B2	B3	C1	C2	C3	D1	D2	D3	E1	E2	E3	F1	F2	F3
Holophaga foetida	Acidobacteria	Holophagae	0.487351																	0.0363545
	Bacteroidetes/Chlorobi group			0.291299			0.315566	0.136816		0.228014			0.0238479	0.190936		0.230195	0.155004		0.242041
Candidatus Entotheonella sp.	Candidatus Tectomicrobia	Candidatus Entotheonella		0.207458			0.0646968	0.104251	0.106981	0.0422248	0.381748			0.488832		0.0972131	0.272126		0.357561	0.0321071
	Chloroflexi			0.0980791		0.370554	0.125145		0.272463	0.198602		0.107816	0.0627578	0.0786082	1	0.117841	0.158974	0.353735	0.0214185	0.0844432
	Firmicutes				1	0.362709		0.128223					0.103461					0.165317		0.303434
	Nitrospirae	Nitrospira		0.0368362		0.191292	0.020085	0.264812	0.0937298	0.342458	0.489974						0.097105	0.108311		0.35685
Monosiga brevicollis MX1	Opisthokonta	Choanoflagellida					0.0214368	0.00829187											0.137406
	Proteobacteria		0.512649	0.321582			0.0652762	0.0595507	0.495475	0.188701		0.729772	0.493635	0.241624		0.419794	0.316791	0.372637	0.241573	0.00928659
Spirochaetes bacterium DG_61	Spirochaetes	unclassified Spirochaetes				0.0754446	0.0285825	0.10003
	Unknown	Unknown		0.0447458				0.198025	0.031351			0.132954				0.0513496				0.177525
	Verrucomicrobia	Verrucomicrobiae					0.205485				0.128278	0.029458	0.316299			0.0836076
Coffea canephora	Viridiplantae	Streptophyta					0.153727
korA
Species	Phylum	Class	A1	A2	A3	B1	B2	B3	C1	C2	C3	D1	D2	D3	E1	E2	E3	F1	F2	F3
	Acidobacteria	Acidobacteriia		0.13808									0.0481596	0.234254	0.0337297	0.085452		0.0356373	0.136042	0.00558618
	Actinobacteria	Actinobacteria													0.0622422			0.0246488
	Bacteroidetes/Chlorobi group					0.116995	0.0515665	0.134582	0.272771		0.0504354	0.118885	0.219285	0.207571	0.0360349	0.0988701		0.0430061	0.0326467	0.165086
	Chloroflexi		1	0.319463	1	0.413447	0.492508	0.705691	0.365146	0.693483	0.231495	0.365197	0.484298	0.177474	0.542465	0.617702	0.419457	0.353185	0.399251	0.417273
miscellaneous Crenarchaeota group-1 archaeon SG8-32-1	unclassified Archaea	Archaea candidate phyla										0.0476232
	Deinococcus-Thermus	Deinococci		0.154142															0.0506391
	Firmicutes			0.168796		0.132061	0.134851	0.0926906	0.0404643			0.0292037	0.067672	0.233323				0.0711023	0.112188	0.0974642
	Nitrospirae					0.252999										0.00823917	0.051357	0.0645954	0.00871123
	Planctomycetes			0.0944017				0.0196987				0.0696661						0.00810135
	Proteobacteria						0.130959				0.310958	0.153654	0.082482					0.0299492
Thermobaculum terrenum	Thermobaculum	Unknown					0.190115	0.0147104	0.142189		0.407112	0.0284704	0.0737257		0.152876	0.0444915	0.0958664	0.0374903	0.00936253	0.00815877
Thermotoga caldifontis	Thermotogae	Thermotogae																		0.0874678
	unclassified Bacteria							0.0221419									0.0963674	0.114195	0.0983473
	Unknown	Unknown		0.125117					0.059971	0.306517		0.0949012	0.0243771	0.147378	0.117933	0.0993409	0.298455	0.200896	0.152813	0.159868
Pedosphaera parvula	Verrucomicrobia	Verrucomicrobiae				0.0844989		0.0104856	0.119458			0.0923993			0.0547197	0.045904	0.0384969	0.0171938		0.0590959
korB
Species	Phylum	Class	A1	A2	A3	B1	B2	B3	C1	C2	C3	D1	D2	D3	E1	E2	E3	F1	F2	F3
	Acidobacteria		0.45443	0.0896899		0.0424341		0.0601504			0.13835		0.162189
	Bacteroidetes/Chlorobi group			0.0819363		0.171161		0.00999209				0.0772925	0.0775959	0.0561628		0.125184	0.0150032	0.0666707	0.0906573	0.11099
	Chloroflexi			0.738265		0.610156	0.403605	0.637218	0.30546	0.895687	0.334538	0.208145	0.499813	0.271229	0.609179	0.375737	0.526396	0.58376	0.295584	0.585647
archaeon GW2011_AR5	unclassified Archaea	unclassified Archaea (miscellaneous)								0.104313	0.0335196		0.0748469
Deferribacter desulfuricans	Deferribacteres	Deferribacteraceae										0.0155139					0.109194	0.0176623
Meiothermus rufus	Deinococcus-Thermus	Deinococci										0.0810786
	Firmicutes	Clostridia		0.0251467			0.110043	0.098239						0.0655793	0.199964	0.00792773		0.0548556	0.076228	0.00873184
Candidatus Scalindua brodae	Planctomycetes	Planctomycetia						0.0164226
	Proteobacteria						0.1497	0.0770677	0.0865716		0.283602	0.243882		0.0798722	0.0397013	0.290376	0.119705	0.0865634	0.058592	0.160516
Thermobaculum terrenum	Thermobaculum	Unknown					0.0812017	0.056292				0.14729	0.0869674	0.329073	0.0378802	0.0129056	0.0184531	0.00807764	0.373415
Pseudothermotoga thermarum	Thermotogae	Thermotogae															0.160061
	unclassified Bacteria		0.0307564				0.165837		0.19454		0.20999	0.226798	0.098588	0.136539			0.0511874	0.0511785		0.0395661
	Unknown	Unknown	0.514814	0.0649623		0.176249	0.0896137		0.413428					0.0615436		0.187869		0.131232	0.105524	0.0945494
Pedosphaera parvula	Verrucomicrobia	Verrucomicrobiae						0.0446181							0.113276
korD
Species	Phylum	Class	A1	A2	A3	B1	B2	B3	C1	C2	C3	D1	D2	D3	E1	E2	E3	F1	F2	F3
	Chloroflexi											0.372352	0.920066	0.999999		1	1	1	1
Candidatus Scalindua brodae	Planctomycetes	Planctomycetia											0.0799356
Chlorobium sp. GBChlB	Bacteroidetes/Chlorobi group	Chlorobi		1								0.627648
korG
Species	Phylum	Class	A1	A2	A3	B1	B2	B3	C1	C2	C3	D1	D2	D3	E1	E2	E3	F1	F2	F3
Cryomorphaceae bacterium BACL7 MAG-120910-bin2	Bacteroidetes/Chlorobi group	Bacteroidetes						1					1	0.0450867				0.451627	1
	Chloroflexi	Chloroflexia	1			1												0.548373
Desulfobacterium autotrophicum	Proteobacteria	delta/epsilon subdivisions												0.954913
Thermobaculum terrenum	Thermobaculum	Unknown										0.526415
	Unknown	Unknown										0.473585								1
accA
Species	Phylum	Class	A1	A2	A3	B1	B2	B3	C1	C2	C3	D1	D2	D3	E1	E2	E3	F1	F2	F3
	Acidobacteria	Acidobacteriia						0.168161											0.0792952	0.316762
Omnitrophica WOR_2 bacterium SM23_72	Candidatus Omnitrophica	unclassified Candidatus Omnitrophica				0.867719
Candidatus Entotheonella sp. TSY2	Candidatus Tectomicrobia	Candidatus Entotheonella																	0.629956
	Chloroflexi														0.226131	0.137327				0.226573
	Deferribacteres	Deferribacteraceae				0.132281		0.0986547			1
	Firmicutes												0.752593				0.273166
Leptotrichia sp. oral taxon 212	Fusobacteria	Fusobacteriales										0.228663		0.155955
Gemmatirosa kalamazoonesis	Gemmatimonadetes	Gemmatimonadetes														0.554839	0.138725		0.090859
	Nitrospinae							0.733184				0.361371		0.449015		0.22212			0.19989	0.279806
	Proteobacteria												0.247407					1		0.176859
	Rhodothermaeota	Balneolaceae		0.824305	1		1					0.23261		0.39503	0.671821		0.588109
	Unknown	Unknown		0.175695								0.177356			0.102049	0.0857143
accB
Species	Phylum	Class	A1	A2	A3	B1	B2	B3	C1	C2	C3	D1	D2	D3	E1	E2	E3	F1	F2	F3
Thermovibrio ammonificans	Aquificae	Aquificae		0.653061							1
	Bacteroidetes/Chlorobi group	Chlorobi												0.397896						0.456562
Caldithrix abyssi	Deferribacteres	Deferribacteraceae												0.152339
	Firmicutes		1		0.488025	1	1	0.71134					1						0.161956	0.130625
Gemmatimonas sp. SG8_28	Gemmatimonadetes	Gemmatimonadetes		0.180672
	Nitrospirae	Nitrospira						0.28866						0.113166					0.592055	0.196563
	Proteobacteria											0.466619						1
	Rhodothermaeota	Balneolaceae			0.511975				1			0.533381
uncultured prokaryote	Unknown	Unknown		0.166267										0.336598					0.245989
Pedosphaera parvula	Verrucomicrobia	Verrucomicrobiae																		0.21625
accC
Species	Phylum	Class	A1	A2	A3	B1	B2	B3	C1	C2	C3	D1	D2	D3	E1	E2	E3	F1	F2	F3
	Actinobacteria											0.171796			0.0947703		0.0632074
	Bacteroidetes/Chlorobi group	Bacteroidetes	0.0901507	0.0501149			0.0718347	0.0752768	0.400905		0.208761	0.256438				0.358783			0.333511	0.141096
Omnitrophica WOR_2 bacterium SM23_72	Candidatus Omnitrophica	unclassified Candidatus Omnitrophica											0.0601303
	Chloroflexi			0.169655		0.49382	0.072272	0.0761624				0.0800879	0.0800504			0.0167655		0.279766
Ignisphaera aggregans DSM 17230	Crenarchaeota	Thermoprotei															0.164896
Gloeobacter kilaueensis	Cyanobacteria/Melainabacteria group	Cyanobacteria	0.869751
	Deferribacteres	Deferribacteraceae					0.188279	0.291956								0.0257931		0.153762
	Firmicutes		0.0400986	0.235632		0.50618	0.0476711		0.599095	0.386911	0.140426	0.197079	0.304873	0.235356	0.245883	0.241166	0.24482	0.566472	0.0311668	0.0936986
	Gemmatimonadetes	Gemmatimonadetes					0.0715067	0.0993358			0.0668335		0.102932		0.226235	0.0551973			0.0787604
	Nitrospirae	Nitrospira					0.0382681	0.301993		0.182622			0.0831605
Schlesneria paludicola	Planctomycetes	Planctomycetia											0.114855
	Proteobacteria			0.0262069			0.0416576			0.171789	0.123655									0.224384
	Rhodothermaeota	Balneolaceae		0.313103	1		0.399847	0.0324723		0.258678	0.460325			0.707957	0.279688	0.21073			0.339904
Leptospira broomii serovar Hurstbridge str. 5399	Spirochaetes	Spirochaetia																		0.339726
Thaumarchaeota archaeon MY3	Thaumarchaeota	Nitrososphaeria											0.0504295
	Unknown	Unknown		0.205287			0.0686639	0.122804				0.105057	0.203569	0.056687	0.153424	0.0915656	0.527076		0.216658
	Verrucomicrobia	Verrucomicrobiae										0.189541								0.201096
accD
Species	Phylum	Class	A1	A2	A3	B1	B2	B3	C1	C2	C3	D1	D2	D3	E1	E2	E3	F1	F2	F3
	Acidobacteria						0.383212		0.850592				0.367711
	Aquificae	Aquificae						0.250475	0.149408											0.0969733
Armatimonadetes bacterium CSP1-3	Armatimonadetes	unclassified Armatimonadetes											0.124157
Omnitrophica WOR_2 bacterium SM23_29	Candidatus Omnitrophica	unclassified Candidatus Omnitrophica						0.137745								0.621988				0.279371
	Chloroflexi	Thermomicrobia						0.0310323			1				1
	Firmicutes											0.316427	0.508132	0.813953				0.142397		0.0495818
	Gemmatimonadetes	Gemmatimonadetes		0.684641		1
	Nitrospinae		1		1			0.464851				0.178877					1	0.418814		0.0894066
Candidatus Brocadia fulgida	Planctomycetes	Planctomycetia		0.14155
	Proteobacteria	delta/epsilon subdivisions		0.0582571			0.167883	0.115896						0.186047						0.142772
Balneola vulgaris	Rhodothermaeota	Balneolaceae					0.448905
bacterium CSP1-6	unclassified Bacteria	Bacteria candidate phyla		0.115551														0.438789
	Unknown	Unknown										0.504696				0.378012			1	0.341896
fdhA
Species	Phylum	Class	A1	A2	A3	B1	B2	B3	C1	C2	C3	D1	D2	D3	E1	E2	E3	F1	F2	F3
Solirubrobacter soli	Actinobacteria	Thermoleophilia									0.890863
	Chloroflexi	Anaerolineae					1	0.312069					0.269615
	Firmicutes	Clostridia				0.459374		0.687931	0.710784											0.478353
	Gemmatimonadetes	Gemmatimonadetes							0.0759804		0.109137		0.263077	0.0277005
	Nitrospinae	Nitrospinaceae				0.203346										0.316206	0.254021
	Proteobacteria												0.333077	0.36213		0.56917	0.490617			0.521647
Thermodesulfatator indicus	Thermodesulfobacteria	Thermodesulfobacteriaceae		1
miscellaneous Crenarchaeota group-15 archaeon DG-45	unclassified Archaea	Archaea candidate phyla				0.33728							0.134231				0.255362
	Unknown	Unknown							0.213235					0.610169	1	0.114625
fdhB
Species	Phylum	Class	A1	A2	A3	B1	B2	B3	C1	C2	C3	D1	D2	D3	E1	E2	E3	F1	F2	F3
Fusobacterium perfoetens	Fusobacteria	Fusobacteriales																		0.55603
Desulfuromonas sp. WTL	Proteobacteria	delta/epsilon subdivisions									0.371912									0.44397
candidate division TA06 bacterium DG_24	unclassified Bacteria	Bacteria candidate phyla				1
	uncultured archaeon	Unknown									0.628088
cooS
Species	Phylum	Class	A1	A2	A3	B1	B2	B3	C1	C2	C3	D1	D2	D3	E1	E2	E3	F1	F2	F3
Anaerolineae bacterium SM23_84	Chloroflexi	Anaerolineae				5
	Firmicutes	Clostridia										0.62681	1							1
Syntrophorhabdus aromaticivorans	Proteobacteria	delta/epsilon subdivisions				5
bacterium SM23_57	unclassified Bacteria	unclassified Bacteria (miscellaneous)												1					1
	Unknown	Unknown										0.37319

## Sheet: Genus
	Gene	Genus	A1	A2	A3	B1	B2	B3	C1	C2	C3	D1	D2	D3	E1	E2	E3	F1	F2	F3
Carbon fixation in photosynthetic organisms	ppc	bacterium				0.0856		0.02195												0.14108
		Gemmatirosa								0.15114			0.04983							0.25609
		Limnohabitans								0.09881
		Marinobacterium																		0.24608
		Halomonas		0.09465			0.00881				0.11105			0.01782	0.10439
		Ectothiorhodospira										0.24966		0.01407
		Betaproteobacteria																	0.01772	0.01328
		Chlamydomonas			0.08973
		Cyanothece														0.0148	0.03375
		Acidithiobacillus				0.29695
		Synechococcus													0.18722
		endosymbiont									0.06927
		Gemmatimonas						0.04635												0.0525
		Thioalkalivibrio																0.25036
		Digitaria																		0.04622
		Coxiellaceae					0.09449									0.01608	0.01833
		Effusibacillus										0.06901				0.03635
		Nitrosomonas												0.05251				0.23766
		Halorhodospira	0.02286	0.07325						0.14822	0.11697					0.02332	0.15903
		Corynebacterium											0.14593
		Piscirickettsia								0.2011
		Nitrosococcus		0.06124		0.30225			0.10101		0.09336			0.01293		0.19753	0.15126		0.0239	0.05274
		Verrucomicrobia		0.05385			0.01972		0.07696		0.04314								0.02962
		Gracilimonas		0.20757			0.52694		0.05916		0.06451				0.30901	0.23741	0.08619		0.12686
		Arhodomonas		0.08978			0.06156	0.01129	0.10846					0.04561		0.06209	0.07064
		Methylosinus							0.13228
		Methyloceanibacter						0.07607	0.04113		0.01146	0.02908						0.37915
		Candidatus						0.08427			0.03614			0.02254		0.04777	0.1088		0.02087
		Chlorobium							0.11231
		Curvibacter								0.14273
		Pseudomonas																	0.04198
		Nitrococcus		0.06194	0.03905											0.06241	0.01415		0.10098
		Methyloversatilis	0.52839											0.08283
		gamma		0.03706			0.00651	0.08694	0.08273		0.09637		0.30919	0.12626	0.0187				0.12699	0.0216
		Bradyrhizobium											0.15011
		Methylacidiphilum															0.04396
		Methylobacterium		0.06029	0.16965		0.0855	0.36032	0.0291		0.06519		0.01842	0.41774		0.08557			0.23916	0.07386
		Schlesneria										0.18027
		Sulfuricella					0.03045	0.03367								0.05212
		[Unknown][Unknown]	0.44875	0.02297			0.06405	0.04049						0.02814		0.10873	0.20508		0.0751	0.02679
		Myxococcales									0.0512
		Aestuariivita					0.06443	0.03335
		Oscillatoriophycideae								0.1118
		Elioraea									0.03838	0.29037		0.01005
		Acinetobacter													0.0831
		Azospirillum						0.07543
		Methylibium		0.10318																0.05334
		Alkalilimnicola						0.03921
		Vigna											0.07753
		Methylocella					0.03753
		Burkholderia												0.01852					0.0344
		Methylopila		0.03201										0.03696	0.06414	0.05581			0.02437
		Desulfococcus													0.23345
		Spiribacter		0.03715													0.1088
		Thiomicrospira						0.09067	0.15584
		Gammaproteobacteria				0.3152
		Microvirga										0.18162
		Alkanindiges									0.20295
		Rhodopirellula			0.09506				0.05123					0.11402					0.10518
		Anaerolinea			0.60651				0.04978	0.1462			0.249					0.13283	0.03288	0.01641
		Hoeflea		0.06507
	rbcL	Alkalilimnicola					0.14399
		Arhodomonas														0.03626	0.33343		0.06022
		Bacillaria							0.04081
		Bacteroidetes		0.24428			0.19557							0.0435	0.13001	0.75829			0.35324
		Borszczowia												0.23546
		Bosea		0.26346
		Bromus	0.998																	0.06847
		Ceratozamia				0.2702
		Chromohalobacter	0.002	0.01733			0.01582	0.00786	0.00089						0.56311	0.00899			0.02796
		Clostridium			1
		Cyclotella							0.1479	0.07653
		delta							0.00717	0.08009
		Desulfuromonas											0.58829	0.0306
		Elliptochloris							0.08286	0.07712
		Euglena							0.20701	0.03006
		Flexithrix									0.18842
		Halomonas					0.13449								0.08821
		Lobelia					0.08608
		Methylacidimicrobium										0.28068		0.06196
		Microgenomates															0.22229
		Monomorphina							0.01891
		Nitrococcus		0.34757
		Nitrosospira																	0.17327	0.672
		Oscillochloris		0.12736				0.03554	0.04791		0.52912
		Paenibacillus													0.06098
		Phaeospirillum													0.08939
		Phaseolus												0.07638
		Phragmites				0.00407			0.04552	0.07633
		Pseudopediastrum							0.023	0.07712
		Rhodobacter										0.24284	0.33211	0.04603
		Salinarimonas				0.44419
		Sinorhizobium															0.1936
		Skermanella																	0.0995
		Smilax																	0.11957
		Sulfurifustis										0.10907
		Thalassiosira							0.12067	0.08899
		Thioalkalimicrobium								0.26142
		Thioalkalivibrio							0.05167
		Thiorhodococcus							0.02007
		uncultured				0.26148	0.23259	0.95661	0.06088	0.19478	0.28246	0.36741		0.35862		0.19647	0.25068		0.16624	0.25953
		Unknown							0.08422	0.03757				0.14745	0.06831
		Virgibacillus					0.19146
		Zea				0.02006			0.04054				0.0796
	rbcS	Acidithiobacillus		1
		Afifella					1
		Burkholderia						1
		Durinskia							0.43401
		Mesorhizobium												1		0.41471			0.78824
		Monomorphina							0.56599
		Rhizobacter									1
		Rhodopseudomonas														0.29264			0.21176
		Thermithiobacillus													1
		Thiobacillus				1
		Unknown										1				0.29264	1
		Verrucomicrobium																		1
Carbon fixation pathways in prokaryotes	porA	Anaerolineae																0.25512
		bacterium		0.06271		0.33307							0.16518
		candidate		0.19292		0.10736	0.01716	0.01656			0.13187
		Clostridium				0.48506							0.13386
		delta				0.07451
		Deltaproteobacteria										0.24168
		Desulfovirgula											0.10073
		Metallosphaera		0.01316			0.03764					0.01871	0.04816	0.05401			0.19692	0.07774	0.19489
		Moorella											0.09045
		Nitrospina						0.00591						0.56914		0.46361	0.38375		0.15945
		Nitrospira	1	0.52777			0.67233	0.70633	0.59059	1	0.86814	0.68381	0.21696	0.25401			0.41933	0.23586	0.64566	0.55491
		Parcubacteria											0.09576
		Sulfolobus											0.1489			0.2775		0.22378		0.20411
		Thermodesulfatator																0.16354
		Thermodesulfovibrio			1
		Vulcanisaeta		0.20345			0.20812	0.0486				0.05582		0.12285		0.25889
		Unknown					0.06476	0.22261	0.4094									0.04395		0.24098
	porB	Caloramator											0.08464	0.04703
		Candidatus														0.10212			0.09558
		Clostridium								0.18327
		delta				0.24787
		Deltaproteobacteria				0.73588
		Metallosphaera		0.09012				0.07095			0.04168		0.08171	0.23515			0.03304	0.09114	0.05814	0.03037
		Methanococcoides														0.16327	0.05526
		Nitrospina					0.17928	0.00821			0.09401			0.22215		0.22102	0.31867		0.02601
		Nitrospira	0.86694	0.40196		0.01625	0.41492	0.4517	0.95711	0.7123	0.32631	0.1995	0.27718	0.44245		0.32675	0.42786		0.2334	0.74756
		Parcubacteria										0.44778
		Pyrobaculum						0.06304
		Sulfolobus	0.13306	0.4527			0.18333	0.177	0.01614		0.32488	0.35272	0.39713	0.05322		0.18684	0.10845	0.72118	0.36938	0.0709
		Vulcanisaeta					0.09327	0.00775		0.04776	0.21312		0.06704		1			0.18767	0.21749
				0.05521			0.12921	0.22139	0.02675	0.05667			0.09229				0.05674			0.15117
	porD	Armatimonadetes		0.23015				0.24992		0.21561		1	0.10147		1			0.54439	0.38741
		candidate		0.22633			1	0.03522					0.31252
		Meiothermus		0.20616	1									0.51978		1
		Sulfolobus		0.1879				0.385	0.61111	0.78439	1		0.28505				1	0.45561	0.11473	0.8942
		Vulcanisaeta	1	0.12824				0.22573					0.25036
		Unknown		0.02123				0.10413	0.38889				0.05059	0.48022					0.49786	0.10579
	porG	Bathyarchaeota				0.33808
		Dictyoglomus						0.13519
		Methanococcoides														0.25177
		Nitrospina		0.0637				0.17828	0.02796					0.16008		0.74823	1		0.87916
		Nitrospira		0.93629		0.66192	0.56889	0.68652	0.97204	1.00001	1	1	0.65805	0.83992				1	0.12084	0.93095
		Unknown					0.43111						0.34195							0.06905
	ppc	Anaerolinea		0.15491				0.07339	0.13841		0.30518	0.09365	0.07213	0.10935		0.38389		0.62398	0.19148	0.42342
		archaeon														0.11439
		bacterium										0.16425	0.13786	0.13273		0.06795	0.08892
		Bacteroidetes							0.27681
		Candidatus						0.20819
		Cecembia					0.19333
		Chlorobaculum							0.41667
		Chlorobium																0.28433
		Chloroflexus						0.54058					0.36492
		Clostridium				0.27527						0.29718	0.26142
		Effusibacillus												0.19759
		Herpetosiphon											0.08749			0.22362	0.21303		0.13613
		Kouleothrix		0.5152	0.04301
		Leptospirillum				0.67367
		Oscillochloris									0.2215
		Rhodopirellula		0.13827							0.28829	0.21378	0.07619	0.18703		0.21015	0.45649		0.3276
		Roseiflexus																	0.22137
		Salinimicrobium	1	0.19162	0.95699	0.05106	0.77331	0.17784	0.16812	1	0.18503	0.23114			0.44294		0.24156	0.09168	0.12341	0.57658
		Sulfolobus												0.3733
		Unknown					0.03336								0.55706
	IDH1	Acinetobacter										0.07364	0.15403					0.06571	0.05325
		Anaerolinea		0.04791		0.37055				0.1986		0.10782	0.06275	0.07237		0.11783		0.17117	0.02142	0.01217
		Bacillales			1			0.08164
		bacterium									0.12828
		Bellilinea		0.05017					0.27246						1
		Candidatus		0.20746			0.0647	0.10425	0.10698	0.04222	0.38175			0.45006		0.09721	0.27213		0.35756	0.03211
		Chlorobaculum		0.05175			0.12418			0.22801				0.01898
		Chlorobium						0.01462						0.04252		0.10862	0.155		0.17193
		Chloroflexus																		0.07228
		Chondromyces																	0.17521
		Clostridium				0.36271
		Coffea					0.15373
		Colwellia		0.0452				0.05111
		Cystobacter		0.03028					0.33226					0.04449
		Deltaproteobacteria										0.10899						0.30693
		Desulfitobacterium																0.16532
		Desulfuromonas										0.14179				0.03489
		Flammeovirgaceae		0.23955			0.01719	0.07372											0.01603
		Gammaproteobacteria		0.17672						0.1887		0.21308				0.38491	0.07792
		Geoalkalibacter											0.18487
		Haloferula											0.16837
		Holophaga	0.48735																	0.03635
		Hymenobacter												0.1143
		Kouleothrix					0.12514
		Ktedonobacter															0.15897
		Labilithrix		0.06938					0.01713											0.00929
		Marinimicrobium							0.14609
		Monosiga					0.02144	0.00829											0.13741
		Nafulsella					0.13248
		Nitrospira		0.03684		0.19129	0.02008	0.26481	0.09373	0.34246	0.48997						0.09711	0.10831		0.35684
		Paenibacillus																		0.06162
		Pedosphaera					0.20548					0.02946	0.14793			0.08361
		Prosthecochloris											0.02385			0.12157
		Rufibacter					0.04171	0.04847
		Ruminiclostridium																		0.08336
		Sandaracinus										0.14592	0.15474						0.01311
		Silanimonas										0.04635
		Spiribacter	0.51265				0.06528	0.00844						0.17797			0.23888
		Spirochaetes				0.07544	0.02858	0.10003
		Thermanaerothrix																0.18257
		Thermicanus						0.04659
		Thermoactinomyces																		0.15845
		Thermoanaerobacter											0.10346
		Thermonema																	0.05407
		Thermoplasmatales												0.0793
		uncultured																		0.07602
		Unknown		0.04475				0.19803	0.03135			0.13296				0.05135				0.10151
	korA	Acidobacteriaceae		0.12382									0.04489	0.20037	0.03373	0.08546		0.03551	0.12524	0.00525
		Ammonifex												0.17675
		Anaerolinea													0.07607	0.06544	0.05726	0.20423
		Anaerolineae	0.11796		1		0.12164	0.05471	0.01612	0.0602		0.04613	0.09889	0.03264	0.16258	0.07815		0.0134	0.01244
		Archaeoglobus									0.17382
		Ardenticatena					0.07657	0.04161
		bacterium						0.02127							0.03058	0.04143	0.02181	0.01743
		Bacteroides					0.01735
		Bellilinea		0.11135							0.12801	0.03418			0.03567	0.18667	0.0342		0.00779	0.04515
		Caldisalinibacter																0.04109		0.0049
		Caldivirga									0.16176
		Candidatus		0.08465						0.23461		0.09833	0.01723					0.00807
		Carboxydothermus		0.07783								0.02372
		Chitinophagaceae							0.2581		0.03351
		Chlorobaculum				0.08521								0.05998	0.03603	0.04896
		Chlorobium						0.0153				0.06654	0.12963	0.11757		0.02519		0.02529	0.03005	0.02402
		Chloroflexi											0.0469
		Chloroflexus		0.0951		0.15726	0.07156	0.2425	0.14541	0.26591		0.05794	0.03996	0.02946	0.11029	0.0266		0.06678	0.11152	0.04232
		Clostridiaceae					0.12397	0.08527	0.04046
		Clostridium																	0.09436
		Dehalococcoidia					0.08462													0.05523
		Deltaproteobacteria											0.04428
		Desulfobulbus										0.03449						0.02984
		Desulfosarcina									0.20661
		Desulfotomaculum						0.00376				0.00239	0.06308	0.02282				0.00623	0.00892
		Desulfovibrio											0.026
		Flavihumibacter					0.03005	0.11396	0.01467				0.02207
		Flexithrix											0.0527
		Herpetosiphon						0.00596					0.06791
		Kouleothrix													0.062				0.01259
		Ktedonobacter					0.02272	0.26464					0.04907	0.02256		0.16643	0.12628		0.1645
		Leptolinea				0.14385												0.03053
		Levilinea							0.0374	0.20468	0.0258	0.03661	0.06761				0.04306
		Limnochorda		0.07353														0.02353		0.02237
		Longilinea						0.04033				0.03395					0.11946
		Meiothermus		0.13822															0.04662
		Metallosphaera						0.0395											0.01334
		Microgenomates															0.09052		0.09053
		miscellaneous										0.04259
		Niabella																0.01756		0.08367
		Nitrospira				0.18426
		Ornatilinea																		0.03542
		Oscillochloris																		0.08319
		Paenibacillus																		0.06427
		Parcubacteria																0.11379
		Pedosphaera				0.06154		0.01007	0.11946			0.08263			0.05472	0.0459	0.03616	0.01713		0.05551
		Phycisphaerae						0.01892
		Roseiflexus						0.00665				0.0515	0.08107				0.01373	0.03701	0.01829	0.12261
		Smithella										0.0363
		Sphingopyxis										0.04451
		Streptomyces													0.06224			0.02456
		Terrimonas										0.03977				0.02472				0.04736
		Thaumarchaeota		0.05088															0.03043
		Thermanaerothrix		0.08002				0.02141	0.16621			0.06627		0.06714	0.09585	0.0944			0.0404	0.00801
		Thermincola				0.09618
		Thermobaculum					0.17478	0.01413	0.14218		0.27049	0.02546	0.06872		0.15288	0.04449	0.09004	0.03736	0.00862	0.00766
		Thermodesulfovibrio														0.00824	0.04824	0.06437	0.00802
		Thermogemmatispora					0.07567
		Thermoplasmatales										0.03402
		Thermotoga																		0.08215
		Thiovulum										0.0221	0.0066
		uncultured	0.88204	0.05239		0.27171	0.08068					0.03572	0.05068	0.14464	0.0694	0.02401	0.25923	0.09649	0.03567	0.06075
		Unknown		0.1122					0.05997	0.23461		0.08486	0.02272	0.12606	0.01796	0.0339	0.06001	0.08978	0.14067	0.15015
		Vibrio					0.12039
	korB	Acidobacteriaceae	0.45443	0.07065		0.04243		0.04912			0.10108
		alpha																		0.08485
		Anaerolinea				0.18205						0.00371		0.24129	0.02058	0.02287	0.14839	0.0419		0.0784
		Anaerolineae						0.05736			0.17311	0.06693			0.3391	0.03512	0.08062		0.09654	0.14357
		archaeon								0.08302	0.02449		0.06193
		bacterium					0.09172		0.10649			0.09369	0.06845	0.13654						0.00665
		Bdellovibrio																		0.0514
		Bellilinea																	0.05855	0.1054
		Betaproteobacteria										0.08472					0.08778
		Bradyrhizobium					0.12616	0.06293			0.05306
		candidate							0.0391		0.15342	0.08836	0.01313
		Candidatus					0.04615	0.02626			0.15414							0.01828		0.00851
		Chlorobium		0.06454								0.06204	0.01985	0.01211
		Chloroflexus		0.24529		0.17854	0.0803	0.05275	0.11609	0.35817		0.09644	0.14733	0.01429	0.02531	0.2255	0.08237	0.04894	0.10859
		Chloroherpeton												0.04406
		Clostridiales													0.19996
		Clostridium												0.06558
		Deferribacter										0.01245						0.01243
		Deltaproteobacteria												0.07987
		Denitrovibrio															0.09558
		Desulfobacterium										0.11104
		Flavihumibacter						0.00816					0.01541			0.0371		0.02418	0.08818
		Flexithrix														0.08519	0.01313
		Gammaproteobacteria													0.0397	0.28368	0.01699		0.00936
		Geothrix											0.1342
		Herpetosiphon					0.10127									0.02846
		Kouleothrix							0.18938								0.06278
		Ktedonobacter													0.07904			0.1559		0.05852
		Leptolinea						0.18606							0.11856	0.03656
		Levilinea						0.08039					0.08086				0.05197	0.05179	0.01191	0.03312
		Meiothermus										0.06508
		Metallosphaera								0.20417
		Microgenomates							0.04894								0.0448	0.03601		0.03192
		Ornatilinea								0.35465
		Oscillochloris						0.01672					0.0852					0.05293		0.0123
		Parcubacteria	0.03076				0.04803
		Pedosphaera						0.03644							0.11328
		Pelodictyon																		0.10819
		Pelosinus						0.08022
		Proteocatella		0.01981			0.09274
		Pseudothermotoga															0.1401
		Roseiflexus						0.04742			0.07131		0.02564	0.01564				0.02782		0.03225
		Sediminibacterium				0.17116							0.02895					0.02273
		Sulfolobus										0.04195					0.10337
		Thermanaerothrix		0.33625		0.24957	0.15856	0.07965					0.07454		0.02659	0.01855	0.03462	0.03143	0.01191	0.10733
		Thermincola														0.00774		0.02032	0.07414
		Thermobaculum					0.06843	0.04597				0.11823	0.07196	0.32907	0.03788	0.01261	0.01615	0.00568	0.3632
		Thermofilum										0.08383
		uncultured		0.21229		0.17625	0.11111	0.17054			0.26939	0.07153	0.07423	0.06154		0.02305	0.02135	0.18797	0.02736	0.0252
		Unknown	0.51481	0.05117			0.07552		0.41343							0.18354		0.06604	0.10264	0.09217
		Vibrio							0.08657									0.0609	0.04763	0.02022
		Vulcanisaeta											0.09833					0.13474
	korD	Anaerolinea										0.372352	0.204936	0.128959					1
		Bellilinea												0.871041
		Candidatus											0.0799356
		Chlorobium		1								0.627648
		Chloroflexus											0.629828
		Herpetosiphon														1	1	0.0806452
		Levilinea											0.0853004					0.919355
		uncultured																		1
	korG	Cryomorphaceae						1					0.813525	0.0450867				0.451627	1
		Desulfobacterium												0.954913
		Herpetosiphon	1															0.548373
		Longilinea				1
		Staphylothermus										0.183611	0.186475
		Thermobaculum										0.42976
		Unknown										0.38663								1
	accA	Acidobacterium						0.16816											0.0793
		Ammonifex											0.31074
		bacterium		0.1757											0.10205	0.08571
		Balneola		0.8243	1		1								0.48667
		Caldithrix				0.13228		0.09865
		Candidatus																	0.62996
		Flexistipes									1
		Gemmatirosa														0.55484	0.13873		0.09086
		Geoalkalibacter											0.24741
		Geobacter																		0.17686
		Gracilimonas										0.23261		0.39503	0.18516		0.58811
		Leptotrichia										0.22866		0.15596
		Nitrospina												0.44901		0.22212			0.19989
		Nitrospira						0.73318				0.36137								0.27981
		Omnitrophica				0.86772
		Paenibacillus											0.44185				0.27317
		Roseiflexus													0.22613	0.13733
		Sphaerobacter																		0.22657
		Sphingobium																1
		Terriglobus																		0.31676
		Unknown										0.17736
	accB	Balneola							1
		Caldithrix												0.15234
		Chlorobium																		0.45656
		Chryseobacterium												0.3979
		Clostridium	1			1														0.13063
		Cystobacter																1
		Desulfurobacterium		0.65306
		Gemmatimonas		0.18067
		Gracilimonas			0.51198							0.53338
		Jeotgalibacillus			0.48802
		Lysinibacillus					1	0.71134					1						0.16196
		Nitrospira												0.11317						0.19656
		Pedosphaera																		0.21625
		Sphaerotilus										0.46662
		Thermodesulfovibrio						0.28866											0.59206
		Thermovibrio									1
		uncultured		0.16627										0.3366					0.24599
	accC	Alicyclobacillus		0.23563
		Anaerolineae				0.26323						0.08009	0.08005			0.01677
		Ardenticatena					0.06003
		Bacillus				0.48753			0.29231				0.02125
		Bacteroides												0.23536
		Bacteroidetes	0.09015	0.05011			0.07183									0.04024			0.27562
		Balneola									0.42403			0.22213					0.23406
		Caldithrix						0.20546
		Catenibacterium											0.04028
		Chloroflexi						0.07616
		Clostridiales	0.0401			0.01865					0.14043							0.37728
		Clostridium					0.04767						0.06865
		Collinsella													0.09477		0.06321
		Crocinitomix										0.08056
		Cytophagales														0.29043			0.05789
		Deferribacter																0.15376
		Desulfotomaculum											0.13863					0.18919
		Desulfovirgula																	0.03117
		Eubacterium							0.30679							0.05881	0.09385
		Firmicutes											0.03606
		Flexistipes						0.08649								0.02579
		Gemmatimonas					0.07151	0.09934			0.06683		0.10293		0.22624	0.0552			0.07876
		Geoalkalibacter																		0.22438
		Geobacter		0.02621
		Geovibrio					0.18828
		Gloeobacter	0.86975
		Gracilimonas		0.31311	1		0.39984	0.03247		0.25868	0.0363			0.48583	0.27969	0.21073			0.10584
		Herpetosiphon				0.23059												0.27977
		Ignisphaera															0.1649
		Jejuia									0.20876
		Kurthia														0.18236	0.15097			0.0937
		Lachnoclostridium													0.24588
		Leptospira																		0.33973
		Listeria								0.22286
		marine										0.1718
		Marinobacter								0.17179
		Marinococcus										0.19708
		Mucilaginibacter										0.17588
		Nitrospira					0.03827	0.30199		0.18262			0.08316
		Nonlabens						0.07528												0.1411
		Omnitrophica											0.06013
		Opitutaceae																		0.2011
		Pedosphaera										0.18954
		Peptococcaceae								0.16405
		Schlesneria											0.11485
		Thaumarchaeota											0.05043
		Thermomicrobium		0.16966			0.01225
		Thiothrix					0.04166
		uncultured		0.20529			0.06866	0.05269	0.4009		0.12365	0.10506	0.20357			0.07505	0.52708
		Unknown						0.07011						0.05669	0.15342	0.04462			0.21666
	accD	Alicyclobacillus												0.81395
		Aquifex							0.14941											0.09697
		Armatimonadetes											0.12416
		bacterium		0.11555														0.43879
		Balneola					0.44891
		Caldisalinibacter																		0.04958
		Candidatus		0.14155
		Clostridium										0.31643						0.1424
		Desulfurobacterium						0.25047
		Desulfuromonas																		0.14277
		Gemmatimonas		0.68464		1
		Geoalkalibacter		0.05826			0.16788	0.1159						0.18605
		Geothrix					0.38321						0.36771
		Nitrolancea													1
		Nitrospina															1
		Nitrospira	1		1			0.46486				0.17888						0.41881		0.08941
		Omnitrophica						0.13775								0.62199				0.27937
		Sphaerobacter						0.03103			1
		Thermincola											0.50813
		Thermoanaerobaculum							0.85059
		Unknown										0.50469				0.37801			1	0.3419
	fdhA	Afifella														0.20237
		Alkaliphilus				0.05148
		Anaerolineae					1	0.31207
		Desulfitibacter				0.40789
		Desulfitobacterium							0.71078
		Desulfotomaculum						0.68793
		Gemmatimonas							0.07598		0.10914		0.26308	0.0277
		miscellaneous				0.33728							0.13423				0.25536
		Nitrospina														0.31621	0.25402
		Nitrospira				0.20335
		Plesiocystis											0.33308	0.36213
		Smithella														0.3668	0.49062			0.52165
		Solirubrobacter									0.89086
		Thermanaerothrix											0.26962
		Thermincola																		0.47835
		Thermodesulfatator		1
		Unknown							0.21324					0.61017	1	0.11462
	fdhB	candidate				1
		Desulfuromonas									0.371912									0.44397
		Fusobacterium																		0.55603
		uncultured									0.628088
	cooS	Anaerolineae				0.5
		bacterium												1					1
		Clostridium											0.398275
		Moorella											0.498922
		Syntrophorhabdus				0.5
		Thermincola										0.62681	0.102804							1
		Unknown										0.37319
