# Supplementary material for: Diversity and Contributions to Nitrogen Cycling and Carbon Fixation of Soil Salinity Shaped Microbial Communities in Tarim Basin
Source: Front Microbiol. 2018 Mar 9;9:431. doi: 10.3389/fmicb.2018.00431 (PMC5855357; doi:10.3389/fmicb.2018.00431)
Supplement: Supplementary file 1 [file DataSheet1.ZIP › 317810_Min _Data_Sheet_1_0223/Supplementary data-rm/Table S13. Transcripts from representative halophiles..xlsx]

## Sheet: Halobacterium 
Gene	A1	A2	A3	B1	B2	B3	C1	C2	C3	D1	D2	D3	E1	E2	E3	F1	F2	F3	Sum	Chr	Gene	Symbol	Description
gene949	438733	28930.5	241072	251788	10386.9	213244	41130.8	24423.1	6892.63	16534	428418	13197.6	11944	77592.7	371717	264934	114164	428283	2.98338e+06	NZ_CP007060.1	gene949	HALDL1_RS04750	2-oxoacid ferredoxin oxidoreductase subunit beta;protein_id=WP_009762026.1
gene1252	14819.6	342.15	6053.76	9048.14	342.91	4226.17	892.38	1144.8	190.06	868.49	17219.8	159.57	317.2	1843.85	6674.98	8960.47	2316.71	4438.56	79859.7	NZ_CP007060.1	gene1252	HALDL1_RS06280	DNA-binding protein;protein_id=WP_009761716.1
gene1963	0	896.01	68292.4	0	0	0	0	0	1286.44	87.48	0	257.16	0	0	0	0	0	0	70819.5	NZ_CP007060.1	gene1963	HALDL1_RS09870	50S ribosomal protein L7ae;protein_id=WP_009760992.1
gene2643	10687.2	197.39	4656.74	6826.26	37.68	1072.8	46.8	300.21	29.24	156.58	5349.36	184.12	172.83	177.29	700.17	1772.4	763.75	2880.8	36011.6	NZ_CP007060.1	gene2643	HALDL1_RS13295	phosphate ABC transporter permease;protein_id=WP_009487361.1
gene2446	15939.4	79.81	6275.83	2597.55	0	946.34	378.46	194.2	130.04	0	0	446.65	65.77	286.72	0	238.86	617.58	2588.28	30785.5	NZ_CP007060.1	gene2446	HALDL1_RS12300	hypothetical protein;protein_id=WP_009487562.1
gene289	4593.93	0	2370.45	8176.03	38.36	1191.47	476.49	244.51	59.54	63.76	3112.02	187.45	41.4	1443.98	2851.31	1202.95	0	1955.24	28008.9	NZ_CP007060.1	gene289	HALDL1_RS01445	YfcE family phosphodiesterase;protein_id=WP_009486766.1
gene1058	3189.65	55.23	2026.83	4494.11	63.26	873.22	104.77	268.8	98.18	0	6842.33	206.07	113.78	0	1567.27	2975.52	0	2865.96	25745	NZ_CP007060.1	gene1058	HALDL1_RS05305	hypothetical protein;protein_id=WP_009761913.1
gene876	533.37	3629.61	9151.03	0	1512.74	109.52	578.12	471.96	2528.24	738.47	0	671.95	616.48	99.54	0	0	643.23	0	21284.3	NZ_CP007060.1	gene876	HALDL1_RS04375	phosphoserine phosphatase;protein_id=WP_009487789.1
gene1924	7645.04	297.85	0	6462.95	0	0	0	0	58.83	0	3074.97	0	0	0	0	2971.58	0	0	20511.2	NZ_CP007060.1	gene1924	HALDL1_RS09675	hypothetical protein;protein_id=WP_009761029.1
gene616	3890.78	42.55	1338.42	692.46	48.74	672.74	161.42	362.4	25.21	81.01	2965.15	119.07	87.66	152.87	2716.74	2674.43	1152.45	2483.95	19668	NZ_CP007060.1	gene616	HALDL1_RS03070	hypothetical protein;protein_id=WP_009762082.1
gene386	0	4747.27	0	0	1077.71	0	486.75	0	1824.58	1302.73	0	478.71	422.93	0	0	0	7943.01	0	18283.7	NZ_CP007060.1	gene386	HALDL1_RS01930	cold-shock protein;protein_id=WP_009486668.1
gene758	250.07	3429.45	953.43	3382.48	585.25	616.15	837.79	63.22	1277.73	0	0	1502.5	181.98	1960.17	0	1710.74	603.15	0	17354.1	NZ_CP007060.1	gene758	HALDL1_RS03780	transcription initiation factor IIB 2;protein_id=WP_009487918.1
gene2301	0	6030.31	0	0	4751.74	0	1460.26	0	1102.35	1139.89	0	1196.78	951.59	0	0	0	0	0	16632.9	NZ_CP007060.1	gene2301	HALDL1_RS11565	cold-shock protein;protein_id=WP_009487710.1
gene1731	0	160.04	15288.6	0	27.16	0	168.65	0	42.15	0	0	66.35	7.33	0	0	0	0	0	15760.2	NZ_CP007060.1	gene1731	aspA	class II fumarate hydratase;protein_id=WP_009761231.1
gene992	197.72	2013.05	0	8022.98	376.45	487.15	779.29	99.97	742.45	26.07	0	613.13	186.2	369	0	368.89	317.92	0	14600.3	NZ_CP007060.1	gene992	HALDL1_RS04965	peptidase;protein_id=WP_009761981.1
gene1560	6932.66	151.63	794.94	0	0	299.67	143.81	0	269.54	384.9	0	0	0	1089.55	4302.88	0	0	0	14369.6	NZ_CP007060.1	gene1560	HALDL1_RS07845	chorismate mutase;protein_id=WP_049938365.1
gene2708	0	459.99	0	11717	53.45	158.1	227.62	146	290.33	0	0	485.03	0	287.41	0	0	0	0	13824.9	NZ_CP007060.1	gene2708	HALDL1_RS13620	peptide chain release factor 1;protein_id=WP_009487297.1
gene351	190.22	3893.22	0	1286.46	1282.72	781.14	674.77	432.82	1130	50.16	918.12	847.96	244.29	0	0	0	1223.45	512.75	13468.1	NZ_CP007060.1	gene351	HALDL1_RS01755	translation elongation factor EF-1 subunit alpha;protein_id=WP_009486702.1
gene361	1238.78	1244.11	6792.14	279.26	271.9	508.71	211.58	125.27	597.36	54.45	0	512.2	53.03	308.26	0	205.44	66.4	0	12468.9	NZ_CP007060.1	gene361	HALDL1_RS01805	DNA-directed RNA polymerase subunit A';protein_id=WP_049938284.1
gene1132	0	337.7	0	10752.6	67.27	406.25	306.36	35.73	100.05	0	0	54.78	0	52.75	0	0	0	0	12113.5	NZ_CP007060.1	gene1132	HALDL1_RS05680	methylmalonyl-CoA mutase;protein_id=WP_009761839.1
gene857	8097.71	0	0	2381.09	0	0	138.77	0	0	0	0	409.42	0	0	0	0	0	0	11027	NZ_CP007060.1	gene857	HALDL1_RS04280	hypothetical protein;protein_id=WP_009487808.1
gene3212	0	785.63	0	8851.44	138.44	477.74	0	0	53.71	76.7	0	225.48	0	0	0	0	0	0	10609.1	NZ_CP007061.1	gene3212	HALDL1_RS16105	PadR family transcriptional regulator;protein_id=WP_009762258.1
gene1001	336.57	2185.48	0	2276.26	594.11	967.5	696.46	382.91	1072.23	66.57	0	815.42	86.45	188.44	0	209.32	676.49	0	10554.2	NZ_CP007060.1	gene1001	HALDL1_RS05010	Fe-S cluster assembly protein SufB;protein_id=WP_009761972.1
gene2150	2800.22	172.4	1016.78	2454.92	0	85.18	0	157.32	0	0	0	0	8.88	232.27	1223.04	0	500.29	1397.8	10049.1	NZ_CP007060.1	gene2150	HALDL1_RS10810	peptidase M19;protein_id=WP_009760800.1
gene2928	350.54	1481.01	63.64	0	199.3	1295.53	690.81	0	445.96	0	751.96	1381.44	25.01	1439.25	0	872.01	563.64	314.96	9875.06	NZ_CP007060.1	gene2928	HALDL1_RS14720	excinuclease ABC subunit UvrB;protein_id=WP_009487073.1
gene274	0	1473.95	594.4	3895.35	197.21	448.15	310.66	61.31	600.9	15.99	585.27	352.53	36.34	362.09	0	150.82	194.98	0	9279.95	NZ_CP007060.1	gene274	HALDL1_RS01370	aconitate hydratase;protein_id=WP_009486782.1
gene943	0	1158.31	0	1256.69	127.76	712.19	390.61	250.55	716.83	0	0	768.3	0	0	0	462.25	398.38	3005.28	9247.15	NZ_CP007060.1	gene943	HALDL1_RS04720	phosphoadenosine phosphosulfate reductase;protein_id=WP_009762032.1
gene762	0	890.2	0	6099.87	321.99	0	444.37	228.03	555.23	0	0	611.84	0	0	0	0	0	0	9151.53	NZ_CP007060.1	gene762	HALDL1_RS03800	inorganic pyrophosphatase;protein_id=WP_009487914.1
gene2983	0	0	0	9124.17	0	0	0	0	0	0	0	0	0	0	0	0	0	0	9124.17	NZ_CP007061.1	gene2983	HALDL1_RS14985	hypothetical protein;protein_id=WP_009762316.1
gene1711	1241.33	0	563.42	349.8	0	84.96	326.18	0	0	0	0	40.1	17.71	77.22	2439.78	0	831.66	2509.56	8481.72	NZ_CP007060.1	gene1711	HALDL1_RS08605	MFS transporter;protein_id=WP_009761251.1
gene684	614.33	1936.02	0	692.46	666.07	420.46	484.27	51.77	1266.91	81.01	0	952.54	271.75	152.87	0	0	329.27	0	7919.73	NZ_CP007060.1	gene684	HALDL1_RS03410	cell division protein FtsZ;protein_id=WP_009487990.1
gene358	0	1341.37	1834.47	1898.21	289.47	0	221.25	0	276.45	0	0	326.39	120.15	0	0	698.22	902.61	0	7908.59	NZ_CP007060.1	gene358	HALDL1_RS01790	30S ribosomal protein S12;protein_id=WP_009486695.1
gene881	0	1247.07	0	1479.84	233.11	924.23	517.46	0	577.29	32.97	0	436.21	21.41	373.37	737.25	0	603.15	337.04	7520.4	NZ_CP007060.1	gene881	HALDL1_RS04400	beta-CASP ribonuclease aCPSF1;protein_id=WP_009487784.1
gene262	0	2779.93	0	0	646.06	0	0	588.24	1539.76	153.4	0	676.44	946.22	0	0	0	0	0	7330.05	NZ_CP007060.1	gene262	HALDL1_RS01310	cold-shock protein;protein_id=WP_009486793.1
gene798	0	803.54	2170.12	1585.07	120.86	336.86	461.88	0	295.77	61.81	0	227.13	75.25	174.96	172.74	145.76	94.21	315.88	7041.84	NZ_CP007060.1	gene798	HALDL1_RS03980	ATP-dependent protease LonB;protein_id=WP_009487873.1
gene135	0	0	0	0	0	0	0	0	0	0	0	457.59	0	0	0	0	0	6364.12	6821.71	NZ_CP007060.1	gene135	HALDL1_RS00680	hypothetical protein;protein_id=WP_009486917.1
gene2812	0	1988.72	0	0	955.25	0	0	780.55	1501.48	325.68	0	478.71	528.66	0	0	0	0	0	6559.05	NZ_CP007060.1	gene2812	HALDL1_RS14140	ferredoxin;protein_id=WP_009487195.1
gene2715	0	1532.53	0	1740.03	258.54	0	473.23	346.91	886.95	180.94	0	1130.29	0	0	0	0	0	0	6549.42	NZ_CP007060.1	gene2715	HALDL1_RS13655	V-type ATP synthase subunit D;protein_id=WP_009487290.1
gene2001	0	0	0	0	0	0	0	0	0	0	0	0	0	0	0	0	0	6459.1	6459.1	NZ_CP007060.1	gene2001	HALDL1_RS10065	hypothetical protein;protein_id=WP_049938397.1
gene531	0	28.86	0	6105.14	0	0	0	0	8.55	36.63	0	107.67	0	0	0	0	0	0	6286.85	NZ_CP007060.1	gene531	HALDL1_RS02645	hypothetical protein;protein_id=WP_009762168.1
gene2960	346	754.9	2638.37	585.01	0	0	272.75	0	223.65	0	1113.35	67.06	0	258.3	0	0	0	0	6259.39	NZ_CP007061.1	gene2960	HALDL1_RS14880	hypothetical protein;protein_id=WP_009762293.1
gene1265	0	1240.03	0	791.38	496.65	624.68	645.7	59.17	446.61	370.31	0	680.39	15.03	305.74	0	291.09	188.15	0	6154.93	NZ_CP007060.1	gene1265	HALDL1_RS06345	putative serine protein kinase%2C PrkA;protein_id=WP_009761703.1
gene281	0	1191.4	4015.25	0	97.47	0	161.42	207.08	252.12	0	0	158.76	0	0	0	0	0	0	6083.5	NZ_CP007060.1	gene281	HALDL1_RS01405	stress response translation initiation inhibitor YciH;protein_id=WP_009486774.1
gene354	0	2024.89	0	0	126.67	949.58	238.7	111.35	915.1	0	354.32	469.52	42.42	369.91	0	0	265.58	148.41	6016.45	NZ_CP007060.1	gene354	HALDL1_RS01770	elongation factor EF-2;protein_id=WP_009486699.1
gene3049	692.01	0	376.91	1170.02	27.45	0	0	0	0	0	0	0	88.87	0	0	2582.2	0	932.67	5870.13	NZ_CP007061.1	gene3049	HALDL1_RS15315	hypothetical protein;protein_id=WP_014053344.1
gene2657	0	0	0	0	0	0	310.19	0	0	0	0	0	0	0	0	0	1265.43	4242.74	5818.36	NZ_CP007060.1	gene2657	HALDL1_RS13365	hypothetical protein;protein_id=WP_009487347.1
gene1	155.57	1325.32	423.66	1052.11	191.3	319.42	551.84	39.33	651.21	20.51	0	603.03	39.96	406.47	0	0	0	0	5779.73	NZ_CP007060.1	gene1	HALDL1_RS00005	cell division control protein Cdc6;protein_id=WP_049938266.1
gene2676	0	0	0	3933.97	0	0	917.07	0	0	0	0	450.96	0	434.24	0	0	0	0	5736.24	NZ_CP007060.1	gene2676	HALDL1_RS13460	hypothetical protein;protein_id=WP_009487328.1
gene2946	0	547.87	0	3962.69	123.96	0	38.49	49.38	60.12	0	0	113.56	0	145.8	0	0	628.1	0	5669.97	NZ_CP007061.1	gene2946	HALDL1_RS14815	cell division control protein Cdc6;protein_id=WP_009762278.1
gene1801	0	136.72	0	5339.88	20.88	0	0	0	72.91	0	0	0	0	98.24	0	0	0	0	5668.63	NZ_CP007060.1	gene1801	HALDL1_RS09055	1%2C4-dihydroxy-2-naphthoyl-CoA synthase;protein_id=WP_009761156.1
gene2991	0	0	0	0	0	0	0	134.4	32.73	0	0	0	0	0	5485.46	0	0	0	5652.59	NZ_CP007061.1	gene2991	HALDL1_RS15030	hypothetical protein;protein_id=WP_009762325.1
gene102	0	151.63	0	0	0	599.35	0	0	0	0	0	0	0	0	4302.88	453.84	0	0	5507.7	NZ_CP007060.1	gene102	HALDL1_RS00510	N-acetyltransferase;protein_id=WP_009486952.1
gene1526	2748.2	146.08	1044.31	0	5.07	104.98	50.38	64.63	0	16.85	411.3	74.32	0	0	0	238.48	0	516.83	5421.43	NZ_CP007060.1	gene1526	HALDL1_RS07670	hypothetical protein;protein_id=WP_009761436.1
gene267	0	0	0	0	0	5418.76	0	0	0	0	0	0	0	0	0	0	0	0	5418.76	NZ_CP007060.1	gene267	rna8	tRNA-Arg
gene2984	306.39	159.16	0	4662.21	0	0	0	0	18.86	80.8	0	118.76	0	0	0	0	0	0	5346.18	NZ_CP007061.1	gene2984	HALDL1_RS14990	sulfite exporter TauE/SafE family protein;protein_id=WP_009762317.1
gene1002	0	1132.56	647.73	670.23	141.52	162.79	664.03	50.11	353.84	209.08	0	845.13	25.45	295.93	0	123.27	0	0	5321.67	NZ_CP007060.1	gene1002	HALDL1_RS05015	Fe-S cluster assembly protein SufD;protein_id=WP_009761971.1
gene1826	1657.01	0	2005.58	0	0	302.42	145.13	0	0	97.11	0	0	0	0	1085.59	0	0	0	5292.84	NZ_CP007060.1	gene1826	HALDL1_RS09180	class I SAM-dependent methyltransferase;protein_id=WP_009761131.1
gene3182	1793.04	0	450.74	233.2	16.41	169.92	27.18	69.74	38.21	0	443.81	160.39	23.62	257.41	0	343.11	221.78	929.47	5178.03	NZ_CP007061.1	gene3182	HALDL1_RS15950	hypothetical protein;protein_id=WP_049938782.1
gene2431	0	487.89	0	2977.45	116.42	241.05	173.52	0	379.43	0	0	284.43	37.69	164.33	216.32	0	0	0	5078.53	NZ_CP007060.1	gene2431	HALDL1_RS12220	CTP synthase (glutamine hydrolyzing);protein_id=WP_009487578.1
gene2202	38.3	1193.67	0	1036.05	182.3	597.63	377.37	38.73	356	0	0	341.45	3.28	428.85	0	0	246.32	206.47	5046.42	NZ_CP007060.1	gene2202	HALDL1_RS11070	ribonucleoside-diphosphate reductase%2C adenosylcobalamin-dependent;protein_id=WP_009760748.1
gene1283	0	243.14	0	3165.53	37.13	0	0	0	316.95	30.86	753.05	408.23	0	0	0	0	0	0	4954.89	NZ_CP007060.1	gene1283	HALDL1_RS06445	phosphate uptake regulator PhoU;protein_id=WP_049938344.1
gene2096	321.09	0	0	0	0	791.14	126.56	0	0	0	3099.57	62.23	27.49	119.85	0	399.38	0	0	4947.31	NZ_CP007060.1	gene2096	HALDL1_RS10540	proteasome assembly chaperone family protein;protein_id=WP_009760856.1
gene2947	0	391.65	0	3186.84	70.37	273.18	43.7	0	146.75	0	0	42.98	4.75	82.77	163.44	0	89.14	448.3	4943.87	NZ_CP007061.1	gene2947	HALDL1_RS14820	DNA polymerase I;protein_id=WP_009762279.1
gene78	0	1049.38	0	0	158.15	982.37	157.15	201.6	171.81	0	0	360.62	0	595.28	0	661.23	427.4	0	4764.99	NZ_CP007060.1	gene78	HALDL1_RS00390	phosphate ABC transporter ATP-binding protein;protein_id=WP_009486977.1
gene40	1156.19	194.48	0	0	21.84	406.96	108.5	83.52	3.39	29.04	1062.95	42.68	23.57	82.2	0	0	354.11	1187.27	4756.7	NZ_CP007060.1	gene40	HALDL1_RS00200	ATP-dependent DNA helicase;protein_id=WP_049938551.1
gene1525	1050.69	1440.91	0	0	258.4	345.17	372.71	159.38	536.85	0	0	244.37	0	0	0	0	337.89	0	4746.37	NZ_CP007060.1	gene1525	HALDL1_RS07665	acyl-CoA dehydrogenase;protein_id=WP_009761437.1
gene422	0	173.75	0	4241.31	0	0	164.79	0	0	0	0	162.06	0	0	0	0	0	0	4741.91	NZ_CP007060.1	gene422	HALDL1_RS02095	hypothetical protein;protein_id=WP_009486638.1
gene2716	0	1093.17	0	0	215.42	418.15	301.01	171.62	558.93	0	546.08	822.31	50.85	253.38	0	0	272.88	0	4703.8	NZ_CP007060.1	gene2716	HALDL1_RS13660	ATP synthase subunit B;protein_id=WP_009487289.1
gene1946	0	139	0	0	0	0	0	0	123.54	0	4304.96	0	0	0	0	0	0	0	4567.5	NZ_CP007060.1	gene1946	rpoK	DNA-directed RNA polymerase subunit K;protein_id=WP_009761009.1
gene1191	0	0	0	0	0	0	0	0	0	0	0	0	0	0	4507.78	0	0	0	4507.78	NZ_CP007060.1	gene1191	HALDL1_RS05980	hypothetical protein;protein_id=WP_009761778.1
gene2705	655.29	0	1427.64	0	0	269.09	0	0	20.17	0	0	0	0	366.89	482.98	815.06	0	441.59	4478.71	NZ_CP007060.1	gene2705	HALDL1_RS13605	ABC transporter ATP-binding protein;protein_id=WP_009487301.1
gene2992	0	0	0	0	0	0	52.04	0	0	0	0	153.53	0	0	0	0	0	4270.66	4476.23	NZ_CP007061.1	gene2992	HALDL1_RS15035	ParA family protein;protein_id=WP_009762326.1
gene2931	1532.99	1100.39	0	0	143.73	457.84	439.43	70.47	377.48	0	0	324.13	0	0	0	0	0	0	4446.46	NZ_CP007060.1	gene2931	HALDL1_RS14735	sulfurtransferase;protein_id=WP_009487070.1
gene1953	0	1300.19	0	0	85.1	513.92	352.33	0	566.79	0	0	866.27	84.19	133.46	0	111.19	431.2	0	4444.64	NZ_CP007060.1	gene1953	HALDL1_RS09820	ribonuclease J;protein_id=WP_009761002.1
gene1929	1282.32	746.05	0	0	50.87	105.32	101.08	0	410.48	0	0	298.24	76.85	574.36	0	637.99	0	0	4283.56	NZ_CP007060.1	gene1929	HALDL1_RS09700	2-ketoglutarate ferredoxin oxidoreductase subunit beta;protein_id=WP_009761024.1
gene578	0	69.21	0	0	0	752.29	722.05	210.52	0	0	267.94	581.01	0	621.63	490.99	103.57	0	448.92	4268.13	NZ_CP007060.1	gene578	HALDL1_RS02880	dihydrolipoyl dehydrogenase;protein_id=WP_009762122.1
gene815	0	716.7	0	0	99.5	171.69	164.79	52.85	482.57	0	2017.95	243.1	0	0	0	260.01	0	0	4209.16	NZ_CP007060.1	gene815	HALDL1_RS04065	SPFH/Band 7/PHB domain protein;protein_id=WP_009487855.1
gene347	186.25	1296.44	0	0	96.04	535.38	256.93	94.17	601.93	0	0	324.88	0	208.56	274.55	0	299.48	0	4174.61	NZ_CP007060.1	gene347	HALDL1_RS01735	RNB domain-containing ribonuclease;protein_id=WP_009486705.1
gene2260	0	900.9	1214.49	0	147.41	0	341.78	62.64	434.67	0	0	144.06	31.82	277.43	0	0	199.19	333.92	4088.31	NZ_CP007060.1	gene2260	HALDL1_RS11360	30S ribosomal protein S3;protein_id=WP_009760690.1
gene1796	0	231.66	0	0	0	0	0	0	68.63	0	0	432.17	0	0	3286.92	0	0	0	4019.38	NZ_CP007060.1	gene1796	HALDL1_RS09030	hypothetical protein;protein_id=WP_009761161.1
gene2249	0	0	0	0	0	0	0	0	0	0	0	0	0	0	3944.31	0	0	0	3944.31	NZ_CP007060.1	gene2249	HALDL1_RS11305	hypothetical protein;protein_id=WP_009760700.1
gene2858	0	1837.58	0	0	53.97	0	0	0	125.63	0	0	263.7	29.12	507.84	0	0	1093.85	0	3911.69	NZ_CP007060.1	gene2858	HALDL1_RS14370	NifU family protein;protein_id=WP_009487149.1
gene335	0	572.26	0	0	41.77	299.37	239.45	40.96	254.31	0	521.29	392.49	0	241.88	119.4	50.38	0	1091.73	3865.29	NZ_CP007060.1	gene335	HALDL1_RS01675	excinuclease ABC subunit UvrA;protein_id=WP_009486717.1
gene362	0	1205.09	0	445.72	141.17	216.51	259.76	0	454.4	0	0	229.92	101.57	246	0	0	529.86	0	3830	NZ_CP007060.1	gene362	HALDL1_RS01810	DNA-directed RNA polymerase subunit B;protein_id=WP_009486691.1
gene3003	0	1095.74	319.14	990.67	116.21	0	0	74.07	135.26	0	942.69	0	12.54	109.35	0	0	0	0	3795.67	NZ_CP007061.1	gene3003	HALDL1_RS16465	IS5 family transposase ISHla2;protein_id=WP_009488261.1
gene365	0	685.46	0	0	130.86	0	0	1668.02	0	0	0	1278.75	0	0	0	0	0	0	3763.09	NZ_CP007060.1	gene365	rna11	tRNA-Asp
gene1524	0	622.37	0	1350.47	31.68	984	0	0	467.11	0	0	0	0	298.13	0	0	0	0	3753.76	NZ_CP007060.1	gene1524	HALDL1_RS07660	superoxide dismutase;protein_id=WP_009761438.1
gene2620	0	245.29	0	2494.89	0	0	116.32	0	36.34	0	0	0	0	0	0	0	0	795.51	3688.35	NZ_CP007060.1	gene2620	HALDL1_RS13175	ATP-binding protein;protein_id=WP_009487385.1
gene1594	0	249.88	327.5	0	0	0	177.75	152.02	240.6	0	0	349.62	12.87	0	0	934.88	0	1215.62	3660.74	NZ_CP007060.1	gene1594	HALDL1_RS08020	proteasome endopeptidase complex%2C archaeal%2C alpha subunit;protein_id=WP_009761368.1
gene327	824.16	34.25	0	0	0	270.75	97.45	0	0	0	1591.16	0	14.11	307.62	0	102.51	132.52	222.16	3596.69	NZ_CP007060.1	gene327	HALDL1_RS01635	LVIVD repeat-containing protein;protein_id=WP_009486726.1
gene285	0	0	0	0	0	0	0	0	0	0	3354.52	202.05	0	0	0	0	0	0	3556.57	NZ_CP007060.1	gene285	HALDL1_RS01425	hypothetical protein;protein_id=WP_009486770.1
gene2744	0	0	0	0	0	0	0	0	0	0	0	0	0	0	0	0	0	3547.21	3547.21	NZ_CP007060.1	gene2744	HALDL1_RS13800	hypothetical protein;protein_id=WP_009487261.1
gene1710	2196.52	248.95	652.56	0	348.51	0	0	0	98.34	0	0	0	0	0	0	0	0	0	3544.88	NZ_CP007060.1	gene1710	HALDL1_RS08600	superoxide dismutase;protein_id=WP_009761252.1
gene955	0	668.97	0	0	62.43	705.12	140.99	72.35	418.4	0	0	471.46	12.25	213.64	421.85	355.95	0	0	3543.41	NZ_CP007060.1	gene955	HALDL1_RS04780	methylmalonyl-CoA mutase;protein_id=WP_009762020.1
gene1581	0	165.14	0	0	0	0	0	0	0	0	2557.4	154.04	68.05	593.32	0	0	0	0	3537.95	NZ_CP007060.1	gene1581	HALDL1_RS07955	hypothetical protein;protein_id=WP_009761381.1
gene1592	0	0	0	1280.4	0	0	0	0	0	0	0	0	0	0	2232.63	0	0	0	3513.03	NZ_CP007060.1	gene1592	HALDL1_RS08010	hypothetical protein;protein_id=WP_009761370.1
gene2504	0	322.53	0	0	70.37	364.24	0	0	13.65	0	0	257.87	0	496.62	0	551.63	1426.23	0	3503.14	NZ_CP007060.1	gene2504	HALDL1_RS12590	peptidylprolyl isomerase;protein_id=WP_009487502.1
gene2656	72.32	1111.97	1102.89	0	218.01	0	0	0	485.25	0	0	56.07	18.57	0	426.41	0	0	0	3491.49	NZ_CP007060.1	gene2656	HALDL1_RS13360	thermosome subunit;protein_id=WP_049938499.1
gene90	0	426.59	0	0	65.15	337.23	283.21	0	347.55	0	0	238.74	0	0	1210.53	255.36	0	276.7	3441.06	NZ_CP007060.1	gene90	HALDL1_RS00450	acyl-CoA dehydrogenase;protein_id=WP_009486964.1
gene1894	0	0	0	0	0	0	0	0	0	0	0	398.93	0	0	3034.08	0	0	0	3433.01	NZ_CP007060.1	gene1894	HALDL1_RS09525	hypothetical protein;protein_id=WP_009761060.1
gene154	0	178.53	0	1660.21	19.47	302.42	241.89	0	105.78	0	0	333.05	63.05	91.63	0	0	394.72	0	3390.75	NZ_CP007060.1	gene154	HALDL1_RS00775	tyrosine--tRNA ligase;protein_id=WP_009486898.1
gene2514	0	0	0	0	0	0	0	0	0	0	0	393.88	0	0	2995.68	0	0	0	3389.56	NZ_CP007060.1	gene2514	HALDL1_RS12640	Transcription regulator%2C AsnC-type;protein_id=WP_009487493.1
gene165	0	1109.97	0	0	246.26	474.3	312.98	0	431.05	0	0	251.84	24.72	323.34	0	179.58	0	0	3354.04	NZ_CP007060.1	gene165	HALDL1_RS00830	thermosome subunit;protein_id=WP_084054870.1
gene2025	0	717.4	0	0	68.48	1772.27	0	436.44	345.38	0	0	0	0	0	0	0	0	0	3339.97	NZ_CP007060.1	gene2025	HALDL1_RS10185	PadR family transcriptional regulator;protein_id=WP_009760928.1
gene1625	826.34	49.06	0	1596.73	0	0	0	0	14.53	0	759.7	91.52	0	0	0	0	0	0	3337.88	NZ_CP007060.1	gene1625	HALDL1_RS08175	hypothetical protein;protein_id=WP_009761336.1
gene1361	0	300.65	0	638.19	69.87	155	198.36	31.81	158.78	0	0	243.86	0	0	0	704.24	809.24	0	3310	NZ_CP007060.1	gene1361	HALDL1_RS06840	DNA topoisomerase (ATP-hydrolyzing) subunit B;protein_id=WP_009761604.1
gene1053	296.21	984.77	322.67	0	11.75	243.28	233.5	0	437.63	0	0	287.05	25.36	221.13	0	0	238.14	0	3301.49	NZ_CP007060.1	gene1053	HALDL1_RS05280	cytochrome bc complex cytochrome b subunit;protein_id=WP_009761918.1
gene1795	0	1165.78	0	0	0	0	0	0	292.24	0	0	669.17	0	0	0	0	0	1163.33	3290.52	NZ_CP007060.1	gene1795	HALDL1_RS09025	hypothetical protein;protein_id=WP_009761162.1
gene350	0	890.66	0	0	30.91	0	767.94	0	431.79	0	0	0	0	1163.59	0	0	0	0	3284.89	NZ_CP007060.1	gene350	HALDL1_RS01750	30S ribosomal protein S10;protein_id=WP_009486703.1
gene1124	115.83	577.65	883.26	391.69	41.35	523.24	228.28	0	85.57	0	0	291.86	9.92	129.71	0	0	0	0	3278.36	NZ_CP007060.1	gene1124	HALDL1_RS05640	NADH-quinone oxidoreductase subunit L;protein_id=WP_009761847.1
gene45	0	90.16	0	1100.45	0	712.74	0	0	0	0	0	84.1	0	0	1279.23	0	0	0	3266.68	NZ_CP007060.1	gene45	rna1	tRNA-Arg
gene2785	0	279.43	1690.27	116.6	27.36	84.96	27.18	34.87	127.36	0	0	187.13	0	51.48	406.63	0	221.78	0	3255.05	NZ_CP007060.1	gene2785	HALDL1_RS14005	helix-turn-helix domain-containing protein;protein_id=WP_009487222.1
gene3088	2112.45	0	0	1020.47	0	0	0	0	92.89	0	0	0	25.84	0	0	0	0	0	3251.65	NZ_CP007061.1	gene3088	HALDL1_RS15515	hypothetical protein;protein_id=WP_009488210.1
gene2909	0	152.33	0	3098.68	0	0	0	0	0	0	0	0	0	0	0	0	0	0	3251.01	NZ_CP007060.1	gene2909	HALDL1_RS14625	lactate utilization protein;protein_id=WP_009487093.1
gene1733	0	0	0	0	0	0	0	0	30.13	0	1574.99	0	0	0	0	304.41	0	1319.39	3228.92	NZ_CP007060.1	gene1733	HALDL1_RS08715	flap endonuclease-1;protein_id=WP_009761229.1
gene1585	0	117.46	0	1911.58	0	928.57	0	0	261	0	0	0	0	0	0	0	0	0	3218.61	NZ_CP007060.1	gene1585	HALDL1_RS07975	DUF555 domain-containing protein;protein_id=WP_009761377.1
gene999	0	260.33	97.48	1815.68	42.6	147	70.54	22.62	184.55	0	0	190.79	0	66.81	0	0	0	241.23	3139.63	NZ_CP007060.1	gene999	HALDL1_RS05000	DNA polymerase elongation subunit;protein_id=WP_009761974.1
gene363	0	960.44	0	0	122.23	253.08	151.82	38.95	422.07	40.63	0	507.66	19.79	57.51	0	191.64	371.61	0	3137.43	NZ_CP007060.1	gene363	HALDL1_RS01815	DNA-directed RNA polymerase subunit B'';protein_id=WP_009486690.1
gene313	0	347.49	347	1615.74	0	65.41	0	0	245.12	0	0	123.48	0	118.9	0	0	256.1	0	3119.24	NZ_CP007060.1	gene313	HALDL1_RS01565	carboxypeptidase M32;protein_id=WP_009486742.1
gene1077	391.58	569.55	0	0	31.06	0	308.67	0	277.21	0	0	303.57	16.76	584.64	0	0	629.63	0	3112.67	NZ_CP007060.1	gene1077	HALDL1_RS05400	glyoxalase/bleomycin resistance protein/dioxygenase;protein_id=WP_009761894.1
gene2418	0	329.82	0	0	17.99	0	223.44	0	55.84	0	364.83	43.95	0	0	668.53	0	182.31	1222.49	3109.2	NZ_CP007060.1	gene2418	HALDL1_RS12155	carbamoyl-phosphate synthase small subunit;protein_id=WP_009487591.1
gene2601	1155.01	0	0	1952.84	0	0	0	0	0	0	0	0	0	0	0	0	0	0	3107.85	NZ_CP007060.1	gene2601	HALDL1_RS13075	hypothetical protein;protein_id=WP_009487404.1
gene130	0	739.82	0	0	38.52	797.52	255.15	0	836.88	0	0	439.14	0	0	0	0	0	0	3107.03	NZ_CP007060.1	gene130	HALDL1_RS00655	DNA polymerase sliding clamp;protein_id=WP_009486922.1
gene307	0	313.94	1431.15	0	52.11	161.85	233.02	0	141.53	0	211.37	50.93	0	294.23	0	0	211.25	0	3101.38	NZ_CP007060.1	gene307	HALDL1_RS01535	ribosome biogenesis/translation initiation ATPase RLI;protein_id=WP_009486748.1
gene280	0	0	0	0	0	0	0	0	0	0	0	0	0	0	2005.58	0	1093.85	0	3099.43	NZ_CP007060.1	gene280	HALDL1_RS01400	rhodanese-like domain-containing protein;protein_id=WP_009486775.1
gene1916	0	654.1	0	0	199.79	0	372.22	0	542.6	0	0	671.14	107.81	117.5	0	0	0	424.27	3089.43	NZ_CP007060.1	gene1916	HALDL1_RS09635	cyclase;protein_id=WP_009761037.1
gene381	0	471.17	0	766.79	161.91	0	0	0	865.47	0	0	791.09	0	0	0	0	0	0	3056.43	NZ_CP007060.1	gene381	HALDL1_RS01905	50S ribosomal protein L16;protein_id=WP_049938286.1
gene145	0	891.96	0	0	0	352.56	84.6	0	449.23	0	0	582.39	18.38	320.46	0	0	345.12	0	3044.7	NZ_CP007060.1	gene145	HALDL1_RS00730	TATA-box-binding protein;protein_id=WP_009486907.1
gene847	0	264.76	0	0	0	0	251.1	0	0	0	0	0	0	475.6	0	0	2048.79	0	3040.25	NZ_CP007060.1	gene847	HALDL1_RS04230	hypothetical protein;protein_id=WP_009487819.1
gene2390	0	853.25	0	0	42.04	435.17	313.26	0	277.25	0	0	0	0	0	781.05	329.52	0	0	3031.54	NZ_CP007060.1	gene2390	HALDL1_RS12015	pyridoxal 5'-phosphate synthase lyase subunit PdxS;protein_id=WP_009487619.1
gene293	0	0	1332.98	0	0	402	0	0	45.2	0	0	94.87	0	91.35	721.52	0	0	329.85	3017.77	NZ_CP007060.1	gene293	HALDL1_RS01465	GTP-binding protein;protein_id=WP_009486762.1
gene767	2360.97	0	0	0	0	0	0	0	0	0	0	0	0	0	0	652.58	0	0	3013.55	NZ_CP007060.1	gene767	HALDL1_RS03825	hypothetical protein;protein_id=WP_049938323.1
gene11	0	175.37	0	0	0	231.06	147.85	94.83	0	0	0	72.7	0	140.01	1382.35	0	0	758.34	3002.51	NZ_CP007060.1	gene11	HALDL1_RS00055	O-acetylhomoserine aminocarboxypropyltransferase/cysteine synthase;protein_id=WP_009487045.1
gene1000	0	1242.68	0	0	158.15	218.31	157.15	0	286.35	0	0	669.72	56.89	198.43	0	0	0	0	2987.68	NZ_CP007060.1	gene1000	HALDL1_RS05005	ABC transporter ATP-binding protein;protein_id=WP_009761973.1
gene272	1350.16	0	1203.35	0	0	0	0	0	22.67	0	0	0	0	0	0	0	394.72	0	2970.9	NZ_CP007060.1	gene272	HALDL1_RS01360	magnesium and cobalt transport protein CorA;protein_id=WP_009486785.1
gene1824	363.23	150.95	0	2456.51	0	0	0	0	0	0	0	0	0	0	0	0	0	0	2970.69	NZ_CP007060.1	gene1824	HALDL1_RS09170	glycosyltransferase family 2 protein;protein_id=WP_009761133.1
gene2039	0	49.35	258.71	401.54	0	682.69	187.21	0	29.24	0	0	184.12	0	531.88	0	0	0	640.18	2964.92	NZ_CP007060.1	gene2039	HALDL1_RS10255	alcohol dehydrogenase;protein_id=WP_009760913.1
gene3075	274.91	0	0	0	0	451.56	108.35	0	0	0	0	213.13	0	0	0	1025.81	884.07	0	2957.83	NZ_CP007061.1	gene3075	HALDL1_RS15450	hypothetical protein;protein_id=WP_049938754.1
gene2717	68.73	785.43	0	464.8	76.33	338.67	0	0	300.39	0	0	53.28	23.54	153.92	202.62	0	442.03	0	2909.74	NZ_CP007060.1	gene2717	HALDL1_RS13665	ATP synthase subunit A;protein_id=WP_009487288.1
gene1582	2631.9	0	0	0	0	0	0	0	0	0	0	255.05	0	0	0	0	0	0	2886.95	NZ_CP007060.1	gene1582	HALDL1_RS07960	hypothetical protein;protein_id=WP_009761380.1
gene2081	0	703.22	0	0	172	217.16	541.91	0	211.6	27.89	170.16	102.49	4.53	157.91	0	0	0	570.17	2879.04	NZ_CP007060.1	gene2081	HALDL1_RS10465	ATPase AAA;protein_id=WP_009760871.1
gene183	0	679.78	0	0	44.31	196.61	94.35	80.69	127.71	0	0	463.96	0	833.95	0	99.25	256.61	0	2877.22	NZ_CP007060.1	gene183	HALDL1_RS00920	phenylalanine--tRNA ligase subunit alpha;protein_id=WP_009486866.1
gene2417	0	352.6	0	1122.7	52.68	272.68	43.62	0	147.61	0	474.81	57.2	0	137.7	0	91.77	118.63	0	2872	NZ_CP007060.1	gene2417	HALDL1_RS12150	carbamoyl-phosphate synthase large subunit;protein_id=WP_009487592.1
gene360	0	337.81	0	687.2	32.24	751.08	80.1	0	206.42	0	0	78.78	0	75.85	599.14	0	0	0	2848.62	NZ_CP007060.1	gene360	HALDL1_RS01800	DNA-directed RNA polymerase subunit A'';protein_id=WP_009486693.1
gene1019	1230.24	0	0	0	0	505.2	0	0	0	0	989.65	119.22	0	0	0	0	0	0	2844.31	NZ_CP007060.1	gene1019	HALDL1_RS05110	Crp/Fnr family transcriptional regulator;protein_id=WP_009761951.1
gene1945	0	248.95	0	0	0	0	0	0	590.04	0	0	232.21	0	0	1766.11	0	0	0	2837.31	NZ_CP007060.1	gene1945	HALDL1_RS09780	DNA-directed RNA polymerase subunit N;protein_id=WP_009761010.1
gene2973	309.93	225.4	0	1048.05	86.06	254.55	0	0	66.78	0	0	0	0	0	0	0	0	835.44	2826.21	NZ_CP007061.1	gene2973	HALDL1_RS14940	7-carboxy-7-deazaguanine synthase QueE;protein_id=WP_009762305.1
gene2491	0	229.34	0	1357.22	0	0	79.1	0	302.67	0	0	233.37	8.59	0	0	124.81	484.03	0	2819.13	NZ_CP007060.1	gene2491	HALDL1_RS12525	KaiC domain-containing protein;protein_id=WP_009487514.1
gene452	0	363.08	2076.49	0	58.81	0	125.22	133.87	39.12	0	0	20.53	0	0	0	0	0	0	2817.12	NZ_CP007060.1	gene452	HALDL1_RS02235	hypothetical protein;protein_id=WP_009486606.1
gene2253	0	587.31	0	0	67.27	232.14	111.41	0	95.7	0	909.5	383.48	72.6	105.5	0	0	227.24	0	2792.15	NZ_CP007060.1	gene2253	HALDL1_RS11325	hypothetical protein;protein_id=WP_009760697.1
gene1664	538.74	0	586.87	0	0	0	0	0	0	0	0	104.42	0	201.09	1191.23	167.53	0	0	2789.88	NZ_CP007060.1	gene1664	HALDL1_RS08375	EamA/RhaT family transporter;protein_id=WP_049938660.1
gene1268	0	0	0	0	0	0	0	0	0	0	0	0	0	0	2784.22	0	0	0	2784.22	NZ_CP007060.1	gene1268	HALDL1_RS06360	DUF2250 domain-containing protein;protein_id=WP_009761700.1
gene1094	0	347.49	0	0	0	305.22	512.67	0	0	0	0	144.06	0	0	547.82	924.49	0	0	2781.75	NZ_CP007060.1	gene1094	HALDL1_RS05480	hypothetical protein;protein_id=WP_009761878.1
gene2653	0	491.65	0	0	278.09	71.97	138.16	88.62	194.21	0	0	475.58	112.54	65.42	0	109	281.82	472.45	2779.51	NZ_CP007060.1	gene2653	HALDL1_RS13345	type I glutamate--ammonia ligase;protein_id=WP_009487351.1
gene1348	0	31.89	2089.94	0	12.18	252.12	0	0	0	0	0	29.75	0	114.58	0	0	246.8	0	2777.26	NZ_CP007060.1	gene1348	HALDL1_RS06775	ABC transporter ATP-binding protein;protein_id=WP_009761618.1
gene926	1227.7	58.87	0	0	14.98	465.38	0	0	75.58	0	0	73.21	0	0	556.84	0	303.7	0	2776.26	NZ_CP007060.1	gene926	HALDL1_RS04625	transposase;protein_id=WP_049938332.1
gene2015	0	397.13	0	0	0	0	0	0	0	0	0	0	0	0	0	2377.27	0	0	2774.4	NZ_CP007060.1	gene2015	HALDL1_RS10135	HxlR family transcriptional regulator;protein_id=WP_049938400.1
gene2138	0	402.61	0	0	54.9	227.34	109.1	0	119.28	73	0	107.3	0	0	0	344.29	1335.25	0	2773.07	NZ_CP007060.1	gene2138	HALDL1_RS10750	succinate--CoA ligase subunit alpha;protein_id=WP_009760813.1
gene2733	241.79	929.44	0	0	19.18	0	190.6	0	349.78	0	0	234.31	0	180.5	0	300.74	0	325.87	2772.21	NZ_CP007060.1	gene2733	HALDL1_RS13745	radical SAM protein;protein_id=WP_009487272.1
gene2146	0	0	0	0	0	0	0	0	0	0	2459.98	296.35	0	0	0	0	0	0	2756.33	NZ_CP007060.1	gene2146	HALDL1_RS10790	DUF3006 domain-containing protein;protein_id=WP_009760804.1
gene2945	0	853.37	0	0	222.15	306.64	147.16	283.18	413.71	147.69	0	361.82	15.98	0	0	0	0	0	2751.7	NZ_CP007060.1	gene2945	HALDL1_RS14805	GTP-binding protein;protein_id=WP_009487056.1
gene2255	0	166.13	0	2162.9	0	0	0	0	19.69	0	0	0	0	0	0	397.79	0	0	2746.51	NZ_CP007060.1	gene2255	HALDL1_RS11335	50S ribosomal protein L4;protein_id=WP_009760695.1
gene1793	0	1156.01	0	0	567.47	0	0	0	562.65	0	0	154.04	0	296.66	0	0	0	0	2736.83	NZ_CP007060.1	gene1793	HALDL1_RS09015	hypothetical protein;protein_id=WP_009761164.1
gene2420	0	200.48	0	0	0	316.96	152.11	390.27	106.91	0	0	523.59	0	0	0	0	0	1040.29	2730.61	NZ_CP007060.1	gene2420	HALDL1_RS12165	NUDIX domain-containing protein;protein_id=WP_009487589.1
gene356	824.72	76.16	598.93	0	7.27	0	144.47	92.67	45.13	0	0	355.21	0	342.04	0	227.96	0	0	2714.56	NZ_CP007060.1	gene356	HALDL1_RS01780	PQQ-dependent sugar dehydrogenase;protein_id=WP_009486697.1
gene3129	0	0	0	0	0	0	0	0	0	106.92	0	0	0	0	0	0	2607.55	0	2714.47	NZ_CP007061.1	gene3129	HALDL1_RS15710	hypothetical protein;protein_id=WP_009488126.1
gene1351	0	252.72	0	0	0	0	0	0	0	0	0	0	0	0	0	0	2444.58	0	2697.3	NZ_CP007060.1	gene1351	HALDL1_RS06790	cytidine deaminase;protein_id=WP_009761615.1
gene540	647.36	144.12	302.22	0	22.01	75.95	0	0	42.7	0	0	71.7	11.88	138.08	545.3	115.03	74.35	498.57	2689.27	NZ_CP007060.1	gene540	HALDL1_RS02690	heavy metal translocating P-type ATPase;protein_id=WP_009762159.1
gene1489	0	131.54	965.46	0	0	207.98	99.81	0	0	0	0	539.87	43.36	378.08	0	314.97	0	0	2681.07	NZ_CP007060.1	gene1489	HALDL1_RS07485	MoxR family ATPase;protein_id=WP_009761474.1
gene427	0	40.68	0	1655.15	77.66	0	0	0	6.03	0	0	75.89	0	0	288.61	0	0	527.76	2671.78	NZ_CP007060.1	gene427	HALDL1_RS02120	ATPase;protein_id=WP_009486635.1
gene2262	1767.01	209.81	0	0	0	0	0	0	202.01	0	0	489.25	0	0	0	0	0	0	2668.08	NZ_CP007060.1	gene2262	HALDL1_RS11370	ribonuclease P;protein_id=WP_009760688.1
gene2206	0	74.24	0	1610.94	18.9	0	140.83	0	14.66	0	0	230.83	0	0	0	0	574.51	0	2664.91	NZ_CP007060.1	gene2206	HALDL1_RS11090	anthranilate phosphoribosyltransferase;protein_id=WP_049938690.1
gene2869	0	0	0	0	7.08	0	0	0	109.81	0	1434.99	138.29	0	133.17	0	443.76	143.42	240.42	2650.94	NZ_CP007060.1	gene2869	HALDL1_RS14425	peptide ABC transporter ATP-binding protein;protein_id=WP_009487137.1
gene970	0	610.88	0	0	50.7	262.45	50.38	0	322.62	0	205.65	247.74	10.94	95.42	0	0	102.77	689.11	2648.66	NZ_CP007060.1	gene970	HALDL1_RS04855	molecular chaperone DnaK;protein_id=WP_009762005.1
gene3213	0	415.6	0	1803.62	42.31	219.03	52.56	0	98.5	0	0	0	0	0	0	0	0	0	2631.62	NZ_CP007061.1	gene3213	HALDL1_RS16110	hypothetical protein;protein_id=WP_009762259.1
gene872	0	0	0	0	0	0	0	1673.75	0	0	0	320.79	0	617.78	0	0	0	0	2612.32	NZ_CP007060.1	gene872	HALDL1_RS04355	transcriptional regulator;protein_id=WP_009487793.1
gene364	0	438.94	0	0	0	0	416.3	0	32.51	0	0	409.42	0	0	0	1313.75	0	0	2610.92	NZ_CP007060.1	gene364	HALDL1_RS01820	DNA-directed RNA polymerase subunit H;protein_id=WP_009486689.1
gene1948	0	400.31	0	0	89.16	0	189.83	0	286.61	0	0	124.47	0	119.85	0	1397.83	0	0	2608.06	NZ_CP007060.1	gene1948	HALDL1_RS09795	30S ribosomal protein S2;protein_id=WP_009761007.1
gene1003	0	303.27	0	0	0	399.57	191.75	0	29.95	0	0	0	41.65	181.59	1434.29	0	0	0	2582.07	NZ_CP007060.1	gene1003	HALDL1_RS05020	hypothetical protein;protein_id=WP_009761970.1
gene1957	0	148.92	0	2423.61	0	0	0	0	0	0	0	0	0	0	0	0	0	0	2572.53	NZ_CP007060.1	gene1957	HALDL1_RS09840	hypothetical protein;protein_id=WP_009760998.1
gene2066	0	254.78	0	0	12.97	0	64.44	0	85.55	0	526.06	0	69.99	366.14	0	305.03	0	881.38	2566.34	NZ_CP007060.1	gene2066	HALDL1_RS10390	amidophosphoribosyltransferase;protein_id=WP_009760886.1
gene901	0	181.69	0	1774.14	0	71.82	275.72	0	37.68	0	0	67.79	0	0	0	0	140.6	0	2549.44	NZ_CP007060.1	gene901	HALDL1_RS04500	adenylosuccinate lyase;protein_id=WP_009487763.1
gene2608	0	0	556.96	0	0	0	0	0	0	0	0	99.1	0	381.69	1507.38	0	0	0	2545.13	NZ_CP007060.1	gene2608	HALDL1_RS13115	hypothetical protein;protein_id=WP_009487397.1
gene260	0	0	0	1718	0	0	0	0	0	0	0	0	0	0	0	0	816.92	0	2534.92	NZ_CP007060.1	gene260	HALDL1_RS01300	hypothetical protein;protein_id=WP_009486795.1
gene2552	0	233.94	306.6	0	44.66	231.17	88.75	0	65.84	0	724.54	196.39	28.92	84.05	331.92	0	181.03	0	2517.81	NZ_CP007060.1	gene2552	HALDL1_RS12830	catalase/peroxidase HPI;protein_id=WP_009487455.1
gene1149	866.25	419.99	0	0	0	0	0	292	159.98	0	0	0	0	0	0	0	0	778.35	2516.57	NZ_CP007060.1	gene1149	HALDL1_RS05765	methylmalonyl-CoA mutase;protein_id=WP_009761821.1
gene1584	0	0	0	1696.53	0	412.05	0	0	401.5	0	0	0	0	0	0	0	0	0	2510.08	NZ_CP007060.1	gene1584	HALDL1_RS07970	hypothetical protein;protein_id=WP_009761378.1
gene13	0	213.34	0	631.27	14.81	153.32	36.79	0	103.43	0	600.69	289.45	15.98	0	0	0	450.26	0	2509.34	NZ_CP007060.1	gene13	HALDL1_RS00065	O-acetylhomoserine aminocarboxypropyltransferase/cysteine synthase;protein_id=WP_009487043.1
gene2986	0	87.1	0	1417.46	0	172.14	0	0	0	0	0	203.11	0	0	617.91	0	0	0	2497.72	NZ_CP007061.1	gene2986	HALDL1_RS15000	rhodanese;protein_id=WP_009762319.1
gene2520	817.03	679.07	0	0	186.35	0	80.51	0	213.76	0	0	79.18	34.97	76.24	0	0	328.43	0	2495.54	NZ_CP007060.1	gene2520	HALDL1_RS12670	cell division protein;protein_id=WP_009487487.1
gene1117	0	918.79	0	0	148.41	279.36	134.06	0	366.43	44.85	0	131.85	0	0	0	0	0	458.43	2482.18	NZ_CP007060.1	gene1117	HALDL1_RS05605	NADH-quinone oxidoreductase subunit NuoB;protein_id=WP_009761854.1
gene722	0	104.68	0	0	0	551.7	0	0	10.34	0	0	0	0	0	0	0	0	1810.71	2477.43	NZ_CP007060.1	gene722	HALDL1_RS03600	ABC transporter ATP-binding protein;protein_id=WP_009487954.1
gene290	0	161.94	0	658.84	0	320.04	153.59	0	95.95	256.91	0	377.62	0	436.35	0	0	0	0	2461.24	NZ_CP007060.1	gene290	HALDL1_RS01450	GTP-binding protein;protein_id=WP_009486765.1
gene2313	0	0	0	0	0	0	0	0	0	0	0	510.1	0	0	1939.82	0	0	0	2449.92	NZ_CP007060.1	gene2313	HALDL1_RS11625	hypothetical protein;protein_id=WP_009487698.1
gene1330	0	136.72	0	0	4.75	589.52	94.3	0	128.88	31.55	0	278.24	0	89.31	352.7	223.2	192.36	322.47	2444	NZ_CP007060.1	gene1330	HALDL1_RS06680	type II secretion system F domain protein;protein_id=WP_009761636.1
gene952	0	0	0	1413.77	0	343.38	164.79	0	0	0	0	0	0	0	0	520.03	0	0	2441.97	NZ_CP007060.1	gene952	HALDL1_RS04765	NUDIX domain-containing protein;protein_id=WP_009762023.1
gene587	0	0	0	0	0	511.07	0	0	0	0	0	241.21	0	0	0	0	0	1677.36	2429.64	NZ_CP007060.1	gene587	HALDL1_RS02925	hypothetical protein;protein_id=WP_049938306.1
gene2728	0	124.94	1637.51	0	0	493.84	0	0	55.52	0	0	0	0	112.22	0	0	0	0	2424.03	NZ_CP007060.1	gene2728	HALDL1_RS13720	electron transfer flavoprotein subunit beta/FixA family protein;protein_id=WP_009487277.1
gene486	0	0	0	0	0	0	145.13	0	90.67	0	0	0	0	0	2171.18	0	0	0	2406.98	NZ_CP007060.1	gene486	HALDL1_RS02405	hypothetical protein;protein_id=WP_009486573.1
gene2952	2088.89	31	0	0	0	0	117.62	150.89	18.37	0	0	0	0	0	0	0	0	0	2406.77	NZ_CP007061.1	gene2952	HALDL1_RS14840	CRISPR-associated endoribonuclease Cas6;protein_id=WP_084054924.1
gene2426	0	70.08	0	0	0	0	132.94	0	0	0	0	130.74	0	251.79	0	0	0	1818.32	2403.87	NZ_CP007060.1	gene2426	HALDL1_RS12195	5-formyltetrahydrofolate cyclo-ligase;protein_id=WP_009487583.1
gene2393	0	79.81	0	0	15.24	473.17	0	0	354.66	0	0	297.76	0	143.36	0	0	0	1035.31	2399.31	NZ_CP007060.1	gene2393	HALDL1_RS12030	acetolactate synthase small subunit;protein_id=WP_009487616.1
gene88	0	0	0	0	0	0	0	0	0	0	0	0	0	483.27	1908.54	0	0	0	2391.81	NZ_CP007060.1	gene88	HALDL1_RS00440	DUF393 domain-containing protein;protein_id=WP_009486966.1
gene28	0	113.47	0	923.28	0	336.37	0	0	0	0	0	211.68	23.38	407.65	0	339.61	0	0	2355.44	NZ_CP007060.1	gene28	HALDL1_RS00140	ornithine carbamoyltransferase;protein_id=WP_009487028.1
gene1981	0	90	0	0	22.91	0	0	0	0	0	0	111.93	0	0	0	179.58	0	1945.86	2350.28	NZ_CP007060.1	gene1981	HALDL1_RS09965	nucleolar;protein_id=WP_009760972.1
gene2963	0	720.72	0	0	39.31	0	0	0	61.01	0	0	192.08	0	0	0	0	0	1335.68	2348.8	NZ_CP007061.1	gene2963	HALDL1_RS14895	hypothetical protein;protein_id=WP_009762296.1
gene132	0	146.96	0	0	0	145.22	278.76	0	152.38	0	0	137.08	0	527.97	0	0	0	953.22	2341.59	NZ_CP007060.1	gene132	HALDL1_RS00665	metal-dependent phosphohydrolase;protein_id=WP_009486920.1
gene1157	0	503.45	0	0	75.22	346.08	581.3	0	97.27	0	0	285.85	0	157.28	0	0	0	283.96	2330.41	NZ_CP007060.1	gene1157	HALDL1_RS05805	acyl-CoA dehydrogenase;protein_id=WP_009761813.1
gene99	0	283.14	0	0	9.83	203.48	146.48	0	144.89	0	0	288.11	0	369.91	730.43	154.08	0	0	2330.35	NZ_CP007060.1	gene99	rfc	replication factor C small subunit;protein_id=WP_009486955.1
gene852	0	0	0	0	0	0	0	0	0	0	0	0	0	0	1417.12	896.81	0	0	2313.93	NZ_CP007060.1	gene852	HALDL1_RS04255	metal-dependent hydrolase;protein_id=WP_009487814.1
gene3059	0	0	0	0	0	0	0	0	0	0	0	0	0	0	0	0	860.49	1442.53	2303.02	NZ_CP007061.1	gene3059	HALDL1_RS16530	hypothetical protein;protein_id=WP_084054925.1
gene1037	413.78	0	0	0	32.83	0	0	0	0	0	0	320.79	0	308.89	1219.89	0	0	0	2296.18	NZ_CP007060.1	gene1037	HALDL1_RS05200	cation transporter;protein_id=WP_009761934.1
gene324	0	127.33	0	0	0	503.27	0	0	0	0	0	0	0	0	0	0	0	1651.76	2282.36	NZ_CP007060.1	gene324	HALDL1_RS01620	hypothetical protein;protein_id=WP_009486729.1
gene896	0	0	0	0	0	648.17	177.75	0	0	0	1088.33	0	0	0	0	0	362.57	0	2276.82	NZ_CP007060.1	gene896	HALDL1_RS04475	glycosyl transferase family 1;protein_id=WP_009487768.1
gene2208	0	0	0	0	0	0	0	0	0	0	0	388.95	0	0	1479.11	0	403.36	0	2271.42	NZ_CP007060.1	gene2208	HALDL1_RS11100	(2Fe-2S)-binding protein;protein_id=WP_009760743.1
gene1944	0	62.71	0	0	0	0	237.89	152.59	185.77	0	0	0	0	0	0	0	0	1626.92	2265.88	NZ_CP007060.1	gene1944	HALDL1_RS09775	30S ribosomal protein S9;protein_id=WP_009761011.1
gene1511	0	327.48	0	0	16.67	172.59	82.82	0	168.17	0	676.17	40.73	0	235.31	0	261.37	0	283.22	2264.53	NZ_CP007060.1	gene1511	HALDL1_RS07590	hypothetical protein;protein_id=WP_049938360.1
gene2115	0	228.84	0	0	0	0	96.46	0	30.13	0	0	189.73	0	0	0	0	393.52	1319.39	2258.07	NZ_CP007060.1	gene2115	HALDL1_RS10635	deoxyhypusine synthase;protein_id=WP_009760837.1
gene1875	0	0	1190.86	0	0	0	0	157.93	67.3	0	0	60.54	0	116.59	460.42	194.25	0	0	2247.89	NZ_CP007060.1	gene1875	HALDL1_RS09430	creatininase;protein_id=WP_009761080.1
gene1364	659.78	342.73	0	0	95.96	361.25	43.34	0	135.39	0	0	426.25	18.83	164.18	0	0	0	0	2247.71	NZ_CP007060.1	gene1364	HALDL1_RS06855	DNA topoisomerase VI subunit A;protein_id=WP_009761601.1
gene2808	0	0	0	2243.34	0	0	0	0	0	0	0	0	0	0	0	0	0	0	2243.34	NZ_CP007060.1	gene2808	HALDL1_RS14120	phosphoribosyl-AMP cyclohydrolase;protein_id=WP_009487199.1
gene175	0	159.87	0	1300.85	20.35	210.63	0	0	102.62	0	0	347.95	0	95.73	0	0	0	0	2238	NZ_CP007060.1	gene175	HALDL1_RS00880	lipoyl synthase;protein_id=WP_009486874.1
gene574	0	0	453.86	0	0	0	54.74	0	8.55	0	0	107.67	0	0	0	863.71	0	748.72	2237.25	NZ_CP007060.1	gene574	HALDL1_RS02860	xanthine dehydrogenase family protein subunit M;protein_id=WP_009762126.1
gene2913	0	74.3	0	0	0	1394.92	70.47	90.4	0	0	0	207.9	0	0	0	111.19	287.47	0	2236.65	NZ_CP007060.1	gene2913	HALDL1_RS14645	tryptophanase;protein_id=WP_049938541.1
gene562	0	83.4	0	0	21.23	219.76	369.12	0	0	0	0	0	0	99.88	0	0	0	1442.53	2235.92	NZ_CP007060.1	gene562	HALDL1_RS02800	allophanate hydrolase subunit 1;protein_id=WP_009762138.1
gene2197	0	0	0	1292.59	0	941.83	0	0	0	0	0	0	0	0	0	0	0	0	2234.42	NZ_CP007060.1	gene2197	HALDL1_RS11045	TVP38/TMEM64 family protein;protein_id=WP_009760754.1
gene1286	203.74	63.5	0	688.94	0	167.33	120.45	0	0	0	655.58	78.98	0	0	0	253.41	0	0	2231.93	NZ_CP007060.1	gene1286	HALDL1_RS06460	membrane protein;protein_id=WP_009761679.1
gene2265	0	210.25	0	0	0	0	0	0	124.58	0	0	130.74	86.63	0	0	1678.07	0	0	2230.27	NZ_CP007060.1	gene2265	HALDL1_RS11385	50S ribosomal protein L24;protein_id=WP_009760685.1
gene2132	0	437.23	594.27	0	24.73	0	245.74	78.81	355.03	0	0	0	0	116.36	0	0	375.94	0	2228.11	NZ_CP007060.1	gene2132	HALDL1_RS10720	acyl-CoA carboxylase subunit beta;protein_id=WP_049938686.1
gene2526	0	182.49	0	0	13.94	504.92	276.93	0	173.01	0	0	442.57	0	65.56	0	0	564.87	0	2224.29	NZ_CP007060.1	gene2526	HALDL1_RS12700	7%2C8-didemethyl-8-hydroxy-5-deazariboflavin synthase subunit CofH;protein_id=WP_009487481.1
gene2327	0	790.09	0	0	134.07	0	0	0	338.11	0	0	327.54	0	630.79	0	0	0	0	2220.6	NZ_CP007060.1	gene2327	HALDL1_RS11700	translation initiation factor 1A 2;protein_id=WP_049938454.1
gene1282	0	0	0	0	0	1117.43	0	0	83.76	0	0	0	0	1015.68	0	0	0	0	2216.87	NZ_CP007060.1	gene1282	HALDL1_RS06440	hypothetical protein;protein_id=WP_049938343.1
gene149	0	34.32	0	837.79	32.76	339.14	97.65	41.76	0	0	0	128.05	0	246.61	0	0	0	445.23	2203.31	NZ_CP007060.1	gene149	HALDL1_RS00750	hypothetical protein;protein_id=WP_009486903.1
gene1857	0	0	0	0	0	0	0	0	0	0	0	0	0	0	0	0	0	2185.66	2185.66	NZ_CP007060.1	gene1857	HALDL1_RS09340	hypothetical protein;protein_id=WP_009761098.1
gene819	0	170.7	0	793.7	60.52	433.74	92.51	29.67	90.31	30.95	0	90.98	20.1	131.41	0	145.97	94.35	0	2184.91	NZ_CP007060.1	gene819	HALDL1_RS04085	methionine--tRNA ligase;protein_id=WP_009487850.1
gene2230	0	764.29	0	0	115.87	0	255.84	0	236.42	0	0	377.42	37.05	121.14	0	269.12	0	0	2177.15	NZ_CP007060.1	gene2230	HALDL1_RS11210	CdcH;protein_id=WP_009760720.1
gene2654	0	433.24	0	0	0	0	205.45	0	0	0	0	0	0	0	1536.74	0	0	0	2175.43	NZ_CP007060.1	gene2654	HALDL1_RS13350	Lrp/AsnC family transcriptional regulator;protein_id=WP_009487350.1
gene529	0	65.03	1406.25	0	21.72	0	0	0	0	0	0	90.98	0	29.2	0	0	125.8	421.79	2160.77	NZ_CP007060.1	gene529	HALDL1_RS02635	hypothetical protein;protein_id=WP_009762170.1
gene2690	0	377.85	141.49	0	51.52	0	0	0	423.79	68.51	0	201.4	0	193.93	0	0	0	700.26	2158.75	NZ_CP007060.1	gene2690	HALDL1_RS13530	branched-chain amino acid transaminase;protein_id=WP_009487315.1
gene2471	0	650.62	0	0	75.28	311.72	74.8	0	110.98	0	0	220.68	48.74	141.67	0	0	0	511.54	2146.03	NZ_CP007060.1	gene2471	HALDL1_RS12425	isocitrate dehydrogenase (NADP(+));protein_id=WP_009487536.1
gene2832	1265.56	75.13	393.89	0	0	0	0	0	0	0	0	140.16	0	269.93	0	0	0	0	2144.67	NZ_CP007060.1	gene2832	HALDL1_RS14240	hypothetical protein;protein_id=WP_009487175.1
gene2462	0	251.03	0	0	0	110.25	105.82	0	0	0	0	260.17	0	200.42	1187.25	0	0	0	2114.94	NZ_CP007060.1	gene2462	HALDL1_RS12380	cation transporter;protein_id=WP_009487545.1
gene1204	0	0	0	2104.22	0	0	0	0	0	0	0	0	0	0	0	0	0	0	2104.22	NZ_CP007060.1	gene1204	HALDL1_RS06045	hypothetical protein;protein_id=WP_009761764.1
gene2589	0	139	0	0	0	0	65.91	0	0	0	0	129.65	0	0	0	416.02	0	1352.37	2102.95	NZ_CP007060.1	gene2589	HALDL1_RS13015	UMP kinase;protein_id=WP_009487416.1
gene1357	0	189.54	0	0	0	0	102.72	0	0	0	0	0	11.16	97.28	1536.74	162.09	0	0	2099.53	NZ_CP007060.1	gene1357	HALDL1_RS06820	nucleoside-diphosphate sugar epimerase;protein_id=WP_009761608.1
gene1447	0	410.37	0	430.86	25.27	0	200.88	128.85	219.63	0	0	148.17	16.36	142.68	375.65	0	0	0	2098.72	NZ_CP007060.1	gene1447	HALDL1_RS07275	hypothetical protein;protein_id=WP_009761516.1
gene2621	0	245.29	98.92	0	14.41	223.74	250.54	45.91	55.9	0	584.38	140.8	0	0	0	0	438.03	0	2097.92	NZ_CP007060.1	gene2621	HALDL1_RS13180	ATP-binding protein;protein_id=WP_049938708.1
gene863	0	406.82	581.66	0	56.48	584.73	0	135	126	0	0	68.99	0	132.87	0	0	0	0	2092.55	NZ_CP007060.1	gene863	HALDL1_RS04310	sodium:calcium antiporter;protein_id=WP_009487802.1
gene750	0	594.33	0	0	29.28	0	109.1	0	272.64	0	0	71.53	0	482.16	0	229.53	296.72	0	2085.29	NZ_CP007060.1	gene750	HALDL1_RS03740	aspartate--tRNA(Asn) ligase;protein_id=WP_009487926.1
gene2274	0	587.31	0	1274.39	59.8	0	0	0	162.4	0	0	0	0	0	0	0	0	0	2083.9	NZ_CP007060.1	gene2274	HALDL1_RS11430	30S ribosomal protein S5;protein_id=WP_009487736.1
gene822	0	221.8	0	0	29.64	131.51	42.07	0	170.85	0	0	82.76	4.57	79.69	314.71	398.32	171.64	431.61	2079.17	NZ_CP007060.1	gene822	HALDL1_RS04105	pyruvate%2C water dikinase;protein_id=WP_009487846.1
gene3080	443.5	0	0	0	0	364.24	0	0	13.65	0	0	0	0	0	653.75	0	0	597.73	2072.87	NZ_CP007061.1	gene3080	HALDL1_RS15475	putative transcriptional regulator;protein_id=WP_009488202.1
gene1784	162.17	252.72	0	0	0	266.38	191.75	0	14.97	0	0	817.2	0	121.06	239.05	0	0	0	2065.3	NZ_CP007060.1	gene1784	HALDL1_RS08970	cysteine--tRNA ligase;protein_id=WP_009761173.1
gene619	0	549.12	0	558.53	0	0	260.4	0	213.52	0	0	384.15	98.99	0	0	0	0	0	2064.71	NZ_CP007060.1	gene619	HALDL1_RS03085	proteasome endopeptidase complex%2C archaeal%2C alpha subunit;protein_id=WP_009762079.1
gene166	0	152.09	0	0	0	200.39	0	0	127.67	0	0	709.34	0	0	719.33	151.74	0	0	2060.56	NZ_CP007060.1	gene166	HALDL1_RS00835	alanine dehydrogenase;protein_id=WP_009486885.1
gene582	0	121.45	0	0	0	800.1	0	0	0	0	0	75.52	0	0	0	0	0	1050.39	2047.46	NZ_CP007060.1	gene582	HALDL1_RS02900	hypothetical protein;protein_id=WP_009762118.1
gene787	0	231.66	1214.49	0	88.45	457.84	0	0	51.47	0	0	0	0	0	0	0	0	0	2043.91	NZ_CP007060.1	gene787	HALDL1_RS03925	deoxyribonuclease;protein_id=WP_009487885.1
gene2537	0	0	0	0	0	0	0	0	0	0	1819	219.13	0	0	0	0	0	0	2038.13	NZ_CP007060.1	gene2537	HALDL1_RS12755	CBS domain-containing protein;protein_id=WP_009487470.1
gene1898	0	262.26	0	569.07	26.7	345.54	66.33	0	295.25	0	0	195.7	0	62.81	0	209.32	0	0	2032.98	NZ_CP007060.1	gene1898	HALDL1_RS09545	dihydroorotase;protein_id=WP_009761055.1
gene1215	0	65.15	0	0	0	515.06	61.8	0	28.95	0	0	121.55	0	117.04	924.45	195.01	0	0	2029.01	NZ_CP007060.1	gene1215	HALDL1_RS06100	enoyl-CoA hydratase;protein_id=WP_009761753.1
gene2276	0	487.39	567.81	0	0	428.11	205.45	0	336.92	0	0	0	0	0	0	0	0	0	2025.68	NZ_CP007060.1	gene2276	HALDL1_RS11440	50S ribosomal protein L15;protein_id=WP_009487734.1
gene1805	0	53.46	0	0	0	0	0	0	0	67.85	0	0	0	0	379.26	0	827.4	693.53	2021.5	NZ_CP007060.1	gene1805	HALDL1_RS09075	1%2C4-dihydroxy-2-naphthoate octaprenyltransferase;protein_id=WP_009761152.1
gene2729	0	154.92	0	0	49.29	0	489.77	0	45.9	0	0	289.01	0	185.53	0	0	799.22	0	2013.64	NZ_CP007060.1	gene2729	HALDL1_RS13725	electron transfer flavoprotein subunit alpha/FixB family protein;protein_id=WP_009487276.1
gene1993	0	830.9	0	0	117.5	0	291.87	0	264.4	0	0	287.05	0	221.13	0	0	0	0	2012.85	NZ_CP007060.1	gene1993	HALDL1_RS10025	hypothetical protein;protein_id=WP_009760961.1
gene2234	0	132.38	0	0	0	0	0	0	0	0	0	0	0	0	1878.24	0	0	0	2010.62	NZ_CP007060.1	gene2234	HALDL1_RS11230	hypothetical protein;protein_id=WP_009760716.1
gene809	0	367.16	0	426.8	90.12	518.3	99.49	0	178.7	0	0	0	0	0	0	313.98	0	0	1994.55	NZ_CP007060.1	gene809	HALDL1_RS04035	transcription initiation factor IIB 2;protein_id=WP_009487861.1
gene1257	0	78.68	0	1280.4	0	0	0	0	23.31	0	0	0	0	0	0	0	608.84	0	1991.23	NZ_CP007060.1	gene1257	HALDL1_RS06305	cyclase;protein_id=WP_009761711.1
gene219	0	54.39	0	0	0	358.31	171.95	0	10.74	0	280.76	67.64	0	260.54	0	217.05	561.19	0	1982.57	NZ_CP007060.1	gene219	HALDL1_RS01100	nitrous oxide reductase family maturation protein NosD;protein_id=WP_009486835.1
gene323	0	0	0	0	0	0	208.7	0	6.52	0	0	0	0	0	624.43	0	0	1141.85	1981.5	NZ_CP007060.1	gene323	HALDL1_RS01615	protease PrsW;protein_id=WP_009486730.1
gene861	0	386.9	0	699.6	49.24	0	81.54	0	133.73	0	0	200.49	17.71	154.45	0	257.33	0	0	1980.99	NZ_CP007060.1	gene861	HALDL1_RS04300	cell division protein FtsZ;protein_id=WP_009487804.1
gene2584	528.11	54.87	0	0	0	0	0	0	162.55	139.27	0	307.07	0	788.49	0	0	0	0	1980.36	NZ_CP007060.1	gene2584	HALDL1_RS12990	30S ribosomal protein S19e;protein_id=WP_009487421.1
gene2048	0	369.91	0	0	25.68	265.84	127.58	0	49.81	0	0	376.41	0	362.45	0	402.6	0	0	1980.28	NZ_CP007060.1	gene2048	HALDL1_RS10300	ribonuclease Z-like protein;protein_id=WP_009760904.1
gene808	180.79	0	787.78	0	28.69	0	0	0	0	0	0	0	0	0	0	0	0	974.68	1971.94	NZ_CP007060.1	gene808	HALDL1_RS04030	type I 3-dehydroquinate dehydratase;protein_id=WP_009487862.1
gene1508	0	0	0	0	0	1615.89	0	0	48.45	0	0	305.06	0	0	0	0	0	0	1969.4	NZ_CP007060.1	gene1508	HALDL1_RS07580	CGCGG family rSAM-modified RiPP protein;protein_id=WP_009761455.1
gene1466	0	0	0	0	26.32	1089.72	0	0	20.42	0	0	0	0	0	0	825.17	0	0	1961.63	NZ_CP007060.1	gene1466	HALDL1_RS07370	response regulator;protein_id=WP_009761497.1
gene239	156.94	65.22	213.69	0	0	193.34	77.32	39.68	0	10.35	378.74	30.42	16.8	175.73	0	244	252.34	105.76	1960.33	NZ_CP007060.1	gene239	HALDL1_RS01200	ABC transporter ATP-binding protein;protein_id=WP_009486815.1
gene2691	0	0	0	0	0	0	0	0	0	0	0	64.42	0	496.27	489.98	0	0	895.98	1946.65	NZ_CP007060.1	gene2691	HALDL1_RS13535	arginine:ornithine antiporter;protein_id=WP_009487314.1
gene921	0	699.84	0	0	0	461.04	0	0	138.23	0	0	435.19	0	209.53	0	0	0	0	1943.83	NZ_CP007060.1	gene921	HALDL1_RS04600	NUDIX domain-containing protein;protein_id=WP_009487743.1
gene1298	0	185.04	0	0	60.55	522.41	75.21	0	137.05	0	204.67	271.22	0	142.45	0	0	0	342.92	1941.52	NZ_CP007060.1	gene1298	HALDL1_RS06520	phosphoesterase RecJ domain protein;protein_id=WP_009761667.1
gene1389	0	0	0	0	0	1014.28	0	0	0	0	0	0	0	921.92	0	0	0	0	1936.2	NZ_CP007060.1	gene1389	HALDL1_RS06980	hypothetical protein;protein_id=WP_049938645.1
gene1841	0	138.42	362.83	0	0	136.78	393.85	0	41.01	0	0	64.56	14.26	248.65	0	0	535.58	0	1935.94	NZ_CP007060.1	gene1841	HALDL1_RS09255	metal-dependent hydrolase;protein_id=WP_049938378.1
gene146	375.11	0	0	0	0	205.38	0	0	0	0	0	0	0	0	0	0	0	1348.16	1928.65	NZ_CP007060.1	gene146	HALDL1_RS00735	TIGR01177 family methyltransferase;protein_id=WP_009486906.1
gene2495	0	187.41	0	0	0	0	0	0	9.25	0	0	116.54	0	0	886.36	0	725.13	0	1924.69	NZ_CP007060.1	gene2495	HALDL1_RS12545	TrmB family transcriptional regulator;protein_id=WP_009487510.1
gene2610	0	0	1921.83	0	0	0	0	0	0	0	0	0	0	0	0	0	0	0	1921.83	NZ_CP007060.1	gene2610	HALDL1_RS13125	hypothetical protein;protein_id=WP_009487395.1
gene1642	0	397.13	0	0	32.49	224.25	538.08	69.03	554.67	0	0	105.84	0	0	0	0	0	0	1921.49	NZ_CP007060.1	gene1642	HALDL1_RS08260	succinate dehydrogenase/fumarate reductase iron-sulfur subunit;protein_id=WP_009761319.1
gene2113	0	168.72	0	0	9.2	381.09	91.44	0	14.28	0	0	44.97	0	173.19	1025.98	0	0	0	1908.87	NZ_CP007060.1	gene2113	HALDL1_RS10625	aspartate-semialdehyde dehydrogenase;protein_id=WP_009760839.1
gene265	0	42.99	0	0	0	339.84	0	0	89.15	0	0	320.79	0	0	0	0	0	1115.36	1908.13	NZ_CP007060.1	gene265	HALDL1_RS01325	(2Fe-2S)-binding protein;protein_id=WP_009486790.1
gene2988	0	539.99	0	0	45.82	0	0	0	0	0	0	0	0	0	851.29	0	464.29	0	1901.39	NZ_CP007061.1	gene2988	HALDL1_RS15010	DUF302 domain-containing protein;protein_id=WP_009762321.1
gene683	0	103.92	0	0	19.84	102.69	98.56	0	53.88	0	0	96.94	0	373.37	0	311.04	402.1	337.04	1899.38	NZ_CP007060.1	gene683	HALDL1_RS03405	TIGR00269 family protein;protein_id=WP_009487991.1
gene357	978.94	122.05	0	0	15.53	321.6	0	0	36.16	0	0	379.47	33.52	0	0	0	0	0	1887.27	NZ_CP007060.1	gene357	HALDL1_RS01785	30S ribosomal protein S7;protein_id=WP_009486696.1
gene1494	0	0	0	0	0	1883.66	0	0	0	0	0	0	0	0	0	0	0	0	1883.66	NZ_CP007060.1	gene1494	HALDL1_RS07515	hypothetical protein;protein_id=WP_009761468.1
gene30	0	0	0	0	0	177.7	42.64	0	0	0	1392.44	0	0	0	0	269.12	0	0	1881.9	NZ_CP007060.1	gene30	HALDL1_RS00150	aspartate aminotransferase family protein;protein_id=WP_009487026.1
gene2616	0	218.32	0	0	33.34	172.59	331.3	0	336.34	110.83	0	0	0	0	0	0	675.78	0	1878.5	NZ_CP007060.1	gene2616	HALDL1_RS13155	DNA-directed RNA polymerase;protein_id=WP_009487389.1
gene979	161.19	100.48	0	1090.14	0	0	0	0	0	0	0	0	0	120.33	0	400.98	0	0	1873.12	NZ_CP007060.1	gene979	HALDL1_RS04900	proteasome assembly chaperone family protein;protein_id=WP_009761995.1
gene570	790.09	0	0	0	0	129.78	0	0	0	0	0	245.01	0	707.78	0	0	0	0	1872.66	NZ_CP007060.1	gene570	HALDL1_RS02840	LamB/YcsF family protein;protein_id=WP_009762130.1
gene774	0	0	0	0	0	0	219.72	0	0	0	0	0	0	0	1643.46	0	0	0	1863.18	NZ_CP007060.1	gene774	HALDL1_RS03860	hypothetical protein;protein_id=WP_009487901.1
gene1279	0	282.7	0	0	0	0	134.06	0	0	0	0	65.92	0	0	0	0	0	1375.3	1857.98	NZ_CP007060.1	gene1279	HALDL1_RS06425	hypothetical protein;protein_id=WP_009761687.1
gene3046	0	0	0	0	58.97	1220.89	0	0	0	0	0	576.23	0	0	0	0	0	0	1856.09	NZ_CP007061.1	gene3046	HALDL1_RS15300	hypothetical protein;protein_id=WP_009488166.1
gene2215	0	251.55	0	0	22.16	229.45	55.06	0	123.25	0	0	1082.93	19.93	69.52	0	0	0	0	1853.85	NZ_CP007060.1	gene2215	HALDL1_RS11135	cytochrome c oxidase subunit I;protein_id=WP_009760736.1
gene3157	0	711.93	0	0	97.08	0	0	0	949.14	0	0	94.87	0	0	0	0	0	0	1853.02	NZ_CP007061.1	gene3157	HALDL1_RS15840	hypothetical protein;protein_id=WP_015911563.1
gene2587	0	193.95	0	0	74.05	0	0	0	344.76	0	0	542.73	0	696.8	0	0	0	0	1852.29	NZ_CP007060.1	gene2587	HALDL1_RS13005	hypothetical protein;protein_id=WP_009487418.1
gene2742	0	0	0	0	0	0	0	0	49.91	0	0	0	0	151.33	0	0	0	1639.24	1840.48	NZ_CP007060.1	gene2742	HALDL1_RS13790	hypothetical protein;protein_id=WP_009487263.1
gene646	0	0	0	0	0	873.22	104.77	0	0	0	0	0	0	198.43	0	661.23	0	0	1837.65	NZ_CP007060.1	gene646	HALDL1_RS03220	cytidine deaminase;protein_id=WP_009488029.1
gene694	0	191.72	0	0	91.5	378.9	363.67	233.27	28.4	0	0	536.49	0	0	0	0	0	0	1823.95	NZ_CP007060.1	gene694	HALDL1_RS03455	transcriptional regulator;protein_id=WP_009487982.1
gene2373	0	120	0	0	0	0	0	0	0	0	0	0	49.44	0	0	718.31	928.59	0	1816.34	NZ_CP007060.1	gene2373	HALDL1_RS11930	hypothetical protein;protein_id=WP_009487636.1
gene1476	0	264.76	0	0	0	261.62	0	0	0	0	0	493.91	0	0	0	792.42	0	0	1812.71	NZ_CP007060.1	gene1476	HALDL1_RS07420	phosphatase;protein_id=WP_009761487.1
gene2781	0	95.49	0	1036.05	24.31	251.63	60.38	0	0	0	0	0	0	343.08	0	0	0	0	1810.94	NZ_CP007060.1	gene2781	HALDL1_RS13985	ABC transporter ATP-binding protein;protein_id=WP_009487226.1
gene897	0	0	0	0	0	390.11	0	0	0	0	0	0	0	0	1400.35	0	0	0	1790.46	NZ_CP007060.1	gene897	HALDL1_RS04480	hypothetical protein;protein_id=WP_009487767.1
gene560	0	200.96	0	0	0	1588.63	0	0	0	0	0	0	0	0	0	0	0	0	1789.59	NZ_CP007060.1	gene560	HALDL1_RS02790	biotin carboxyl carrier domain-containing protein;protein_id=WP_009762140.1
gene1901	0	0	0	0	46.83	0	0	0	0	0	0	0	0	0	1740.14	0	0	0	1786.97	NZ_CP007060.1	gene1901	HALDL1_RS09560	hypothetical protein;protein_id=WP_009761052.1
gene1515	0	746.85	0	0	47.52	0	0	0	184.39	0	0	580.53	0	223.6	0	0	0	0	1782.89	NZ_CP007060.1	gene1515	HALDL1_RS07610	transcriptional regulator;protein_id=WP_049938361.1
gene2045	0	166.8	0	0	84.91	0	0	270.59	0	0	0	0	0	399.5	0	0	860.49	0	1782.29	NZ_CP007060.1	gene2045	HALDL1_RS10285	GNAT family N-acetyltransferase;protein_id=WP_009760907.1
gene1046	0	193.95	0	0	0	0	0	0	86.19	0	1501.73	0	0	0	0	0	0	0	1781.87	NZ_CP007060.1	gene1046	HALDL1_RS05245	hypothetical protein;protein_id=WP_009761925.1
gene568	0	52.62	0	0	0	207.98	99.81	0	0	0	407.41	196.32	0	0	0	0	814.35	0	1778.49	NZ_CP007060.1	gene568	HALDL1_RS02830	ABC transporter permease;protein_id=WP_009762132.1
gene2961	0	630.12	0	0	56.61	293.01	0	0	230.61	0	0	345.74	0	0	0	221.88	0	0	1777.97	NZ_CP007061.1	gene2961	HALDL1_RS14885	helix-turn-helix domain-containing protein;protein_id=WP_049938732.1
gene858	0	1028.19	0	0	174.47	0	216.71	0	355.39	0	0	0	0	0	0	0	0	0	1774.76	NZ_CP007060.1	gene858	HALDL1_RS04285	transcription elongation factor Spt5;protein_id=WP_009487807.1
gene2774	0	57.12	299.46	0	130.86	0	0	0	50.77	0	0	0	0	1231.34	0	0	0	0	1769.55	NZ_CP007060.1	gene2774	HALDL1_RS16410	hypothetical protein;protein_id=WP_084054913.1
gene284	0	50.09	0	0	19.12	197.98	380.05	0	0	0	0	93.44	10.32	0	710.69	299.84	0	0	1761.53	NZ_CP007060.1	gene284	HALDL1_RS01420	magnesium chelatase;protein_id=WP_009486771.1
gene1977	0	163.53	0	0	0	323.18	0	0	0	0	0	152.53	0	0	0	489.44	632.72	0	1761.4	NZ_CP007060.1	gene1977	HALDL1_RS09945	hypothetical protein;protein_id=WP_009760976.1
gene848	0	36.82	0	0	0	0	104.77	0	10.91	0	0	103.03	0	264.57	0	0	284.93	955.32	1760.35	NZ_CP007060.1	gene848	HALDL1_RS16335	DNA starvation/stationary phase protection protein Dps;protein_id=WP_009487818.1
gene685	0	297.85	0	0	0	0	847.47	0	0	0	0	0	613.62	0	0	0	0	0	1758.94	NZ_CP007060.1	gene685	HALDL1_RS03415	ribbon-helix-helix protein%2C CopG family;protein_id=WP_049938312.1
gene583	0	145.67	0	0	0	0	0	0	26.97	0	0	33.97	0	0	1550.16	0	0	0	1756.77	NZ_CP007060.1	gene583	HALDL1_RS02905	phosphoribosylamine--glycine ligase;protein_id=WP_009762117.1
gene2905	770.37	208.09	0	0	0	0	91.09	0	52.17	0	0	0	0	230.04	0	191.64	0	207.66	1751.06	NZ_CP007060.1	gene2905	HALDL1_RS14605	SAM-dependent DNA methyltransferase;protein_id=WP_009487096.1
gene1264	217.84	169.74	177.97	368.31	47.52	44.73	0	27.54	6.7	0	0	84.44	0	0	0	338.69	262.7	0	1746.18	NZ_CP007060.1	gene1264	HALDL1_RS06340	kinase anchor protein;protein_id=WP_084054917.1
gene1692	433.91	315.56	0	0	34.42	0	0	219.4	574.29	0	0	168.2	0	0	0	0	0	0	1745.78	NZ_CP007060.1	gene1692	HALDL1_RS08515	hypothetical protein;protein_id=WP_009761269.1
gene1507	0	0	0	0	0	0	0	0	0	0	1745.26	0	0	0	0	0	0	0	1745.26	NZ_CP007060.1	gene1507	HALDL1_RS07575	DUF1059 domain-containing protein;protein_id=WP_009761456.1
gene1443	0	0	0	0	0	0	0	0	151.71	0	0	545.9	0	0	1037.98	0	0	0	1735.59	NZ_CP007060.1	gene1443	HALDL1_RS07255	ArsR family transcriptional regulator;protein_id=WP_009761520.1
gene1709	0	0	0	0	0	0	0	0	0	0	1733.54	0	0	0	0	0	0	0	1733.54	NZ_CP007060.1	gene1709	HALDL1_RS08595	hypothetical protein;protein_id=WP_009761253.1
gene2493	0	321.79	0	0	0	211.99	101.73	0	63.56	68.07	0	0	0	192.69	760.96	0	0	0	1720.79	NZ_CP007060.1	gene2493	HALDL1_RS12535	GTP cyclohydrolase I FolE2;protein_id=WP_009487512.1
gene2950	0	291.77	0	0	120.68	384.42	599.57	118.33	158.48	0	0	45.36	0	0	0	0	0	0	1718.61	NZ_CP007061.1	gene2950	HALDL1_RS14835	orc1/cdc6 family replication initiation protein;protein_id=WP_009762282.1
gene932	0	454.9	0	0	0	0	0	0	89.85	0	0	0	0	0	0	0	1173.4	0	1718.15	NZ_CP007060.1	gene932	HALDL1_RS04665	(2Fe-2S)-binding protein;protein_id=WP_009762043.1
gene753	102.65	42.66	0	0	0	84.31	80.92	0	6.32	0	1321.22	79.58	0	0	0	0	0	0	1717.66	NZ_CP007060.1	gene753	HALDL1_RS03755	ABC transporter permease;protein_id=WP_009487923.1
gene1296	0	58.32	0	0	0	461.04	221.25	0	69.11	0	0	0	0	0	0	0	902.61	0	1712.33	NZ_CP007060.1	gene1296	HALDL1_RS06510	FAD synthase;protein_id=WP_009761669.1
gene3077	0	0	0	0	31.53	0	0	200.93	0	0	0	308.08	0	0	1171.58	0	0	0	1712.12	NZ_CP007061.1	gene3077	HALDL1_RS15460	AbrB family transcriptional regulator;protein_id=WP_009488199.1
gene2508	0	49.79	0	0	0	442.8	47.22	60.58	0	0	0	139.33	0	223.6	0	745.11	0	0	1708.43	NZ_CP007060.1	gene2508	HALDL1_RS12610	hypothetical protein;protein_id=WP_009487499.1
gene826	0	0	0	0	0	0	0	0	0	0	0	0	0	0	1201.31	506.83	0	0	1708.14	NZ_CP007060.1	gene826	HALDL1_RS04125	HD family hydrolase;protein_id=WP_009487842.1
gene2826	88.21	293.27	0	0	20.99	144.9	139.07	0	200.92	0	0	273.55	0	263.41	0	0	283.68	0	1708	NZ_CP007060.1	gene2826	HALDL1_RS14210	HlyC/CorC family transporter;protein_id=WP_009487181.1
gene2612	0	370.66	0	0	0	0	0	0	0	0	0	0	0	1331.67	0	0	0	0	1702.33	NZ_CP007060.1	gene2612	HALDL1_RS13135	30S ribosomal protein S27ae;protein_id=WP_009487393.1
gene55	0	0	0	0	0	454.68	0	0	0	0	0	0	0	1239.83	0	0	0	0	1694.51	NZ_CP007060.1	gene55	HALDL1_RS00275	hypothetical protein;protein_id=WP_009487000.1
gene1379	242.52	176.37	0	0	38.48	99.59	47.79	0	59.72	0	0	47	0	0	0	0	0	980.57	1692.04	NZ_CP007060.1	gene1379	HALDL1_RS06930	transcription initiation factor IIB 2;protein_id=WP_009761585.1
gene697	0	0	0	0	0	0	0	0	0	0	0	0	0	0	0	0	0	1690.47	1690.47	NZ_CP007060.1	gene697	HALDL1_RS03475	hypothetical protein;protein_id=WP_009487978.1
gene1641	0	189.54	0	0	15.51	53.51	0	0	124.34	0	0	101.03	0	291.84	0	0	209.54	702.53	1687.84	NZ_CP007060.1	gene1641	HALDL1_RS08255	succinate dehydrogenase;protein_id=WP_009761320.1
gene68	0	678.82	0	0	37.03	0	137.96	0	567.42	0	0	226.14	39.96	0	0	0	0	0	1687.33	NZ_CP007060.1	gene68	HALDL1_RS00340	DNA repair and recombination protein RadA;protein_id=WP_009486987.1
gene2525	0	0	0	0	0	354.45	340.2	0	26.57	0	0	0	0	0	0	268.4	693.95	0	1683.57	NZ_CP007060.1	gene2525	HALDL1_RS12695	membrane protein;protein_id=WP_009487482.1
gene2006	0	0	582.95	0	0	1098.8	0	0	0	0	0	0	0	0	0	0	0	0	1681.75	NZ_CP007060.1	gene2006	HALDL1_RS10090	Lrp/AsnC family transcriptional regulator;protein_id=WP_009760948.1
gene3126	670.54	258.75	0	0	15.2	393.37	0	0	35.38	0	0	0	0	0	0	0	308.05	0	1681.29	NZ_CP007061.1	gene3126	HALDL1_RS15695	cell division control protein Cdc6;protein_id=WP_009488129.1
gene589	376.87	0	0	0	0	0	0	0	0	0	0	0	0	281.34	0	0	0	1015.87	1674.08	NZ_CP007060.1	gene589	HALDL1_RS02935	membrane protein;protein_id=WP_009762111.1
gene2294	0	0	0	0	0	1669.07	0	0	0	0	0	0	0	0	0	0	0	0	1669.07	NZ_CP007060.1	gene2294	HALDL1_RS11530	hypothetical protein;protein_id=WP_009487717.1
gene1245	0	287.58	0	0	0	0	99.18	0	7.75	0	0	97.54	64.63	93.93	0	0	0	1017.46	1668.07	NZ_CP007060.1	gene1245	HALDL1_RS06245	ABC transporter ATP-binding protein;protein_id=WP_009761723.1
gene2725	0	0	0	0	41.35	856.21	0	0	0	0	0	0	0	0	768.37	0	0	0	1665.93	NZ_CP007060.1	gene2725	HALDL1_RS13705	hypothetical protein;protein_id=WP_009487280.1
gene2772	0	0	0	0	0	0	0	0	0	0	0	0	0	0	0	1664.09	0	0	1664.09	NZ_CP007060.1	gene2772	HALDL1_RS13940	hypothetical protein;protein_id=WP_009487234.1
gene2383	536.94	55.78	0	0	63.9	0	52.91	0	0	0	0	104.07	0	200.42	0	0	647.53	0	1661.55	NZ_CP007060.1	gene2383	HALDL1_RS11980	hypothetical protein;protein_id=WP_009487626.1
gene207	0	35.19	368.96	0	0	0	0	0	0	0	0	196.94	0	0	499.28	0	544.62	0	1644.99	NZ_CP007060.1	gene207	HALDL1_RS01040	hypothetical protein;protein_id=WP_009486847.1
gene2171	0	224.39	0	0	35.7	73.91	212.82	182.01	38.78	0	0	69.77	0	806.17	0	0	0	0	1643.55	NZ_CP007060.1	gene2171	HALDL1_RS10915	hydroxymethylglutaryl-CoA synthase;protein_id=WP_009760779.1
gene1436	0	36.42	0	0	0	287.9	0	0	0	0	0	0	0	0	0	0	845.46	472.45	1642.23	NZ_CP007060.1	gene1436	HALDL1_RS07220	hypothetical protein;protein_id=WP_049938354.1
gene2795	0	0	0	0	44.53	691.56	0	0	0	0	903.14	0	0	0	0	0	0	0	1639.23	NZ_CP007060.1	gene2795	HALDL1_RS14055	HIT family protein;protein_id=WP_009487212.1
gene1955	0	383.6	0	0	32.55	280.78	188.65	0	101.02	0	440.03	212.04	0	0	0	0	0	0	1638.67	NZ_CP007060.1	gene1955	HALDL1_RS09830	glutamate--tRNA ligase;protein_id=WP_009761000.1
gene355	0	392.46	0	0	0	517.08	124.07	0	125.96	0	0	244.05	0	235	0	0	0	0	1638.62	NZ_CP007060.1	gene355	HALDL1_RS01775	hypothetical protein;protein_id=WP_009486698.1
gene1385	0	0	0	0	40.56	1049.81	0	0	31.47	0	0	198.19	0	0	0	317.98	0	0	1638.01	NZ_CP007060.1	gene1385	HALDL1_RS06960	NUDIX domain-containing protein;protein_id=WP_009761579.1
gene2024	0	0	0	1635.21	0	0	0	0	0	0	0	0	0	0	0	0	0	0	1635.21	NZ_CP007060.1	gene2024	HALDL1_RS10180	hypothetical protein;protein_id=WP_009760929.1
gene150	0	53.81	0	0	0	319.01	102.06	0	15.94	0	833.22	100.38	0	0	0	0	208.18	0	1632.6	NZ_CP007060.1	gene150	HALDL1_RS00755	ribonuclease Z;protein_id=WP_009486902.1
gene2176	77.78	145.46	0	0	0	0	0	0	9.58	0	500.58	60.3	26.64	116.13	0	193.5	500.29	0	1630.26	NZ_CP007060.1	gene2176	HALDL1_RS10940	TrkH family potassium uptake protein;protein_id=WP_009760774.1
gene1097	0	73.16	0	0	0	144.58	0	178.02	21.67	0	0	0	0	262.83	0	0	0	949.03	1629.29	NZ_CP007060.1	gene1097	HALDL1_RS05495	hypothetical protein;protein_id=WP_009761875.1
gene832	0	389.08	0	0	25.83	200.59	192.53	0	90.21	0	0	189.35	0	60.78	480.04	0	0	0	1628.41	NZ_CP007060.1	gene832	HALDL1_RS04155	Asp-tRNA(Asn)/Glu-tRNA(Gln) amidotransferase subunit GatB;protein_id=WP_009487836.1
gene2576	0	139.46	731.13	0	31.95	165.37	105.82	0	132.22	0	0	104.07	0	100.21	0	0	107.92	0	1618.15	NZ_CP007060.1	gene2576	HALDL1_RS12950	oligoendopeptidase F;protein_id=WP_009487429.1
gene1013	0	0	0	0	0	0	131.28	0	0	0	0	129.11	0	372.98	981.98	0	0	0	1615.35	NZ_CP007060.1	gene1013	HALDL1_RS05080	UPF0016 domain-containing protein;protein_id=WP_009761957.1
gene1939	0	195.46	0	0	0	0	0	0	617.7	165.39	0	243.1	0	0	0	390.02	0	0	1611.67	NZ_CP007060.1	gene1939	HALDL1_RS09750	30S ribosomal protein S11;protein_id=WP_009761015.1
gene2484	387.79	40.29	0	0	0	159.25	0	0	101.46	0	0	37.58	0	0	571.64	0	311.77	0	1609.78	NZ_CP007060.1	gene2484	HALDL1_RS12490	nuclease;protein_id=WP_009487521.1
gene1787	1605.46	0	0	0	0	0	0	0	0	0	0	0	0	0	0	0	0	0	1605.46	NZ_CP007060.1	gene1787	HALDL1_RS08985	hypothetical protein;protein_id=WP_009761170.1
gene851	0	48.49	0	0	0	0	275.92	0	0	0	0	180.91	0	348.4	0	0	750.43	0	1604.15	NZ_CP007060.1	gene851	HALDL1_RS04250	CinA family protein;protein_id=WP_009487815.1
gene938	0	170.2	0	0	32.49	224.25	0	0	33.62	0	878.56	264.59	0	0	0	0	0	0	1603.71	NZ_CP007060.1	gene938	HALDL1_RS04695	phosphate ABC transporter ATP-binding protein;protein_id=WP_009762037.1
gene1009	0	1283.05	0	0	195.95	0	0	0	114.04	0	0	0	0	0	0	0	0	0	1593.04	NZ_CP007060.1	gene1009	HALDL1_RS05060	cold-shock protein;protein_id=WP_049938615.1
gene939	0	60.43	0	0	0	238.87	0	0	0	0	0	0	0	108.56	428.73	361.76	0	391.99	1590.34	NZ_CP007060.1	gene939	HALDL1_RS04700	phosphate ABC transporter%2C permease protein PstA;protein_id=WP_009762036.1
gene1295	0	372.12	0	0	91.93	173.04	373.69	0	188.06	55.56	0	163.34	9.02	157.28	0	0	0	0	1584.04	NZ_CP007060.1	gene1295	HALDL1_RS06505	acyl-CoA dehydrogenase;protein_id=WP_009761670.1
gene2450	0	0	0	0	0	0	0	0	0	0	1278.7	154.04	0	148.33	0	0	0	0	1581.07	NZ_CP007060.1	gene2450	HALDL1_RS12320	potassium transporter TrkA;protein_id=WP_009487558.1
gene2268	0	160.38	0	0	306.17	0	0	0	237.58	0	0	299.2	0	576.2	0	0	0	0	1579.53	NZ_CP007060.1	gene2268	HALDL1_RS11400	30S ribosomal protein S14;protein_id=WP_009760682.1
gene680	0	77.22	0	0	0	305.22	0	0	0	0	0	0	0	0	0	0	1195.13	0	1577.57	NZ_CP007060.1	gene680	HALDL1_RS03390	hypothetical protein;protein_id=WP_009487994.1
gene2499	0	0	0	0	0	0	0	0	0	0	0	0	0	1576.98	0	0	0	0	1576.98	NZ_CP007060.1	gene2499	HALDL1_RS12565	hypothetical protein;protein_id=WP_009487507.1
gene1606	0	193.95	0	0	31.74	328.55	0	0	16.42	0	0	413.51	0	199.09	393.12	0	0	0	1576.38	NZ_CP007060.1	gene1606	HALDL1_RS08080	aspartate carbamoyltransferase;protein_id=WP_009761355.1
gene1116	594.61	185.33	0	0	0	0	0	0	311.14	0	0	115.25	0	0	0	369.8	0	0	1576.13	NZ_CP007060.1	gene1116	HALDL1_RS05600	NADH dehydrogenase;protein_id=WP_009761855.1
gene2188	0	133.61	0	0	12.75	616.15	168.97	54.19	164.94	28.26	0	249.26	27.53	120.01	0	0	0	0	1575.67	NZ_CP007060.1	gene2188	HALDL1_RS11000	NADP-dependent malic enzyme;protein_id=WP_009760762.1
gene2232	0	134.51	0	0	0	0	0	0	318.81	0	0	878.28	0	241.63	0	0	0	0	1573.23	NZ_CP007060.1	gene2232	HALDL1_RS11220	30S ribosomal protein S8e;protein_id=WP_009760718.1
gene515	173.5	48.07	378	391.13	0	332.49	22.79	0	3.56	0	0	44.84	4.95	0	170.5	0	0	0	1569.83	NZ_CP007060.1	gene515	HALDL1_RS02560	transfer complex protein;protein_id=WP_009762182.1
gene2114	0	1111.97	0	0	0	0	0	0	82.36	0	0	259.3	114.54	0	0	0	0	0	1568.17	NZ_CP007060.1	gene2114	HALDL1_RS10630	30S ribosomal protein S17e;protein_id=WP_009760838.1
gene2853	0	24.31	0	0	0	384.42	0	0	0	0	376.53	90.72	0	0	0	0	376.31	315.42	1567.71	NZ_CP007060.1	gene2853	HALDL1_RS14345	hypothetical protein;protein_id=WP_009487154.1
gene1107	0	161.42	0	0	20.54	0	306.18	0	876.73	0	0	200.75	0	0	0	0	0	0	1565.62	NZ_CP007060.1	gene1107	HALDL1_RS05550	MaoC family dehydratase;protein_id=WP_009761865.1
gene1982	0	0	0	1280.4	0	0	0	0	0	0	0	0	0	282.67	0	0	0	0	1563.07	NZ_CP007060.1	gene1982	HALDL1_RS09970	fibrillin;protein_id=WP_009760971.1
gene2428	0	79.43	0	0	0	0	0	0	0	0	0	296.35	0	570.72	0	0	614.64	0	1561.14	NZ_CP007060.1	gene2428	HALDL1_RS12205	cupin domain-containing protein;protein_id=WP_009487581.1
gene2606	553.61	0	0	0	0	0	0	0	8.52	0	0	0	0	206.64	0	344.29	445.08	0	1558.14	NZ_CP007060.1	gene2606	HALDL1_RS13105	dihydrodipicolinate synthase family protein;protein_id=WP_009487400.1
gene1429	0	0	0	0	0	0	0	0	20.76	0	542.64	0	0	0	994.36	0	0	0	1557.76	NZ_CP007060.1	gene1429	HALDL1_RS07180	hypothetical protein;protein_id=WP_009761535.1
gene316	0	33.16	0	0	0	589.82	31.45	0	14.74	0	0	0	0	0	0	198.5	256.61	430.18	1554.46	NZ_CP007060.1	gene316	HALDL1_RS01580	carboxypeptidase M32;protein_id=WP_049938280.1
gene1660	123.12	0	0	832.65	0	202.23	0	0	0	0	396.16	0	0	0	0	0	0	0	1554.16	NZ_CP007060.1	gene1660	HALDL1_RS08355	branched-chain amino acid ABC transporter permease;protein_id=WP_009761301.1
gene1954	0	95.59	0	0	0	0	271.97	0	0	0	0	222.9	0	343.41	0	0	0	620	1553.87	NZ_CP007060.1	gene1954	HALDL1_RS09825	polyprenyl synthetase family protein;protein_id=WP_009761001.1
gene397	346	35.95	0	0	0	0	0	0	37.27	0	556.68	67.06	0	0	510.04	0	0	0	1553	NZ_CP007060.1	gene397	HALDL1_RS01985	ATP-binding protein;protein_id=WP_009486657.1
gene259	0	117.88	0	0	0	232.96	0	0	43.65	0	0	109.95	0	211.75	836.25	0	0	0	1552.44	NZ_CP007060.1	gene259	HALDL1_RS01295	ABC transporter ATP-binding protein;protein_id=WP_009486796.1
gene2053	0	64.65	0	0	0	0	0	0	19.15	0	0	241.21	0	0	0	387	0	838.68	1550.69	NZ_CP007060.1	gene2053	HALDL1_RS10325	5'/3'-nucleotidase SurE;protein_id=WP_009760899.1
gene1451	0	56.48	0	0	0	0	35.71	0	0	0	583.07	175.6	0	67.64	0	338.08	291.36	0	1547.94	NZ_CP007060.1	gene1451	HALDL1_RS07295	flagella protein;protein_id=WP_009761512.1
gene23	71.67	14.89	234.22	0	22.74	235.46	0	72.48	0	0	0	27.78	0	53.5	422.6	0	0	386.39	1541.73	NZ_CP007060.1	gene23	HALDL1_RS00115	two-component sensor histidine kinase;protein_id=WP_009487033.1
gene1234	0	0	0	1479.26	17.35	0	43.1	0	0	0	0	0	0	0	0	0	0	0	1539.71	NZ_CP007060.1	gene1234	HALDL1_RS06190	aminopeptidase P family protein;protein_id=WP_009761734.1
gene1768	0	27.12	0	0	0	160.8	0	0	0	0	0	0	0	194.88	1154.43	0	0	0	1537.23	NZ_CP007060.1	gene1768	HALDL1_RS08890	right-handed parallel beta-helix repeat-containing protein;protein_id=WP_009761194.1
gene2049	0	0	0	0	0	0	0	0	0	0	0	0	0	0	0	1536.08	0	0	1536.08	NZ_CP007060.1	gene2049	HALDL1_RS10305	hypothetical protein;protein_id=WP_009760903.1
gene1136	282.65	264.29	0	0	0	290.18	27.85	0	95.7	0	0	164.35	6.05	0	0	175.78	227.24	0	1534.09	NZ_CP007060.1	gene1136	HALDL1_RS05700	cytochrome c oxidase subunit I;protein_id=WP_049938631.1
gene1539	0	390.93	0	0	33.17	515.06	82.39	0	141.56	0	0	202.58	0	0	0	0	168.06	0	1533.75	NZ_CP007060.1	gene1539	HALDL1_RS07735	chorismate synthase;protein_id=WP_009761425.1
gene1246	0	130.82	0	0	24.97	258.54	0	0	19.38	0	506.47	122.02	0	470	0	0	0	0	1532.2	NZ_CP007060.1	gene1246	HALDL1_RS06250	ABC transporter permease;protein_id=WP_049938639.1
gene2185	0	0	0	0	0	0	0	0	0	0	0	136.47	0	262.83	0	0	1132.23	0	1531.53	NZ_CP007060.1	gene2185	HALDL1_RS10985	amino acid ABC transporter permease;protein_id=WP_009760765.1
gene940	0	104.25	0	0	19.9	206.03	98.87	0	23.16	0	0	0	0	0	739.56	0	0	338.09	1529.86	NZ_CP007060.1	gene940	HALDL1_RS04705	phosphate ABC transporter permease subunit PstC;protein_id=WP_009762035.1
gene2149	360.29	44.92	156.99	731	0	0	0	0	0	0	0	55.86	0	53.79	0	0	115.87	0	1518.72	NZ_CP007060.1	gene2149	HALDL1_RS10805	ABC transporter substrate-binding protein;protein_id=WP_009760801.1
gene1231	0	34.97	0	1138.13	6.68	0	0	0	10.36	44.38	0	32.62	0	0	248.07	0	0	0	1515.21	NZ_CP007060.1	gene1231	HALDL1_RS06175	serine--pyruvate aminotransferase;protein_id=WP_009761737.1
gene2953	0	93.05	0	1135.75	4.44	91.95	0	0	3.45	0	0	43.4	0	0	0	139.25	0	0	1511.29	NZ_CP007061.1	gene2953	HALDL1_RS14845	type I-B CRISPR-associated protein Cas8b/Csh1;protein_id=WP_009762285.1
gene2430	0	408.81	0	0	0	215.45	465.28	0	121.12	0	0	254.22	44.92	0	0	0	0	0	1509.8	NZ_CP007060.1	gene2430	HALDL1_RS12215	glutamine-hydrolyzing GMP synthase subunit GuaA;protein_id=WP_009487579.1
gene2266	0	35.64	0	0	0	0	0	86.73	73.91	0	0	0	0	256.09	505.68	0	551.6	0	1509.65	NZ_CP007060.1	gene2266	HALDL1_RS11390	30S ribosomal protein S4e;protein_id=WP_009760684.1
gene838	0	124.94	655	0	0	0	355.5	0	0	0	0	0	0	0	0	373.95	0	0	1509.39	NZ_CP007060.1	gene838	HALDL1_RS04185	CPBP family intramembrane metalloprotease;protein_id=WP_009487829.1
gene1869	181.2	37.65	98.69	0	0	148.82	0	0	22.31	0	0	210.72	0	0	0	225.38	582.73	0	1507.5	NZ_CP007060.1	gene1869	HALDL1_RS09400	aspartate aminotransferase family protein;protein_id=WP_009761086.1
gene1866	0	0	0	0	0	0	0	0	19.56	0	0	82.1	0	0	0	263.44	0	1141.85	1506.95	NZ_CP007060.1	gene1866	HALDL1_RS09385	pyruvate dehydrogenase (acetyl-transferring);protein_id=WP_009761089.1
gene212	0	0	0	0	0	439.52	0	0	0	0	0	0	0	399.5	0	665.63	0	0	1504.65	NZ_CP007060.1	gene212	HALDL1_RS01065	urease accessory protein UreD;protein_id=WP_009486842.1
gene2315	0	0	0	0	22.19	0	55.12	0	0	0	899.99	108.42	0	417.6	0	0	0	0	1503.32	NZ_CP007060.1	gene2315	HALDL1_RS11635	hypothetical protein;protein_id=WP_009487695.1
gene763	0	45.08	0	0	8.61	0	0	0	6.68	0	0	126.15	0	647.84	319.81	0	348.85	0	1503.02	NZ_CP007060.1	gene763	HALDL1_RS03805	bifunctional oligoribonuclease/PAP phosphatase NrnA;protein_id=WP_009487912.1
gene3002	0	413.4	0	0	0	0	0	0	63.9	0	556.68	268.24	22.22	64.57	0	107.59	0	0	1496.6	NZ_CP007061.1	gene3002	HALDL1_RS15085	YHS domain-containing protein;protein_id=WP_009488262.1
gene53	87.06	524.63	0	0	117.42	143.01	0	0	321.58	0	0	67.5	0	0	0	0	0	234.69	1495.89	NZ_CP007060.1	gene53	HALDL1_RS00265	signal recognition particle protein;protein_id=WP_009487002.1
gene594	289.45	260.62	0	0	0	79.24	38.03	0	11.88	0	620.91	74.8	0	0	0	120.01	0	0	1494.94	NZ_CP007060.1	gene594	HALDL1_RS16310	transposase;protein_id=WP_009762105.1
gene384	0	115.43	0	0	0	171.09	0	0	119.69	0	0	188.42	5.95	0	0	518.23	0	374.36	1493.17	NZ_CP007060.1	gene384	HALDL1_RS01920	DUF87 domain-containing protein;protein_id=WP_009486670.1
gene2120	0	24.75	0	0	0	0	0	0	0	0	0	0	0	0	702.25	0	766.02	0	1493.02	NZ_CP007060.1	gene2120	HALDL1_RS10660	2-phospho-L-lactate transferase;protein_id=WP_009760832.1
gene1104	0	238.68	0	0	10.72	554.95	0	0	224.62	0	0	26.19	0	50.44	0	168.09	217.3	0	1490.99	NZ_CP007060.1	gene1104	HALDL1_RS05535	acyl-CoA carboxylase subunit beta;protein_id=WP_009761868.1
gene2227	0	24.14	0	196.41	0	0	0	0	0	0	0	90.06	0	86.72	684.97	0	93.4	313.14	1488.84	NZ_CP007060.1	gene2227	HALDL1_RS11195	GHKL domain-containing protein;protein_id=WP_009760723.1
gene3153	0	794.27	0	0	0	0	0	0	196.09	0	0	493.91	0	0	0	0	0	0	1484.27	NZ_CP007061.1	gene3153	HALDL1_RS15820	hypothetical protein;protein_id=WP_015911564.1
gene947	0	46.59	1221.27	0	8.89	0	0	0	117.33	0	0	86.92	0	0	0	0	0	0	1481	NZ_CP007060.1	gene947	HALDL1_RS04740	succinylglutamate desuccinylase/aspartoacylase;protein_id=WP_009762028.1
gene1397	0	578.48	0	0	27.61	0	182.88	117.31	385.61	0	0	89.93	9.93	86.6	0	0	0	0	1478.35	NZ_CP007060.1	gene1397	HALDL1_RS07020	diphthamide biosynthesis enzyme Dph2;protein_id=WP_009761567.1
gene2182	0	67.26	1057.78	0	0	0	63.79	40.92	4.98	21.34	0	0	0	0	0	0	0	218.12	1474.19	NZ_CP007060.1	gene2182	HALDL1_RS10970	ATPase AAA;protein_id=WP_009760768.1
gene986	0	200.16	0	0	50.95	175.81	0	0	0	0	0	124.47	0	0	0	0	344.2	577.01	1472.6	NZ_CP007060.1	gene986	HALDL1_RS04935	DUF21 domain-containing protein;protein_id=WP_009761988.1
gene1255	0	168.48	0	0	0	0	0	0	0	0	0	0	0	0	0	0	1303.78	0	1472.26	NZ_CP007060.1	gene1255	HALDL1_RS06295	hypothetical protein;protein_id=WP_009761713.1
gene1570	0	0	0	0	0	0	63.79	0	0	0	0	125.47	0	0	477.13	805.2	0	0	1471.59	NZ_CP007060.1	gene1570	HALDL1_RS07900	sugar phosphate isomerase/epimerase;protein_id=WP_009761392.1
gene1060	0	0	0	0	0	0	0	0	0	0	0	0	0	0	1469.93	0	0	0	1469.93	NZ_CP007060.1	gene1060	HALDL1_RS05315	hypothetical protein;protein_id=WP_009761911.1
gene2631	0	90.45	0	0	27.63	286.02	68.63	0	96.47	0	0	67.5	14.91	129.99	0	216.58	0	469.37	1467.55	NZ_CP007060.1	gene2631	HALDL1_RS13235	serine--tRNA ligase;protein_id=WP_009487373.1
gene736	0	0	0	0	0	1465.07	0	0	0	0	0	0	0	0	0	0	0	0	1465.07	NZ_CP007060.1	gene736	rpoP	DNA-directed RNA polymerase subunit P;protein_id=WP_009487940.1
gene2583	0	0	0	0	53.52	0	0	0	62.29	0	0	784.44	57.75	503.57	0	0	0	0	1461.57	NZ_CP007060.1	gene2583	HALDL1_RS12985	DNA-binding protein;protein_id=WP_009487422.1
gene1409	230.67	0	0	0	0	189.45	0	0	14.2	0	0	0	0	344.4	680.05	0	0	0	1458.77	NZ_CP007060.1	gene1409	HALDL1_RS07080	ABC transporter ATP-binding protein;protein_id=WP_009761555.1
gene1973	0	219.47	0	0	0	346.99	0	106.81	104.03	0	0	0	0	0	0	0	679.34	0	1456.64	NZ_CP007060.1	gene1973	HALDL1_RS09925	DUF655 domain-containing protein;protein_id=WP_009760980.1
gene447	105.62	43.89	57.53	0	0	86.75	104.08	0	0	0	169.93	81.88	0	39.42	0	0	339.67	427.07	1455.84	NZ_CP007060.1	gene447	HALDL1_RS02210	stem cell self-renewal protein Piwi;protein_id=WP_009486613.1
gene375	0	254.65	0	0	145.84	503.27	0	0	94.3	0	0	0	0	457.44	0	0	0	0	1455.5	NZ_CP007060.1	gene375	HALDL1_RS01875	IS200/IS605 family transposase ISHla19;protein_id=WP_009486679.1
gene2485	0	33.36	0	0	0	659.28	0	0	59.3	0	0	186.7	0	0	0	0	516.3	0	1454.94	NZ_CP007060.1	gene2485	HALDL1_RS12495	ABC transporter ATP-binding protein;protein_id=WP_009487520.1
gene2219	0	0	92.83	0	0	279.95	0	0	0	0	0	165.16	0	0	0	317.98	137.02	459.41	1452.35	NZ_CP007060.1	gene2219	HALDL1_RS11155	hypothetical protein;protein_id=WP_009760732.1
gene158	0	175.57	0	0	67.03	0	333.04	0	78.02	0	0	163.77	0	630.79	0	0	0	0	1448.22	NZ_CP007060.1	gene158	HALDL1_RS00795	translation initiation factor eIF-1A;protein_id=WP_009486893.1
gene549	955.63	99.28	0	0	0	392.43	0	0	0	0	0	0	0	0	0	0	0	0	1447.34	NZ_CP007060.1	gene549	HALDL1_RS02735	hypothetical protein;protein_id=WP_009762151.1
gene1611	0	0	0	0	0	323.18	0	0	0	0	0	0	0	0	0	489.44	632.72	0	1445.34	NZ_CP007060.1	gene1611	HALDL1_RS08105	class IV adenylate cyclase;protein_id=WP_009761350.1
gene273	0	211.13	0	0	0	0	0	0	218.93	0	0	196.94	0	0	0	0	816.92	0	1443.92	NZ_CP007060.1	gene273	HALDL1_RS01365	deoxyuridine 5'-triphosphate nucleotidohydrolase;protein_id=WP_009486783.1
gene2927	0	51.64	0	0	0	0	0	0	15.3	0	0	144.5	0	185.53	732.69	309.12	0	0	1438.78	NZ_CP007060.1	gene2927	HALDL1_RS14715	ABC transporter ATP-binding protein;protein_id=WP_009487074.1
gene2799	0	250.59	0	254.88	5.98	495.24	89.12	0	118.32	19.88	0	87.65	0	112.54	0	0	0	0	1434.2	NZ_CP007060.1	gene2799	HALDL1_RS14075	isoleucine--tRNA ligase;protein_id=WP_009487208.1
gene1383	0	50.24	0	0	0	0	0	0	0	0	0	0	0	0	0	601.48	777.55	0	1429.27	NZ_CP007060.1	gene1383	HALDL1_RS06950	potassium transporter TrkA;protein_id=WP_009761581.1
gene2586	325.43	67.62	0	0	0	0	0	0	0	0	698.1	42.05	0	0	0	0	0	292.41	1425.61	NZ_CP007060.1	gene2586	HALDL1_RS13000	site-2 protease family protein;protein_id=WP_009487419.1
gene2865	191.13	13.24	69.4	430.86	0	366.27	0	0	0	0	205	148.17	0	0	0	0	0	0	1424.07	NZ_CP007060.1	gene2865	HALDL1_RS14405	ABC transporter substrate-binding protein;protein_id=WP_009487141.1
gene1497	723.18	0	0	0	0	0	0	0	0	0	0	700.82	0	0	0	0	0	0	1424	NZ_CP007060.1	gene1497	HALDL1_RS07530	regulatory protein ArsR;protein_id=WP_009761465.1
gene1742	0	0	0	0	0	0	0	0	0	0	0	0	0	0	0	0	0	1423.55	1423.55	NZ_CP007060.1	gene1742	HALDL1_RS08760	H/ACA RNA-protein complex protein Gar1;protein_id=WP_009761220.1
gene1877	0	0	0	0	47.35	367.63	0	75.44	36.74	0	0	0	12.77	0	879.77	0	0	0	1419.7	NZ_CP007060.1	gene1877	HALDL1_RS09440	3-oxoacyl-ACP reductase;protein_id=WP_009761078.1
gene982	0	0	0	0	0	1417.81	0	0	0	0	0	0	0	0	0	0	0	0	1417.81	NZ_CP007060.1	gene982	HALDL1_RS04915	hypothetical protein;protein_id=WP_009761992.1
gene2878	0	273.44	0	0	10.44	648.47	0	0	113.41	0	0	153.03	22.53	196.48	0	0	0	0	1417.8	NZ_CP007060.1	gene2878	HALDL1_RS14470	malate dehydrogenase;protein_id=WP_009487128.1
gene2394	0	163.98	0	0	0	370.38	0	0	124.93	0	0	131.11	9.65	336.66	0	280.46	0	0	1417.17	NZ_CP007060.1	gene2394	HALDL1_RS12035	ketol-acid reductoisomerase;protein_id=WP_009487615.1
gene665	0	115.83	0	0	0	763.06	73.24	0	0	0	0	0	0	0	0	462.25	0	0	1414.38	NZ_CP007060.1	gene665	HALDL1_RS03315	cob(I)alamin adenosyltransferase;protein_id=WP_009488009.1
gene2000	0	49.79	0	0	9.5	196.8	0	0	22.13	0	0	92.88	0	0	0	1043.16	0	0	1414.26	NZ_CP007060.1	gene2000	HALDL1_RS10060	hypothetical protein;protein_id=WP_009760953.1
gene2050	0	46.72	0	0	8.92	184.67	132.94	113.69	69.21	0	0	0	0	251.79	0	0	0	606.11	1414.05	NZ_CP007060.1	gene2050	HALDL1_RS10310	mRNA surveillance protein pelota;protein_id=WP_009760902.1
gene2187	0	59.36	0	0	11.33	0	0	0	0	0	0	221.47	24.46	0	0	177.66	918.68	0	1412.96	NZ_CP007060.1	gene2187	HALDL1_RS10995	heme A synthase;protein_id=WP_009760763.1
gene385	0	89.35	0	0	22.74	235.46	113	0	0	0	0	166.69	0	428.04	0	356.59	0	0	1411.87	NZ_CP007060.1	gene385	HALDL1_RS01925	aldo/keto reductase;protein_id=WP_009486669.1
gene3185	0	44.6	0	1088.68	0	0	0	0	26.43	0	0	249.6	0	0	0	0	0	0	1409.31	NZ_CP007061.1	gene3185	HALDL1_RS15965	hypothetical protein;protein_id=WP_049938784.1
gene2562	0	0	0	0	0	258.04	61.92	0	0	0	0	213.13	0	117.27	0	0	757.77	0	1408.13	NZ_CP007060.1	gene2562	HALDL1_RS12880	preprotein translocase subunit SecD;protein_id=WP_009487444.1
gene2104	0	0	0	0	0	295.64	0	0	0	0	0	139.53	0	0	0	0	0	970.31	1405.48	NZ_CP007060.1	gene2104	HALDL1_RS10580	hypothetical protein;protein_id=WP_009760848.1
gene1685	188.43	58.73	0	318.6	0	154.76	0	0	0	0	0	73.04	0	0	0	0	605.98	0	1399.54	NZ_CP007060.1	gene1685	HALDL1_RS08480	histidinol dehydrogenase;protein_id=WP_009761276.1
gene931	0	73	0	0	13.94	577.05	69.23	0	64.88	0	0	34.04	0	0	0	0	564.87	0	1397.01	NZ_CP007060.1	gene931	HALDL1_RS04660	electron transfer flavoprotein;protein_id=WP_009762044.1
gene1607	0	81.76	0	0	0	0	155.09	0	0	0	0	0	0	0	1160.09	0	0	0	1396.94	NZ_CP007060.1	gene1607	HALDL1_RS08085	hypothetical protein;protein_id=WP_084054919.1
gene258	0	44.6	0	0	0	440.7	0	0	0	0	0	332.79	0	0	0	0	0	578.56	1396.65	NZ_CP007060.1	gene258	HALDL1_RS01290	iron ABC transporter permease;protein_id=WP_009486797.1
gene2704	0	0	0	0	0	486.56	0	0	36.47	0	0	0	0	0	873.28	0	0	0	1396.31	NZ_CP007060.1	gene2704	HALDL1_RS13600	ABC transporter ATP-binding protein;protein_id=WP_009487302.1
gene1708	0	0	0	0	0	0	177.75	0	0	0	0	0	0	0	0	0	0	1215.62	1393.37	NZ_CP007060.1	gene1708	HALDL1_RS08590	hypothetical protein;protein_id=WP_009761254.1
gene1937	0	339.41	0	0	0	0	0	0	129.29	0	0	0	0	174.2	0	0	750.43	0	1393.33	NZ_CP007060.1	gene1937	HALDL1_RS09740	30S ribosomal protein S13;protein_id=WP_009761017.1
gene322	0	127	0	0	0	167.33	0	0	0	0	0	0	0	0	0	0	0	1098.38	1392.71	NZ_CP007060.1	gene322	HALDL1_RS01610	riboflavin synthase;protein_id=WP_009486731.1
gene2529	0	0	0	0	0	0	129.31	0	20.2	0	703.81	211.96	0	326.57	0	0	0	0	1391.85	NZ_CP007060.1	gene2529	HALDL1_RS12715	TIGR01210 family radical SAM protein;protein_id=WP_009487478.1
gene2094	0	0	0	0	11.21	464.28	111.41	0	8.7	0	0	164.35	0	211	416.65	0	0	0	1387.6	NZ_CP007060.1	gene2094	HALDL1_RS10530	translation initiation factor eIF-2B;protein_id=WP_009760858.1
gene85	149.76	31.12	0	0	0	0	59.03	0	9.22	0	963.8	174.16	0	0	0	0	0	0	1387.09	NZ_CP007060.1	gene85	HALDL1_RS00425	PHP domain-containing protein;protein_id=WP_009486970.1
gene1679	0	0	0	0	0	128.77	61.8	0	0	0	0	0	0	351.12	0	0	0	845.23	1386.92	NZ_CP007060.1	gene1679	HALDL1_RS08450	NAD(P)-dependent oxidoreductase;protein_id=WP_009761282.1
gene485	0	238.28	0	0	0	0	225.99	0	0	0	0	0	0	0	0	0	921.96	0	1386.23	NZ_CP007060.1	gene485	HALDL1_RS02400	hypothetical protein;protein_id=WP_009486574.1
gene631	427.74	14.81	77.66	482.14	0	117.1	56.2	72.09	30.72	0	0	0	0	106.44	0	0	0	0	1384.9	NZ_CP007060.1	gene631	HALDL1_RS03145	hypothetical protein;protein_id=WP_084054880.1
gene831	0	0	0	0	0	1052.05	0	0	0	0	0	331.02	0	0	0	0	0	0	1383.07	NZ_CP007060.1	gene831	HALDL1_RS04150	hypothetical protein;protein_id=WP_009487837.1
gene2895	0	39.71	0	0	0	235.46	0	96.64	11.77	0	614.99	74.09	0	0	0	0	307.32	0	1379.98	NZ_CP007060.1	gene2895	HALDL1_RS14555	integrase;protein_id=WP_009487109.1
gene2818	0	0	0	0	0	784.86	0	0	58.83	0	0	0	0	535.05	0	0	0	0	1378.74	NZ_CP007060.1	gene2818	HALDL1_RS14170	amino acid-binding protein;protein_id=WP_009487189.1
gene168	0	105.68	0	0	26.9	139.24	83.52	0	10.44	0	0	164.29	0	31.64	499.81	316.3	0	0	1377.82	NZ_CP007060.1	gene168	HALDL1_RS00845	leucine--tRNA ligase;protein_id=WP_009486883.1
gene1698	0	83.82	0	0	0	579.77	0	0	74.5	0	0	312.73	0	0	0	0	324.31	0	1375.13	NZ_CP007060.1	gene1698	HALDL1_RS08540	3-ketoacyl-CoA thiolase;protein_id=WP_009761263.1
gene514	0	48.35	0	0	0	0	91.71	0	0	0	0	90.19	0	173.7	342.98	0	0	627.19	1374.12	NZ_CP007060.1	gene514	HALDL1_RS02555	hypothetical protein;protein_id=WP_009762183.1
gene2568	0	48.35	0	786.79	0	191.1	0	0	0	0	0	0	0	347.39	0	0	0	0	1373.63	NZ_CP007060.1	gene2568	HALDL1_RS12910	CPBP family intramembrane metalloprotease domain-containing protein;protein_id=WP_009487438.1
gene1251	0	204.66	0	0	29.3	202.23	97.05	0	159.16	162.34	0	334.07	0	183.82	0	0	0	0	1372.63	NZ_CP007060.1	gene1251	HALDL1_RS06275	transcription initiation factor IIB 2;protein_id=WP_009761717.1
gene1885	0	316.91	0	0	44.58	659.28	158.2	0	29.65	0	0	62.23	0	0	0	99.85	0	0	1370.7	NZ_CP007060.1	gene1885	HALDL1_RS09480	IMP dehydrogenase;protein_id=WP_009761069.1
gene502	127.42	35.3	0	0	6.74	279.06	33.48	0	2.61	0	136.67	65.85	0	95.12	250.43	105.66	0	228.97	1367.31	NZ_CP007060.1	gene502	HALDL1_RS02485	hypothetical protein;protein_id=WP_049938296.1
gene1684	0	177.44	0	0	0	1122.18	0	0	0	0	0	66.2	0	0	0	0	0	0	1365.82	NZ_CP007060.1	gene1684	HALDL1_RS08475	cyclase family protein;protein_id=WP_009761277.1
gene2239	376.51	93.88	0	0	0	247.39	59.36	38.08	18.54	0	0	87.57	0	0	444.01	0	0	0	1365.34	NZ_CP007060.1	gene2239	HALDL1_RS11255	GTP-binding protein;protein_id=WP_009760710.1
gene1762	0	548.16	0	0	29.9	309.52	0	0	475.6	0	0	0	0	0	0	0	0	0	1363.18	NZ_CP007060.1	gene1762	HALDL1_RS08860	50S ribosomal protein L1;protein_id=WP_009761200.1
gene1306	0	376.64	0	0	0	425.34	0	0	159.41	0	0	401.5	0	0	0	0	0	0	1362.89	NZ_CP007060.1	gene1306	HALDL1_RS06560	30S ribosomal protein S15;protein_id=WP_049938347.1
gene174	0	161.71	0	0	61.74	0	175.29	0	54.75	0	0	86.19	0	166	655.56	0	0	0	1361.24	NZ_CP007060.1	gene174	HALDL1_RS00875	pyruvate dehydrogenase (acetyl-transferring) E1 component subunit alpha;protein_id=WP_009486875.1
gene1809	0	420.49	0	0	0	831.03	0	0	103.81	0	0	0	0	0	0	0	0	0	1355.33	NZ_CP007060.1	gene1809	HALDL1_RS09095	transcription factor;protein_id=WP_009761148.1
gene1005	323.68	67.26	0	0	25.68	531.68	0	0	0	0	0	0	0	0	0	402.6	0	0	1350.9	NZ_CP007060.1	gene1005	HALDL1_RS05030	HNH endonuclease;protein_id=WP_009761968.1
gene1322	0	156.98	0	0	0	155.13	0	0	11.63	0	303.88	183.04	0	0	0	234.93	303.7	0	1349.29	NZ_CP007060.1	gene1322	HALDL1_RS06640	Tat pathway signal protein;protein_id=WP_009761644.1
gene527	0	0	0	0	0	0	0	0	0	0	0	0	0	1346.63	0	0	0	0	1346.63	NZ_CP007060.1	gene527	HALDL1_RS02620	hypothetical protein;protein_id=WP_009762172.1
gene1033	0	31.79	0	0	0	753.94	40.2	0	0	0	0	98.84	0	38.07	300.71	0	82	0	1345.55	NZ_CP007060.1	gene1033	HALDL1_RS05180	Na+/H+ antiporter subunit A;protein_id=WP_009761938.1
gene1277	0	337.45	0	0	36.81	0	0	0	42.85	0	0	179.86	0	0	0	0	746.09	0	1343.06	NZ_CP007060.1	gene1277	HALDL1_RS06415	transcription factor;protein_id=WP_009761689.1
gene461	1337.88	0	0	0	0	0	0	0	0	0	0	0	0	0	0	0	0	0	1337.88	NZ_CP007060.1	gene461	HALDL1_RS02275	hypothetical protein;protein_id=WP_009486599.1
gene1263	372.5	96.75	0	0	14.78	152.97	0	0	0	0	0	0	0	0	549.09	0	149.74	0	1335.83	NZ_CP007060.1	gene1263	HALDL1_RS06335	hypothetical protein;protein_id=WP_009761705.1
gene2778	0	56.22	0	0	14.31	592.61	142.2	0	0	0	290.22	104.89	0	134.66	0	0	0	0	1335.11	NZ_CP007060.1	gene2778	HALDL1_RS13970	branched-chain amino acid ABC transporter substrate-binding protein;protein_id=WP_009487229.1
gene2981	0	0	0	0	0	1117.43	0	0	0	0	0	175.8	38.83	0	0	0	0	0	1332.06	NZ_CP007061.1	gene2981	HALDL1_RS14975	hypothetical protein;protein_id=WP_009762314.1
gene2827	0	0	0	0	0	0	0	0	0	0	0	0	0	0	0	0	1330.66	0	1330.66	NZ_CP007060.1	gene2827	HALDL1_RS14215	glutaredoxin;protein_id=WP_009487180.1
gene495	0	0	0	0	0	1330.39	0	0	0	0	0	0	0	0	0	0	0	0	1330.39	NZ_CP007060.1	gene495	HALDL1_RS02450	hypothetical protein;protein_id=WP_009486564.1
gene2918	0	0	153.95	0	0	232.14	0	0	0	0	0	109.56	0	0	833.3	0	0	0	1328.95	NZ_CP007060.1	gene2918	HALDL1_RS14670	copper ABC transporter permease;protein_id=WP_009487084.1
gene1628	0	45.32	0	0	0	627.04	0	0	0	0	0	0	9.34	325.68	321.55	0	0	0	1328.93	NZ_CP007060.1	gene1628	HALDL1_RS08190	glutamate--cysteine ligase;protein_id=WP_009761333.1
gene1076	0	52.29	0	850.92	0	206.67	0	0	15.49	0	0	0	0	0	0	0	202.31	0	1327.68	NZ_CP007060.1	gene1076	HALDL1_RS05395	diguanylate cyclase;protein_id=WP_009761895.1
gene1382	0	51.8	0	0	9.89	102.37	0	0	0	0	0	241.59	0	186.1	734.96	0	0	0	1326.71	NZ_CP007060.1	gene1382	HALDL1_RS06945	alpha-ketoacid dehydrogenase subunit beta;protein_id=WP_009761582.1
gene3181	0	212.03	0	0	26.98	558.71	0	0	0	0	0	527.39	0	0	0	0	0	0	1325.11	NZ_CP007061.1	gene3181	HALDL1_RS15945	hypothetical protein;protein_id=WP_009762224.1
gene2517	0	0	0	0	0	810.59	259.34	0	0	0	0	255.05	0	0	0	0	0	0	1324.98	NZ_CP007060.1	gene2517	HALDL1_RS12655	hypothetical protein;protein_id=WP_009487490.1
gene2177	0	20.9	0	0	0	0	0	0	0	0	0	0	0	225.28	593.13	0	485.24	0	1324.55	NZ_CP007060.1	gene2177	HALDL1_RS10945	FAD-binding oxidoreductase;protein_id=WP_009760773.1
gene66	0	117.46	0	0	0	928.57	0	0	278.4	0	0	0	0	0	0	0	0	0	1324.43	NZ_CP007060.1	gene66	HALDL1_RS00330	iron-sulfur cluster assembly scaffold protein;protein_id=WP_049938269.1
gene1509	0	0	0	0	0	0	0	0	0	0	0	314.31	0	0	0	1008.54	0	0	1322.85	NZ_CP007060.1	gene1509	HALDL1_RS07585	NUDIX hydrolase;protein_id=WP_009761454.1
gene65	193.43	80.38	0	0	0	158.86	76.24	0	89.31	0	0	112.47	8.28	360.99	0	240.59	0	0	1320.55	NZ_CP007060.1	gene65	HALDL1_RS00325	cysteine desulfurase;protein_id=WP_009486990.1
gene1222	0	0	0	0	0	1318.57	0	0	0	0	0	0	0	0	0	0	0	0	1318.57	NZ_CP007060.1	gene1222	HALDL1_RS16355	hypothetical protein;protein_id=WP_084054889.1
gene641	0	0	0	0	0	0	116.32	0	0	0	0	0	0	220.31	0	183.54	0	795.51	1315.68	NZ_CP007060.1	gene641	HALDL1_RS03195	enoyl-CoA hydratase/isomerase family protein;protein_id=WP_009762057.1
gene2163	0	305.11	0	0	25.89	268	128.61	0	90.39	0	0	252.98	0	243.6	0	0	0	0	1314.58	NZ_CP007060.1	gene2163	HALDL1_RS10875	glycine dehydrogenase (aminomethyl-transferring);protein_id=WP_009760787.1
gene74	0	72.94	0	0	0	0	92.24	0	21.61	0	0	90.72	0	0	1034.95	0	0	0	1312.46	NZ_CP007060.1	gene74	HALDL1_RS00370	LLM class flavin-dependent oxidoreductase;protein_id=WP_009486981.1
gene1770	0	0	553.44	0	0	0	0	0	0	0	0	0	0	758.55	0	0	0	0	1311.99	NZ_CP007060.1	gene1770	HALDL1_RS08900	hypothetical protein;protein_id=WP_009761191.1
gene993	0	205.92	0	0	0	0	0	0	366.04	0	0	0	0	739.82	0	0	0	0	1311.78	NZ_CP007060.1	gene993	HALDL1_RS04970	MarR family transcriptional regulator;protein_id=WP_009761980.1
gene1487	0	0	0	0	0	0	125.55	161.07	0	0	1024.99	0	0	0	0	0	0	0	1311.61	NZ_CP007060.1	gene1487	HALDL1_RS07475	TrmB family transcriptional regulator;protein_id=WP_009761476.1
gene3197	0	0	0	0	0	0	0	0	0	0	0	0	0	0	0	0	0	1311.39	1311.39	NZ_CP007061.1	gene3197	HALDL1_RS16025	hypothetical protein;protein_id=WP_009762242.1
gene2625	0	0	170.79	0	0	0	0	0	0	0	0	243.1	0	0	0	390.02	504.19	0	1308.1	NZ_CP007060.1	gene2625	HALDL1_RS13200	dolichol-P-glucose transferase;protein_id=WP_009487380.1
gene1696	0	0	0	0	0	0	0	0	0	0	0	501.88	0	0	0	805.2	0	0	1307.08	NZ_CP007060.1	gene1696	HALDL1_RS16370	hypothetical protein;protein_id=WP_084054899.1
gene2160	0	0	0	0	0	0	0	0	0	0	0	288.11	0	554.86	0	462.25	0	0	1305.22	NZ_CP007060.1	gene2160	HALDL1_RS10860	tRNA-binding protein;protein_id=WP_009760791.1
gene1426	597.94	46.59	162.84	0	0	61.39	58.92	0	0	19.71	0	57.94	0	55.8	0	0	240.36	0	1301.49	NZ_CP007060.1	gene1426	HALDL1_RS07165	iron ABC transporter permease;protein_id=WP_009761538.1
gene2263	0	303.27	0	0	0	0	0	0	134.77	0	0	0	0	272.39	0	0	586.7	0	1297.13	NZ_CP007060.1	gene2263	HALDL1_RS11375	30S ribosomal protein S17;protein_id=WP_009760687.1
gene206	0	78.31	0	0	0	0	0	0	46.4	0	606.33	109.56	0	70.33	0	234.38	151.5	0	1296.81	NZ_CP007060.1	gene206	HALDL1_RS01035	MBL fold hydrolase;protein_id=WP_009486848.1
gene1398	0	0	0	0	0	0	0	0	0	0	0	0	0	0	1293.22	0	0	0	1293.22	NZ_CP007060.1	gene1398	HALDL1_RS07025	nitroreductase family deazaflavin-dependent oxidoreductase;protein_id=WP_009761566.1
gene565	0	0	96.94	0	0	0	0	0	0	0	572.72	137.99	0	0	262.37	221.39	0	0	1291.41	NZ_CP007060.1	gene565	HALDL1_RS02815	acetyl-CoA carboxylase biotin carboxylase subunit;protein_id=WP_009762135.1
gene3179	0	0	0	0	0	0	0	0	0	0	0	0	0	0	0	0	0	1287.98	1287.98	NZ_CP007061.1	gene3179	HALDL1_RS16635	hypothetical protein;protein_id=WP_084054931.1
gene2712	0	0	0	0	0	884.94	0	0	0	0	0	0	0	402.18	0	0	0	0	1287.12	NZ_CP007060.1	gene2712	HALDL1_RS13640	hypothetical protein;protein_id=WP_009487293.1
gene1394	0	0	0	0	0	156.97	0	0	0	0	0	0	0	0	0	0	614.64	515.19	1286.8	NZ_CP007060.1	gene1394	HALDL1_RS07005	RNA methyltransferase;protein_id=WP_009761570.1
gene1802	0	0	0	0	0	0	0	0	0	0	0	0	0	0	1286.19	0	0	0	1286.19	NZ_CP007060.1	gene1802	HALDL1_RS09060	metal-dependent hydrolase;protein_id=WP_009761155.1
gene2321	0	0	0	0	0	366.27	0	0	0	0	0	86.43	0	0	0	832.04	0	0	1284.74	NZ_CP007060.1	gene2321	HALDL1_RS11665	hypothetical protein;protein_id=WP_009487689.1
gene2270	0	93.18	0	758.22	0	0	0	0	96.62	0	0	0	0	334.78	0	0	0	0	1282.8	NZ_CP007060.1	gene2270	HALDL1_RS11410	50S ribosomal protein L6;protein_id=WP_009760680.1
gene614	0	0	0	1280.4	0	0	0	0	0	0	0	0	0	0	0	0	0	0	1280.4	NZ_CP007060.1	gene614	HALDL1_RS03055	hypothetical protein;protein_id=WP_009762085.1
gene1258	0	0	0	0	0	0	0	0	0	0	0	0	0	0	0	0	1277.96	0	1277.96	NZ_CP007060.1	gene1258	HALDL1_RS06310	hypothetical protein;protein_id=WP_009761710.1
gene2344	590.24	0	0	0	23.41	0	116.32	0	0	77.83	0	286	0	0	0	183.54	0	0	1277.34	NZ_CP007060.1	gene2344	HALDL1_RS11785	hypothetical protein;protein_id=WP_009487665.1
gene1593	0	310.16	0	0	0	0	0	0	30.63	0	0	385.74	14.2	0	0	0	533.36	0	1274.09	NZ_CP007060.1	gene1593	HALDL1_RS08015	ribosome assembly factor SBDS;protein_id=WP_009761369.1
gene1707	0	0	0	0	0	1030.13	0	0	0	0	0	243.1	0	0	0	0	0	0	1273.23	NZ_CP007060.1	gene1707	HALDL1_RS08585	MBL fold metallo-hydrolase;protein_id=WP_009761255.1
gene170	0	123.55	0	0	0	122.09	58.59	0	82.36	0	0	115.25	0	0	0	369.8	0	400.7	1272.34	NZ_CP007060.1	gene170	HALDL1_RS00855	prephenate dehydratase;protein_id=WP_009486881.1
gene1087	0	0	0	0	23.94	123.93	0	0	0	0	0	233.96	0	0	889.69	0	0	0	1271.52	NZ_CP007060.1	gene1087	HALDL1_RS05450	methyltransferase domain-containing protein;protein_id=WP_009761884.1
gene330	0	33.76	0	0	0	533.83	640.47	0	0	0	0	62.99	0	0	0	0	0	0	1271.05	NZ_CP007060.1	gene330	HALDL1_RS01650	NAD(P)-dependent oxidoreductase;protein_id=WP_009486722.1
gene689	0	256.61	0	0	0	1014.28	0	0	0	0	0	0	0	0	0	0	0	0	1270.89	NZ_CP007060.1	gene689	HALDL1_RS03435	hypothetical protein;protein_id=WP_009487986.1
gene471	0	24.46	0	0	0	435.01	46.39	29.76	0	31.04	378.74	68.44	0	87.87	0	73.2	94.63	0	1269.54	NZ_CP007060.1	gene471	HALDL1_RS02325	hydantoinase/oxoprolinase family protein;protein_id=WP_009486589.1
gene3220	0	215.68	0	0	0	0	0	0	53.25	0	0	67.06	0	0	0	0	0	932.67	1268.66	NZ_CP007061.1	gene3220	HALDL1_RS16140	hypothetical protein;protein_id=WP_009762266.1
gene1127	0	35.49	0	0	0	0	0	0	0	0	0	66.2	7.31	127.5	755.29	0	274.63	0	1266.42	NZ_CP007060.1	gene1127	HALDL1_RS05655	DHH family phosphoesterase;protein_id=WP_009761844.1
gene1947	0	418.03	0	0	15.96	330.47	118.94	0	154.81	0	0	77.99	0	150.19	0	0	0	0	1266.39	NZ_CP007060.1	gene1947	HALDL1_RS09790	phosphopyruvate hydratase;protein_id=WP_009761008.1
gene2906	0	0	0	0	0	0	0	0	0	0	0	0	0	0	1265.55	0	0	0	1265.55	NZ_CP007060.1	gene2906	HALDL1_RS14610	hypothetical protein;protein_id=WP_009487095.1
gene380	0	221.66	0	0	0	219.03	210.23	0	0	0	0	0	0	398.17	0	0	214.41	0	1263.5	NZ_CP007060.1	gene380	HALDL1_RS01900	archaeosortase A;protein_id=WP_009486674.1
gene2816	0	85.1	0	0	0	0	0	0	0	0	0	158.76	0	0	0	1018.83	0	0	1262.69	NZ_CP007060.1	gene2816	HALDL1_RS14160	imidazoleglycerol-phosphate dehydratase HisB;protein_id=WP_009487191.1
gene2572	0	360.79	0	0	0	219.4	0	0	209.67	0	0	77.66	0	0	393.77	0	0	0	1261.29	NZ_CP007060.1	gene2572	HALDL1_RS12930	translation initiation factor IF-2;protein_id=WP_009487434.1
gene2372	0	47.39	0	771.15	36.18	0	359.53	0	42.12	0	0	0	0	0	0	0	0	0	1256.37	NZ_CP007060.1	gene2372	HALDL1_RS11925	Lrp/AsnC family transcriptional regulator;protein_id=WP_009487637.1
gene2893	0	0	0	0	0	1056.54	0	0	0	0	0	199.46	0	0	0	0	0	0	1256	NZ_CP007060.1	gene2893	HALDL1_RS14545	hypothetical protein;protein_id=WP_009487111.1
gene107	0	0	0	0	0	586.03	0	0	0	94.09	0	0	0	0	0	0	573.66	0	1253.78	NZ_CP007060.1	gene107	HALDL1_RS00535	ribose-5-phosphate isomerase RpiA;protein_id=WP_009486946.1
gene482	0	352.94	0	0	9.98	0	74.39	63.62	69.71	82.95	0	292.63	10.77	93.93	0	0	202.31	0	1253.23	NZ_CP007060.1	gene482	HALDL1_RS02385	ABC transporter ATP-binding protein;protein_id=WP_009486577.1
gene1363	50.05	176.78	0	0	7.94	164.41	39.45	25.3	117.07	0	0	97	0	74.72	295.09	124.5	80.47	0	1252.78	NZ_CP007060.1	gene1363	HALDL1_RS06850	DNA topoisomerase VI subunit B;protein_id=WP_009761602.1
gene2181	0	65.67	0	0	0	519.12	124.56	0	0	0	0	306.26	0	235.93	0	0	0	0	1251.54	NZ_CP007060.1	gene2181	HALDL1_RS10965	hypothetical protein;protein_id=WP_009760769.1
gene2737	0	12.23	0	0	9.34	386.68	69.59	0	7.25	0	0	68.44	0	175.73	520.51	0	0	0	1249.77	NZ_CP007060.1	gene2737	HALDL1_RS13765	hypothetical protein;protein_id=WP_009487268.1
gene1790	0	89.68	235.06	0	0	0	170.1	0	0	0	0	752.81	0	0	0	0	0	0	1247.65	NZ_CP007060.1	gene1790	HALDL1_RS09000	hypothetical protein;protein_id=WP_009761167.1
gene1201	202.2	0	0	0	0	747.3	0	0	0	0	0	0	0	0	298.06	0	0	0	1247.56	NZ_CP007060.1	gene1201	HALDL1_RS06030	MFS transporter;protein_id=WP_009761767.1
gene1474	0	45.32	594.04	0	8.65	537.46	42.99	0	0	0	0	0	18.68	0	0	0	0	0	1247.14	NZ_CP007060.1	gene1474	HALDL1_RS07410	pyridoxal phosphate-dependent aminotransferase;protein_id=WP_009761489.1
gene2233	0	0	0	0	0	442.47	0	0	0	0	0	0	0	804.36	0	0	0	0	1246.83	NZ_CP007060.1	gene2233	HALDL1_RS11225	DUF2240 domain-containing protein;protein_id=WP_009760717.1
gene2475	0	0	0	0	0	0	186.11	0	29.07	0	0	91.52	0	352.5	0	587.32	0	0	1246.52	NZ_CP007060.1	gene2475	HALDL1_RS12445	alpha-ketoacid dehydrogenase subunit beta;protein_id=WP_009487532.1
gene1198	0	54.87	0	0	0	108.43	0	0	0	0	0	204.71	0	98.56	778.48	0	0	0	1245.05	NZ_CP007060.1	gene1198	HALDL1_RS06015	3-hydroxyacyl-CoA dehydrogenase;protein_id=WP_009761771.1
gene1100	0	0	0	0	66.34	686.75	0	0	0	0	0	486.19	0	0	0	0	0	0	1239.28	NZ_CP007060.1	gene1100	HALDL1_RS05510	hypothetical protein;protein_id=WP_009761872.1
gene1746	0	41.7	0	0	15.92	0	158.2	0	0	0	0	0	0	149.81	0	873.65	0	0	1239.28	NZ_CP007060.1	gene1746	HALDL1_RS08780	heme ABC transporter ATP-binding protein;protein_id=WP_009761216.1
gene129	0	0	0	0	0	79.43	152.48	0	0	0	622.4	0	0	72.2	0	0	311.02	0	1237.53	NZ_CP007060.1	gene129	HALDL1_RS00650	DUF4382 domain-containing protein;protein_id=WP_084054914.1
gene1014	0	0	0	0	0	0	0	0	0	187.34	0	0	0	0	1047.16	0	0	0	1234.5	NZ_CP007060.1	gene1014	HALDL1_RS05085	metal-dependent transcriptional regulator;protein_id=WP_009761956.1
gene417	525.64	15.6	0	0	32.76	154.18	14.8	0	20.8	0	0	58.22	3.21	0	0	0	0	404.83	1230.04	NZ_CP007060.1	gene417	HALDL1_RS02070	DUF499 domain-containing protein;protein_id=WP_009486641.1
gene106	0	297.85	0	0	0	0	0	0	397.09	0	0	0	0	535.05	0	0	0	0	1229.99	NZ_CP007060.1	gene106	HALDL1_RS00530	DUF1931 domain-containing protein;protein_id=WP_009486947.1
gene14	0	154.44	0	0	0	0	0	0	0	0	0	72.03	0	0	0	0	0	1001.76	1228.23	NZ_CP007060.1	gene14	HALDL1_RS00070	hypothetical protein;protein_id=WP_009487042.1
gene2067	0	0	0	0	0	1227.39	0	0	0	0	0	0	0	0	0	0	0	0	1227.39	NZ_CP007060.1	gene2067	HALDL1_RS10395	DUF420 domain-containing protein;protein_id=WP_009760885.1
gene609	0	0	0	0	0	0	241.52	0	0	0	0	0	0	0	0	0	985.3	0	1226.82	NZ_CP007060.1	gene609	HALDL1_RS03030	hypothetical protein;protein_id=WP_009762090.1
gene2097	0	0	389.5	0	14.18	293.67	0	0	11.01	0	0	34.65	0	0	0	0	0	481.92	1224.93	NZ_CP007060.1	gene2097	HALDL1_RS10545	2'%2C3'-cyclic-nucleotide 2'-phosphodiesterase;protein_id=WP_009760855.1
gene1803	0	0	0	0	0	278.18	400.49	0	0	0	0	0	0	0	0	0	544.62	0	1223.29	NZ_CP007060.1	gene1803	HALDL1_RS09065	hypothetical protein;protein_id=WP_049938373.1
gene1212	0	20.44	0	0	0	323.18	0	0	0	0	0	152.53	0	146.88	580.05	0	0	0	1223.08	NZ_CP007060.1	gene1212	HALDL1_RS06085	imidazolonepropionase;protein_id=WP_009761756.1
gene1135	0	0	0	0	0	0	0	0	0	0	0	0	0	1222.96	0	0	0	0	1222.96	NZ_CP007060.1	gene1135	HALDL1_RS05695	hypothetical protein;protein_id=WP_009761836.1
gene248	0	130.99	0	0	16.67	345.17	0	0	64.68	0	0	325.83	0	0	0	0	337.89	0	1221.23	NZ_CP007060.1	gene248	HALDL1_RS01245	cysteine hydrolase;protein_id=WP_009486806.1
gene2660	0	65.67	0	0	0	1038.24	0	0	116.73	0	0	0	0	0	0	0	0	0	1220.64	NZ_CP007060.1	gene2660	HALDL1_RS13380	reactive intermediate/imine deaminase;protein_id=WP_009487345.1
gene2641	0	0	0	703.22	0	0	0	0	0	0	0	0	0	0	0	517.33	0	0	1220.55	NZ_CP007060.1	gene2641	HALDL1_RS13285	DUF99 domain-containing protein;protein_id=WP_009487363.1
gene1693	0	65.8	0	0	18.84	97.53	0	0	36.55	0	254.73	46.03	0	118.2	0	49.23	0	533.48	1220.39	NZ_CP007060.1	gene1693	HALDL1_RS08520	FAD-binding oxidoreductase;protein_id=WP_009761268.1
gene780	0	126.36	0	0	0	0	0	0	0	0	0	0	0	0	0	0	0	1092.83	1219.19	NZ_CP007060.1	gene780	HALDL1_RS03890	CoA pyrophosphatase;protein_id=WP_009487894.1
gene2153	0	0	0	0	0	0	92.51	0	0	0	0	0	0	87.61	1037.98	0	0	0	1218.1	NZ_CP007060.1	gene2153	HALDL1_RS10825	ABC transporter ATP-binding protein;protein_id=WP_009760797.1
gene2184	0	33.49	0	0	0	529.54	0	0	19.85	0	0	374.9	0	0	0	0	259.18	0	1216.96	NZ_CP007060.1	gene2184	glnQ	amino acid ABC transporter ATP-binding protein;protein_id=WP_009760766.1
gene1681	0	66.19	0	0	0	0	125.55	0	0	0	1024.99	0	0	0	0	0	0	0	1216.73	NZ_CP007060.1	gene1681	HALDL1_RS08460	ABC transporter ATP-binding protein;protein_id=WP_009761280.1
gene1771	0	0	0	0	0	389.34	124.56	0	0	0	0	0	0	235.93	465.86	0	0	0	1215.69	NZ_CP007060.1	gene1771	HALDL1_RS08905	TraB determinant protein;protein_id=WP_009761190.1
gene246	0	105.57	0	0	0	208.63	50.06	0	0	0	0	0	0	189.64	0	315.97	0	342.37	1212.24	NZ_CP007060.1	gene246	HALDL1_RS01235	hypothetical protein;protein_id=WP_009486808.1
gene1048	0	0	0	0	0	268	0	0	0	0	0	63.24	0	0	0	0	0	879.59	1210.83	NZ_CP007060.1	gene1048	HALDL1_RS05255	hypothetical protein;protein_id=WP_049938337.1
gene2849	0	67.53	0	0	0	266.92	0	0	0	0	0	0	0	0	0	0	0	876.03	1210.48	NZ_CP007060.1	gene2849	HALDL1_RS14325	uroporphyrinogen-III C-methyltransferase;protein_id=WP_009487158.1
gene2254	0	248.21	0	0	37.91	196.22	94.16	0	139.72	63	0	46.3	0	0	0	0	384.15	0	1209.67	NZ_CP007060.1	gene2254	HALDL1_RS11330	50S ribosomal protein L3;protein_id=WP_049938442.1
gene3154	0	853.68	0	0	0	0	0	0	233.46	0	0	122.51	0	0	0	0	0	0	1209.65	NZ_CP007061.1	gene3154	HALDL1_RS15825	hypothetical protein;protein_id=WP_009762197.1
gene2664	0	240.15	0	0	16.67	172.59	0	0	77.62	0	0	81.46	0	0	619.52	0	0	0	1208.01	NZ_CP007060.1	gene2664	HALDL1_RS13400	arsenical-resistance protein;protein_id=WP_009487341.1
gene19	0	0	0	0	0	0	0	0	0	0	0	0	0	0	0	0	1206.3	0	1206.3	NZ_CP007060.1	gene19	HALDL1_RS00095	bacterio-opsin activator;protein_id=WP_009487037.1
gene2065	0	0	0	0	0	0	536.26	0	670.04	0	0	0	0	0	0	0	0	0	1206.3	NZ_CP007060.1	gene2065	HALDL1_RS10385	50S ribosomal protein L37e;protein_id=WP_009760887.1
gene67	0	0	0	0	27.81	143.95	0	0	0	0	0	0	0	0	1033.44	0	0	0	1205.2	NZ_CP007060.1	gene67	HALDL1_RS00335	hypothetical protein;protein_id=WP_049938270.1
gene1806	0	50.24	0	0	9.59	0	190.6	0	0	0	0	234.31	0	0	0	0	388.78	325.87	1199.39	NZ_CP007060.1	gene1806	HALDL1_RS09080	o-succinylbenzoate synthase;protein_id=WP_009761151.1
gene2538	686.09	57.02	0	0	21.77	56.35	108.17	0	71.8	0	0	186.17	11.75	0	0	0	0	0	1199.12	NZ_CP007060.1	gene2538	HALDL1_RS12760	tRNA-ribosyltransferase;protein_id=WP_009487469.1
gene1173	0	0	0	0	0	640.08	0	0	23.99	0	0	226.57	16.68	290.9	0	0	0	0	1198.22	NZ_CP007060.1	gene1173	HALDL1_RS05885	hypothetical protein;protein_id=WP_009761797.1
gene2721	0	193.95	0	0	37.03	383.3	0	0	402.22	0	0	180.91	0	0	0	0	0	0	1197.41	NZ_CP007060.1	gene2721	HALDL1_RS13685	F0F1 ATP synthase subunit C;protein_id=WP_009487284.1
gene213	0	80.19	0	0	0	950.89	0	0	0	0	0	149.6	16.52	0	0	0	0	0	1197.2	NZ_CP007060.1	gene213	HALDL1_RS01070	urease accessory protein UreE;protein_id=WP_009486841.1
gene803	0	483.75	0	0	73.88	458.9	0	0	143.32	0	0	36.1	0	0	0	0	0	0	1195.95	NZ_CP007060.1	gene803	HALDL1_RS04005	tryptophan synthase subunit beta;protein_id=WP_009487868.1
gene924	0	0	0	0	0	1037.33	110.63	0	43.2	0	0	0	0	0	0	0	0	0	1191.16	NZ_CP007060.1	gene924	HALDL1_RS04615	Na+/H+ antiporter NhaC-like protein;protein_id=WP_009487740.1
gene1649	0	76.05	0	0	9.68	0	0	0	22.53	0	981.37	0	0	0	0	0	98.08	0	1187.71	NZ_CP007060.1	gene1649	HALDL1_RS08300	3-hydroxyacyl-CoA dehydrogenase;protein_id=WP_009761311.1
gene2212	0	173.75	0	0	0	686.75	0	0	0	0	0	324.13	0	0	0	0	0	0	1184.63	NZ_CP007060.1	gene2212	HALDL1_RS11120	hypothetical protein;protein_id=WP_009760739.1
gene2142	0	0	0	0	0	0	0	0	0	0	0	136.08	0	174.71	0	873.28	0	0	1184.07	NZ_CP007060.1	gene2142	HALDL1_RS10770	hypothetical protein;protein_id=WP_009760808.1
gene1520	0	0	0	0	0	804	0	0	0	0	0	379.47	0	0	0	0	0	0	1183.47	NZ_CP007060.1	gene1520	HALDL1_RS07640	hypothetical protein;protein_id=WP_009761442.1
gene1492	385.93	0	0	0	0	380.36	60.84	0	0	20.36	0	239.36	0	0	0	96.01	0	0	1182.86	NZ_CP007060.1	gene1492	HALDL1_RS07500	DUF58 domain-containing protein;protein_id=WP_084054893.1
gene761	343.05	213.84	0	0	0	0	540.84	0	84.47	0	0	0	0	0	0	0	0	0	1182.2	NZ_CP007060.1	gene761	HALDL1_RS03795	PadR family transcriptional regulator;protein_id=WP_009487915.1
gene153	396.41	0	0	0	0	0	0	0	0	0	637.77	0	0	147.96	0	0	0	0	1182.14	NZ_CP007060.1	gene153	HALDL1_RS00770	DUF418 domain-containing protein;protein_id=WP_009486899.1
gene1055	0	323.25	0	0	24.68	0	490.53	0	95.77	0	0	241.21	0	0	0	0	0	0	1175.44	NZ_CP007060.1	gene1055	HALDL1_RS05290	hypothetical protein;protein_id=WP_009761916.1
gene254	0	0	0	0	0	0	0	0	0	0	0	0	0	0	0	1174.65	0	0	1174.65	NZ_CP007060.1	gene254	HALDL1_RS01270	hypothetical protein;protein_id=WP_009486801.1
gene1678	0	56.16	0	0	0	110.99	0	0	0	0	0	209.54	0	0	796.83	0	0	0	1173.52	NZ_CP007060.1	gene1678	HALDL1_RS08445	branched-chain amino acid ABC transporter permease;protein_id=WP_009761283.1
gene558	0	62.71	0	0	0	0	118.94	0	0	0	0	175.47	0	0	0	0	0	813.46	1170.58	NZ_CP007060.1	gene558	HALDL1_RS02780	aldolase;protein_id=WP_009762142.1
gene446	0	0	0	0	44.6	0	0	0	13.84	0	0	87.16	0	0	662.91	0	361.55	0	1170.06	NZ_CP007060.1	gene446	HALDL1_RS16265	DUF2797 domain-containing protein;protein_id=WP_009486614.1
gene94	86.69	180.13	0	0	13.75	249.19	34.17	0	117.4	0	0	134.41	0	32.36	0	107.82	209.08	0	1165	NZ_CP007060.1	gene94	HALDL1_RS00470	alanine--tRNA ligase;protein_id=WP_009486960.1
gene1892	0	0	0	0	0	155.49	0	0	0	0	0	146.77	0	0	558.16	0	304.42	0	1164.84	NZ_CP007060.1	gene1892	HALDL1_RS09515	phospholipase;protein_id=WP_009761062.1
gene834	0	70.68	0	0	0	0	0	0	0	0	0	0	0	0	0	0	1093.85	0	1164.53	NZ_CP007060.1	gene834	HALDL1_RS04165	hypothetical protein;protein_id=WP_009487834.1
gene3222	1146.76	0	0	0	0	0	0	0	17.65	0	0	0	0	0	0	0	0	0	1164.41	NZ_CP007061.1	gene3222	HALDL1_RS16145	hypothetical protein;protein_id=WP_009762267.1
gene2940	0	86.42	0	0	0	0	0	0	76.81	0	0	483.67	0	0	0	517.33	0	0	1164.23	NZ_CP007060.1	gene2940	HALDL1_RS14780	hypothetical protein;protein_id=WP_009487061.1
gene1732	0	0	0	0	0	1163.44	0	0	0	0	0	0	0	0	0	0	0	0	1163.44	NZ_CP007060.1	gene1732	HALDL1_RS08710	BolA family transcriptional regulator;protein_id=WP_009761230.1
gene1349	0	40.1	0	652.51	0	158.48	0	0	0	0	0	0	0	0	0	0	310.27	0	1161.36	NZ_CP007060.1	gene1349	HALDL1_RS06780	ABC transporter permease;protein_id=WP_009761617.1
gene3202	0	151.63	0	0	81.05	359.61	172.58	0	44.92	0	0	169.73	0	0	0	181.54	0	0	1161.06	NZ_CP007061.1	gene3202	HALDL1_RS16050	IS5/IS1182 family transposase;protein_id=WP_009762247.1
gene1118	0	164.7	0	0	11.43	355.09	0	0	88.72	0	0	111.73	0	0	424.88	0	0	0	1156.55	NZ_CP007060.1	gene1118	HALDL1_RS05610	NADH-quinone oxidoreductase subunit NuoD;protein_id=WP_009761853.1
gene2054	0	0	0	0	0	349.44	0	71.71	0	0	0	137.44	0	0	418.12	176.41	0	0	1153.12	NZ_CP007060.1	gene2054	HALDL1_RS10330	biosynthesis docking scaffold protein%2C SagD family;protein_id=WP_009760898.1
gene209	141.08	102.6	0	715.58	11.19	115.87	0	0	65.13	0	0	0	0	0	0	0	0	0	1151.45	NZ_CP007060.1	gene209	HALDL1_RS01050	urease subunit alpha;protein_id=WP_009486845.1
gene752	0	49.79	0	0	0	196.8	283.33	0	51.63	0	0	92.88	0	178.88	0	298.05	0	0	1151.36	NZ_CP007060.1	gene752	HALDL1_RS03750	ABC transporter ATP-binding protein;protein_id=WP_009487924.1
gene2669	317.7	110.02	0	0	16.8	173.95	166.96	0	19.56	0	0	82.1	0	0	0	263.44	0	0	1150.53	NZ_CP007060.1	gene2669	HALDL1_RS13425	citrate (Si)-synthase;protein_id=WP_009487336.1
gene1102	409.56	0	0	0	0	0	80.71	0	0	0	658.92	0	0	0	0	0	0	0	1149.19	NZ_CP007060.1	gene1102	HALDL1_RS05520	inorganic phosphate transporter;protein_id=WP_009761870.1
gene2505	0	0	0	0	0	0	0	0	0	0	0	272.95	0	0	0	875.84	0	0	1148.79	NZ_CP007060.1	gene2505	HALDL1_RS12595	hypothetical protein;protein_id=WP_009487501.1
gene25	0	277.99	0	0	0	0	351.55	0	54.91	117.61	0	345.74	0	0	0	0	0	0	1147.8	NZ_CP007060.1	gene25	HALDL1_RS00125	hypothetical protein;protein_id=WP_009487031.1
gene783	0	0	0	0	0	176.75	169.65	0	0	0	0	166.84	0	0	634.47	0	0	0	1147.71	NZ_CP007060.1	gene783	HALDL1_RS03905	FAD-binding oxidoreductase;protein_id=WP_009487890.1
gene2374	0	55.05	0	0	0	435.17	0	0	32.62	0	0	51.35	0	0	0	0	212.99	357.06	1144.24	NZ_CP007060.1	gene2374	HALDL1_RS11935	di-trans%2Cpoly-cis-decaprenylcistransferase;protein_id=WP_009487635.1
gene1185	0	0	0	0	0	784.86	0	0	0	0	0	0	0	356.7	0	0	0	0	1141.56	NZ_CP007060.1	gene1185	HALDL1_RS05950	hypothetical protein;protein_id=WP_009761784.1
gene309	0	370.66	0	0	70.76	0	351.55	0	0	0	0	345.74	0	0	0	0	0	0	1138.71	NZ_CP007060.1	gene309	HALDL1_RS01545	MarR family transcriptional regulator;protein_id=WP_049938566.1
gene218	321.09	133.44	0	0	0	0	126.56	0	0	0	0	124.47	0	0	0	0	0	432.76	1138.32	NZ_CP007060.1	gene218	HALDL1_RS01095	hypothetical protein;protein_id=WP_009486836.1
gene793	0	0	0	0	0	0	0	0	0	0	0	101.36	0	0	385.44	650.46	0	0	1137.26	NZ_CP007060.1	gene793	HALDL1_RS03955	glycosyltransferase family 2 protein;protein_id=WP_009487878.1
gene825	0	0	747.38	0	0	0	0	0	190.06	0	0	199.46	0	0	0	0	0	0	1136.9	NZ_CP007060.1	gene825	HALDL1_RS04120	phosphoribosyltransferase;protein_id=WP_009487843.1
gene2800	0	0	0	0	0	433.74	0	0	0	0	0	136.47	0	0	0	0	566.11	0	1136.32	NZ_CP007060.1	gene2800	HALDL1_RS14080	hypothetical protein;protein_id=WP_049938721.1
gene1550	0	193.95	0	0	0	255.54	61.32	0	0	0	0	120.61	0	116.13	0	387	0	0	1134.55	NZ_CP007060.1	gene1550	HALDL1_RS07790	5'/3'-nucleotidase SurE;protein_id=WP_009761414.1
gene2291	0	122.28	0	0	0	193.34	0	0	0	0	0	0	0	0	0	439.2	378.52	0	1133.34	NZ_CP007060.1	gene2291	HALDL1_RS11515	agmatinase;protein_id=WP_009487720.1
gene2178	0	0	0	0	0	0	0	0	0	0	0	0	0	0	0	0	0	1132.88	1132.88	NZ_CP007060.1	gene2178	HALDL1_RS10950	hypothetical protein;protein_id=WP_009760772.1
gene2533	0	158.35	415.08	0	0	0	0	0	0	0	0	147.7	0	94.82	0	315.97	0	0	1131.92	NZ_CP007060.1	gene2533	HALDL1_RS12735	ACT domain-containing protein;protein_id=WP_009487474.1
gene1016	0	0	0	0	0	248.47	39.75	0	43.46	0	0	0	25.9	225.85	297.31	250.87	0	0	1131.61	NZ_CP007060.1	gene1016	HALDL1_RS05095	threonine synthase;protein_id=WP_009761954.1
gene1644	0	127.33	0	0	0	0	0	0	18.86	0	0	0	0	0	0	0	985.3	0	1131.49	NZ_CP007060.1	gene1644	HALDL1_RS08270	succinate dehydrogenase%2C cytochrome b556 subunit;protein_id=WP_009761317.1
gene3005	0	140	0	0	0	0	37.94	0	0	0	0	0	0	143.71	567.53	239.44	0	0	1128.62	NZ_CP007061.1	gene3005	HALDL1_RS15095	pyrrolo-quinoline quinone;protein_id=WP_009488260.1
gene181	0	24.17	0	0	0	191.1	0	0	14.32	0	0	90.19	0	0	0	434.11	374.13	0	1128.02	NZ_CP007060.1	gene181	HALDL1_RS00910	tRNA-intron lyase;protein_id=WP_009486868.1
gene448	0	93.41	0	434.31	15.28	52.74	151.87	0	0	0	0	124.47	0	95.88	0	159.75	0	0	1127.71	NZ_CP007060.1	gene448	HALDL1_RS02215	ATP-binding protein;protein_id=WP_009486612.1
gene70	0	90.9	0	0	0	179.64	43.1	110.6	0	0	0	0	0	0	0	0	703.4	0	1127.64	NZ_CP007060.1	gene70	HALDL1_RS00350	hypothetical protein;protein_id=WP_009486985.1
gene2438	0	193.39	0	0	0	382.19	137.56	0	14.32	0	0	225.48	0	173.7	0	0	0	0	1126.64	NZ_CP007060.1	gene2438	HALDL1_RS12260	dipeptide epimerase;protein_id=WP_009487570.1
gene96	0	95.31	749.51	0	0	0	0	0	21.18	0	0	88.9	0	171.21	0	0	0	0	1126.11	NZ_CP007060.1	gene96	HALDL1_RS00480	glutathione S-transferase family protein;protein_id=WP_009486958.1
gene1133	0	176.64	0	0	19.27	448.83	0	0	198.11	0	0	94.15	0	90.66	0	0	97.64	0	1125.3	NZ_CP007060.1	gene1133	HALDL1_RS05685	acetate--CoA ligase;protein_id=WP_009761838.1
gene1416	0	0	0	0	0	0	0	0	16.15	0	844.11	101.69	0	0	0	163.15	0	0	1125.1	NZ_CP007060.1	gene1416	HALDL1_RS07115	alpha/beta hydrolase;protein_id=WP_009761548.1
gene306	0	0	0	0	0	331.85	0	0	16.58	0	0	104.42	0	0	0	670.1	0	0	1122.95	NZ_CP007060.1	gene306	HALDL1_RS01530	hypothetical protein;protein_id=WP_009486749.1
gene2038	0	54.75	47.84	445.48	20.9	216.39	0	0	18.92	0	0	51.07	0	196.69	0	0	70.61	0	1122.65	NZ_CP007060.1	gene2038	HALDL1_RS10250	DUF2075 domain-containing protein;protein_id=WP_009760914.1
gene2122	0	32.71	0	0	0	129.27	0	0	0	0	506.47	61.01	0	0	0	391.55	0	0	1121.01	NZ_CP007060.1	gene2122	HALDL1_RS10670	hypothetical protein;protein_id=WP_009760830.1
gene311	0	346.38	0	0	0	210.63	75.81	64.84	106.57	0	0	49.71	10.98	95.73	0	159.5	0	0	1120.15	NZ_CP007060.1	gene311	HALDL1_RS01555	PIN domain-containing protein;protein_id=WP_009486744.1
gene1399	0	0	0	0	0	0	237.89	0	37.15	0	0	467.91	0	0	0	375.36	0	0	1118.31	NZ_CP007060.1	gene1399	HALDL1_RS07030	hypothetical protein;protein_id=WP_009761565.1
gene2429	0	0	0	0	60.65	313.94	0	0	23.53	0	0	148.17	0	570.72	0	0	0	0	1117.01	NZ_CP007060.1	gene2429	HALDL1_RS12210	hypothetical protein;protein_id=WP_009487580.1
gene1284	0	72.52	0	0	0	286.64	137.56	0	0	0	0	270.58	0	130.27	0	217.05	0	0	1114.62	NZ_CP007060.1	gene1284	HALDL1_RS06450	cupin domain-containing protein;protein_id=WP_009761681.1
gene1744	107.03	44.48	0	0	33.96	87.9	0	54.12	0	0	0	41.49	0	399.5	0	0	344.2	0	1112.68	NZ_CP007060.1	gene1744	HALDL1_RS08770	PGF-CTERM sorting domain-containing protein;protein_id=WP_009761218.1
gene1666	0	18.37	96.3	0	0	0	0	0	16.33	0	284.47	0	0	0	0	219.92	0	476.61	1112	NZ_CP007060.1	gene1666	HALDL1_RS08385	NAD-dependent succinate-semialdehyde dehydrogenase;protein_id=WP_009761295.1
gene3170	579.59	60.22	0	0	11.5	238.01	0	0	0	0	0	112.33	0	108.17	0	0	0	0	1109.82	NZ_CP007061.1	gene3170	HALDL1_RS15890	transcriptional regulator;protein_id=WP_009762212.1
gene58	0	0	0	0	0	0	0	0	10.51	0	0	0	0	0	0	0	1098.5	0	1109.01	NZ_CP007060.1	gene58	HALDL1_RS00290	class I SAM-dependent methyltransferase;protein_id=WP_009486997.1
gene2189	0	120.87	0	0	0	318.49	305.69	0	11.94	51.13	0	300.64	0	0	0	0	0	0	1108.76	NZ_CP007060.1	gene2189	HALDL1_RS11005	hypothetical protein;protein_id=WP_009760761.1
gene1612	0	409.82	0	0	46.94	0	0	0	157.84	0	0	229.36	16.89	0	0	245.32	0	0	1106.17	NZ_CP007060.1	gene1612	HALDL1_RS08110	S-adenosylmethionine synthetase;protein_id=WP_009761349.1
gene2396	0	175.95	0	0	6.72	139.09	33.37	85.63	41.7	0	0	98.47	0	252.85	0	0	272.31	0	1106.09	NZ_CP007060.1	gene2396	HALDL1_RS12045	3-isopropylmalate dehydratase large subunit;protein_id=WP_009487613.1
gene2863	47.87	218.81	26.07	161.86	7.59	98.28	37.73	24.2	61.88	0	0	120.61	0	35.73	70.56	0	0	193.54	1104.73	NZ_CP007060.1	gene2863	HALDL1_RS14395	DNA polymerase II%2C large subunit DP2;protein_id=WP_009487144.1
gene2461	0	179.57	0	0	7.62	157.72	113.54	0	189.15	0	0	148.88	24.66	0	283.08	0	0	0	1104.22	NZ_CP007060.1	gene2461	HALDL1_RS12375	tRNA modifying enzyme;protein_id=WP_009487546.1
gene2036	0	0	0	0	0	0	0	0	0	0	0	0	0	0	0	1097.2	0	0	1097.2	NZ_CP007060.1	gene2036	HALDL1_RS10240	hypothetical protein;protein_id=WP_009760916.1
gene1249	238.2	0	0	0	0	0	0	0	0	0	766.46	92.33	0	0	0	0	0	0	1096.99	NZ_CP007060.1	gene1249	HALDL1_RS06265	RNA 3'-terminal phosphate cyclase;protein_id=WP_009761719.1
gene682	262.33	0	0	0	27.75	71.82	206.79	0	48.45	0	0	67.79	0	130.56	0	0	281.21	0	1096.7	NZ_CP007060.1	gene682	HALDL1_RS03400	HD domain-containing protein;protein_id=WP_009487992.1
gene2277	0	289.93	0	0	39.07	134.82	97.05	0	85.9	0	0	254.53	7.03	183.82	0	0	0	0	1092.15	NZ_CP007060.1	gene2277	HALDL1_RS11445	preprotein translocase subunit SecY;protein_id=WP_049938446.1
gene928	0	0	0	0	0	0	0	0	54.91	0	0	1037.21	0	0	0	0	0	0	1092.12	NZ_CP007060.1	gene928	HALDL1_RS04635	AbrB/MazE/SpoVT family DNA-binding domain-containing protein;protein_id=WP_009762051.1
gene2649	0	131.78	0	0	0	148.82	107.13	0	33.46	0	0	0	0	135.27	534.22	0	0	0	1090.68	NZ_CP007060.1	gene2649	HALDL1_RS13325	malate synthase;protein_id=WP_009487355.1
gene927	0	58.32	0	0	0	922.07	0	0	0	0	0	108.8	0	0	0	0	0	0	1089.19	NZ_CP007060.1	gene927	HALDL1_RS04630	PIN domain-containing protein;protein_id=WP_009762052.1
gene718	286.28	47.59	0	0	4.54	329.17	112.84	0	0	0	0	44.39	0	170.97	0	0	92.06	0	1087.84	NZ_CP007060.1	gene718	HALDL1_RS03580	peptidase M6 immune inhibitor A;protein_id=WP_009487958.1
gene3186	0	124.64	0	368.81	8.65	179.15	21.49	0	6.71	0	0	105.69	0	0	0	271.32	0	0	1086.46	NZ_CP007061.1	gene3186	HALDL1_RS15970	transferase;protein_id=WP_009762229.1
gene159	0	78.43	0	0	0	0	0	127.24	100.69	0	0	97.54	0	0	0	0	0	678.31	1082.21	NZ_CP007060.1	gene159	HALDL1_RS00800	serine protein kinase RIO;protein_id=WP_009486892.1
gene1472	0	0	0	0	0	315.45	0	97.1	0	0	0	148.88	0	0	0	0	0	517.66	1079.09	NZ_CP007060.1	gene1472	HALDL1_RS07400	DNA polymerase;protein_id=WP_009761491.1
gene2209	0	31.59	0	171.37	0	83.24	39.95	0	6.24	0	0	19.64	0	75.66	298.81	189.1	162.97	0	1078.57	NZ_CP007060.1	gene2209	HALDL1_RS11105	carbon monoxide dehydrogenase;protein_id=WP_009760742.1
gene509	0	0	0	0	0	0	0	0	20.25	0	0	0	0	0	0	0	1057.98	0	1078.23	NZ_CP007060.1	gene509	HALDL1_RS02530	hypothetical protein;protein_id=WP_009762188.1
gene1725	0	0	0	0	0	0	0	0	0	0	0	115.67	0	111.38	0	371.17	479.83	0	1078.05	NZ_CP007060.1	gene1725	HALDL1_RS08675	hypothetical protein;protein_id=WP_009761237.1
gene1061	352.07	146.31	0	0	0	0	138.77	0	0	0	0	0	0	0	0	437.92	0	0	1075.07	NZ_CP007060.1	gene1061	HALDL1_RS05320	ArsR family transcriptional regulator;protein_id=WP_009761910.1
gene304	0	0	0	0	0	0	121.69	0	0	0	0	119.68	0	0	0	0	0	832.23	1073.6	NZ_CP007060.1	gene304	HALDL1_RS01520	hypothetical protein;protein_id=WP_009486751.1
gene2594	0	85.98	0	0	26.26	67.97	0	0	137.55	0	532.57	160.39	0	61.78	0	0	0	0	1072.5	NZ_CP007060.1	gene2594	HALDL1_RS13040	heme-dependent peroxidase;protein_id=WP_009487411.1
gene69	0	101.7	0	0	0	536	0	0	0	0	0	189.73	0	243.6	0	0	0	0	1071.03	NZ_CP007060.1	gene69	HALDL1_RS00345	hypothetical protein;protein_id=WP_009486986.1
gene1662	0	24.67	0	0	0	97.53	0	0	7.31	0	764.19	0	0	177.29	0	0	0	0	1070.99	NZ_CP007060.1	gene1662	HALDL1_RS08365	beta-ketoacyl-ACP synthase;protein_id=WP_009761299.1
gene2350	0	46.85	0	0	0	370.38	0	228.03	0	0	0	87.41	0	336.66	0	0	0	0	1069.33	NZ_CP007060.1	gene2350	HALDL1_RS11815	hypothetical protein;protein_id=WP_009487659.1
gene1412	0	142.32	0	0	0	0	0	0	16.87	0	0	0	0	102.26	807.71	0	0	0	1069.16	NZ_CP007060.1	gene1412	HALDL1_RS07095	ABC transporter;protein_id=WP_009761552.1
gene2173	0	70.68	0	0	0	0	134.06	0	0	0	0	131.85	0	0	0	0	273.46	458.43	1068.48	NZ_CP007060.1	gene2173	HALDL1_RS10925	transcriptional regulator;protein_id=WP_009760777.1
gene3013	176.42	91.65	0	596.58	118.97	0	0	0	81.45	0	0	0	0	0	0	0	0	0	1065.07	NZ_CP007061.1	gene3013	HALDL1_RS15130	restriction endonuclease;protein_id=WP_009488253.1
gene1808	0	0	0	0	0	0	68.78	0	0	0	561.52	0	0	0	0	434.11	0	0	1064.41	NZ_CP007060.1	gene1808	HALDL1_RS09090	hypothetical protein;protein_id=WP_009761149.1
gene1344	0	23.43	0	0	0	324.09	0	57.01	6.94	0	0	131.11	4.83	84.16	0	70.12	362.57	0	1064.26	NZ_CP007060.1	gene1344	HALDL1_RS06750	type II secretion protein F;protein_id=WP_009761624.1
gene714	0	0	0	0	0	0	0	0	54.39	0	0	195.7	0	94.22	0	313.98	405.89	0	1064.18	NZ_CP007060.1	gene714	HALDL1_RS03560	MoxR family ATPase;protein_id=WP_009487961.1
gene124	0	0	0	0	0	84.52	162.25	0	0	0	662.3	0	0	153.65	0	0	0	0	1062.72	NZ_CP007060.1	gene124	HALDL1_RS00625	hypothetical protein;protein_id=WP_009486928.1
gene127	0	141.35	0	0	0	279.36	134.06	0	0	0	0	0	0	507.84	0	0	0	0	1062.61	NZ_CP007060.1	gene127	HALDL1_RS00640	hypothetical protein;protein_id=WP_009486925.1
gene1756	0	63.66	166.88	0	0	0	60.38	0	9.43	0	0	0	0	0	0	762.18	0	0	1062.53	NZ_CP007060.1	gene1756	HALDL1_RS08830	glyoxalase;protein_id=WP_009761206.1
gene1743	0	0	0	0	0	0	0	0	0	0	0	0	0	0	0	1062.18	0	0	1062.18	NZ_CP007060.1	gene1743	HALDL1_RS08765	signal recognition particle;protein_id=WP_009761219.1
gene1962	0	67.17	0	0	0	176.99	169.87	0	6.63	0	0	83.53	0	80.44	158.83	0	173.25	145.22	1061.93	NZ_CP007060.1	gene1962	HALDL1_RS09865	tRNA(Met) cytidine acetyltransferase;protein_id=WP_009760993.1
gene224	81.91	68.08	0	0	0	403.64	129.14	0	30.25	0	0	63.5	0	183.44	0	101.88	0	0	1061.84	NZ_CP007060.1	gene224	HALDL1_RS01125	aldehyde dehydrogenase;protein_id=WP_009486830.1
gene1101	0	0	0	0	11.77	121.86	175.45	0	0	0	0	115.03	12.7	0	0	184.56	238.58	199.98	1059.93	NZ_CP007060.1	gene1101	HALDL1_RS05515	hypothetical protein;protein_id=WP_049938627.1
gene277	0	119.14	0	0	0	0	225.99	0	0	0	0	0	0	0	0	713.18	0	0	1058.31	NZ_CP007060.1	gene277	HALDL1_RS01385	hypothetical protein;protein_id=WP_009486779.1
gene1303	0	158.1	0	0	0	156.23	149.95	0	304.46	0	0	147.47	0	142	0	0	0	0	1058.21	NZ_CP007060.1	gene1303	HALDL1_RS06545	30S ribosomal protein S3ae;protein_id=WP_009761662.1
gene2460	0	0	0	0	0	235.88	0	0	0	18.94	0	0	0	214.4	0	357.23	230.9	0	1057.35	NZ_CP007060.1	gene2460	HALDL1_RS12370	spermidine synthase;protein_id=WP_084054908.1
gene511	0	0	321.48	0	0	0	0	0	0	0	0	0	0	0	0	734.16	0	0	1055.64	NZ_CP007060.1	gene511	HALDL1_RS16290	hypothetical protein;protein_id=WP_009762186.1
gene1464	0	24.86	195.48	0	0	49.13	47.15	0	0	0	0	46.37	0	178.61	352.7	0	0	161.24	1055.54	NZ_CP007060.1	gene1464	HALDL1_RS07360	chemotaxis protein CheA;protein_id=WP_009761499.1
gene2179	0	47.39	0	0	18.09	374.59	0	0	0	0	0	0	0	0	0	0	0	614.72	1054.79	NZ_CP007060.1	gene2179	HALDL1_RS10955	YihY/virulence factor BrkB family protein;protein_id=WP_009760771.1
gene2326	0	0	0	0	0	481.23	57.74	0	9.02	0	0	0	0	54.68	215.93	0	235.54	0	1054.14	NZ_CP007060.1	gene2326	HALDL1_RS16400	hypothetical protein;protein_id=WP_084054905.1
gene182	0	209.3	0	0	0	318.19	244.32	0	71.55	0	0	210.25	0	0	0	0	0	0	1053.61	NZ_CP007060.1	gene182	HALDL1_RS00915	tryptophan--tRNA ligase;protein_id=WP_009486867.1
gene2922	0	0	0	0	0	0	0	0	0	0	0	0	0	0	1051.82	0	0	0	1051.82	NZ_CP007060.1	gene2922	HALDL1_RS14690	hypothetical protein;protein_id=WP_009487080.1
gene3219	0	75.13	0	0	0	0	0	0	0	0	0	0	0	0	0	0	0	974.68	1049.81	NZ_CP007061.1	gene3219	HALDL1_RS16135	helix-turn-helix domain-containing protein;protein_id=WP_009762265.1
gene885	0	282.99	0	0	50.84	131.59	94.73	0	59.18	0	0	217.38	13.72	0	0	199.29	0	0	1049.72	NZ_CP007060.1	gene885	HALDL1_RS04420	proline--tRNA ligase;protein_id=WP_009487779.1
gene2835	0	0	0	0	0	1030.13	0	0	19.3	0	0	0	0	0	0	0	0	0	1049.43	NZ_CP007060.1	gene2835	HALDL1_RS14255	sporulation protein YtfJ;protein_id=WP_009487172.1
gene1339	0	0	0	372.86	0	271.68	0	0	6.79	0	0	42.74	0	0	0	0	354.6	0	1048.67	NZ_CP007060.1	gene1339	HALDL1_RS06725	aminopeptidase;protein_id=WP_009761628.1
gene237	0	607.27	0	0	61.83	0	153.59	0	71.96	0	0	151.05	0	0	0	0	0	0	1045.7	NZ_CP007060.1	gene237	HALDL1_RS01190	hypothetical protein;protein_id=WP_009486817.1
gene2129	65.91	150.64	0	0	0	324.77	77.93	66.65	77.09	0	0	102.19	0	98.4	0	81.97	0	0	1045.55	NZ_CP007060.1	gene2129	HALDL1_RS10705	acetyl-CoA carboxylase biotin carboxylase subunit;protein_id=WP_009760822.1
gene1658	0	0	0	528.1	0	0	0	0	0	41.19	0	242.15	0	233.17	0	0	0	0	1044.61	NZ_CP007060.1	gene1658	HALDL1_RS08345	ABC transporter ATP-binding protein;protein_id=WP_009761303.1
gene2735	0	43.72	0	355.76	0	0	62.2	0	0	0	0	61.17	0	78.54	310.17	130.86	0	0	1042.42	NZ_CP007060.1	gene2735	HALDL1_RS13755	YYY membrane protein;protein_id=WP_009487270.1
gene2364	0	30.05	0	0	11.47	59.39	0	0	26.71	0	0	28.03	6.19	53.99	0	359.8	465.13	0	1040.76	NZ_CP007060.1	gene2364	HALDL1_RS11885	membrane protein;protein_id=WP_009487645.1
gene1713	0	106.92	0	0	0	140.87	67.6	0	84.47	0	0	132.98	0	0	0	0	275.8	231.18	1039.82	NZ_CP007060.1	gene1713	HALDL1_RS08615	deoxyribodipyrimidine photo-lyase;protein_id=WP_009761249.1
gene1220	0	0	0	0	0	0	0	0	0	0	0	232.21	0	0	0	0	0	807.39	1039.6	NZ_CP007060.1	gene1220	HALDL1_RS06125	metal-sulfur cluster assembly factor;protein_id=WP_009761748.1
gene1775	0	89.2	0	0	0	176.28	0	0	0	0	0	0	0	160.23	0	266.97	345.12	0	1037.8	NZ_CP007060.1	gene1775	HALDL1_RS08925	DegT/DnrJ/EryC1/StrS family aminotransferase;protein_id=WP_009761186.1
gene2756	78.24	32.51	0	0	24.83	128.52	0	0	0	0	0	60.66	0	0	461.32	0	251.61	0	1037.69	NZ_CP007060.1	gene2756	HALDL1_RS13860	hypothetical protein;protein_id=WP_084054912.1
gene2016	0	74.46	0	0	0	0	94.16	0	7.35	0	0	92.61	0	0	0	0	768.3	0	1036.88	NZ_CP007060.1	gene2016	HALDL1_RS10140	sodium:calcium antiporter;protein_id=WP_009760937.1
gene2245	0	81.13	0	0	12.39	0	61.55	0	0	0	0	242.15	0	0	0	388.5	251.12	0	1036.84	NZ_CP007060.1	gene2245	HALDL1_RS11285	phytoene desaturase;protein_id=WP_009760704.1
gene2609	0	319.01	0	0	0	0	0	0	0	0	0	170.03	0	0	0	545.6	0	0	1034.64	NZ_CP007060.1	gene2609	HALDL1_RS13120	non-canonical purine NTP pyrophosphatase%2C RdgB/HAM1 family;protein_id=WP_009487396.1
gene662	0	211.67	0	0	48.49	501.99	0	0	112.88	0	0	157.95	0	0	0	0	0	0	1032.98	NZ_CP007060.1	gene662	HALDL1_RS03300	50S ribosomal protein L15e;protein_id=WP_009488012.1
gene2513	0	369.02	0	0	14.09	0	209.99	0	163.99	0	0	275.37	0	0	0	0	0	0	1032.46	NZ_CP007060.1	gene2513	HALDL1_RS12635	TrkA family potassium uptake protein;protein_id=WP_009487494.1
gene1461	0	0	0	0	0	638.02	0	0	0	0	0	200.75	0	193.31	0	0	0	0	1032.08	NZ_CP007060.1	gene1461	HALDL1_RS07345	chemotaxis protein CheD;protein_id=WP_009761502.1
gene2361	0	70.48	0	0	0	0	178.25	0	0	0	0	0	0	84.4	333.32	0	363.59	0	1030.04	NZ_CP007060.1	gene2361	HALDL1_RS11870	aminotransferase;protein_id=WP_009487648.1
gene3141	0	96.41	0	0	18.41	0	0	0	0	0	0	0	0	0	0	288.57	0	625.38	1028.77	NZ_CP007061.1	gene3141	HALDL1_RS15770	hypothetical protein;protein_id=WP_009488114.1
gene2064	0	136.72	0	0	0	0	0	0	891.1	0	0	0	0	0	0	0	0	0	1027.82	NZ_CP007060.1	gene2064	HALDL1_RS10380	Like-Sm ribonucleoprotein core;protein_id=WP_009760888.1
gene1860	0	0	0	0	0	0	0	0	10.67	0	0	67.21	14.84	0	0	0	0	934.69	1027.41	NZ_CP007060.1	gene1860	HALDL1_RS09355	hypothetical protein;protein_id=WP_009761095.1
gene1778	304.06	94.77	0	0	0	249.73	0	0	0	0	0	0	0	0	0	378.2	0	0	1026.76	NZ_CP007060.1	gene1778	HALDL1_RS08940	hypothetical protein;protein_id=WP_009761183.1
gene705	0	0	0	0	0	430.9	0	0	0	0	0	203.37	0	391.67	0	0	0	0	1025.94	NZ_CP007060.1	gene705	HALDL1_RS03515	hypothetical protein;protein_id=WP_009487970.1
gene2650	0	224.19	0	0	0	531.68	170.1	0	13.28	0	0	83.65	0	0	0	0	0	0	1022.9	NZ_CP007060.1	gene2650	HALDL1_RS13330	tRNA (guanine(10)-N(2))-dimethyltransferase;protein_id=WP_009487354.1
gene1028	0	0	491.25	0	0	0	355.5	0	0	0	0	174.81	0	0	0	0	0	0	1021.56	NZ_CP007060.1	gene1028	HALDL1_RS05155	hypothetical protein;protein_id=WP_009761942.1
gene781	74.05	0	0	0	0	243.28	58.37	0	0	39.06	0	114.82	0	55.28	436.64	0	0	0	1021.5	NZ_CP007060.1	gene781	HALDL1_RS03895	FAD-binding protein;protein_id=WP_009487893.1
gene1401	0	59.57	0	0	0	235.46	113	144.96	0	0	0	111.13	0	0	0	356.59	0	0	1020.71	NZ_CP007060.1	gene1401	HALDL1_RS07040	MBL fold hydrolase;protein_id=WP_009761563.1
gene577	0	0	0	0	0	0	0	0	0	0	0	0	0	350.44	0	291.95	377.41	0	1019.8	NZ_CP007060.1	gene577	HALDL1_RS02875	TIGR00303 family protein;protein_id=WP_009762123.1
gene236	951.85	65.93	0	0	0	0	0	0	0	0	0	0	0	0	0	0	0	0	1017.78	NZ_CP007060.1	gene236	HALDL1_RS01185	hypothetical protein;protein_id=WP_049938277.1
gene1779	0	242.44	0	0	0	95.83	0	0	0	0	0	45.23	0	0	343.98	290.25	0	0	1017.73	NZ_CP007060.1	gene1779	HALDL1_RS08945	DUF354 domain-containing protein;protein_id=WP_009761181.1
gene1082	0	362.6	0	0	0	0	0	0	0	0	0	0	0	651.36	0	0	0	0	1013.96	NZ_CP007060.1	gene1082	HALDL1_RS05425	ribonuclease P;protein_id=WP_009761889.1
gene318	0	314.45	0	0	31.32	108.08	0	0	125.56	0	211.72	102.02	22.53	98.24	0	0	0	0	1013.92	NZ_CP007060.1	gene318	HALDL1_RS01590	ATP-dependent helicase;protein_id=WP_009486735.1
gene2766	382.25	0	0	0	0	627.89	0	0	0	0	0	0	0	0	0	0	0	0	1010.14	NZ_CP007060.1	gene2766	HALDL1_RS13910	oxidoreductase;protein_id=WP_009487240.1
gene3177	195.03	81.05	0	131.9	9.28	0	15.37	0	9.6	0	125.51	0	6.68	87.35	0	97.03	250.87	0	1009.67	NZ_CP007061.1	gene3177	HALDL1_RS15930	site-specific DNA-methyltransferase;protein_id=WP_009762221.1
gene443	382.25	0	0	0	0	0	0	0	0	0	0	148.17	0	0	0	475.45	0	0	1005.87	NZ_CP007060.1	gene443	HALDL1_RS02205	hypothetical protein;protein_id=WP_009486617.1
gene2201	0	0	0	739.63	0	179.64	86.21	0	0	0	0	0	0	0	0	0	0	0	1005.48	NZ_CP007060.1	gene2201	HALDL1_RS11065	mechanosensitive ion channel family protein;protein_id=WP_009760749.1
gene914	0	0	0	0	0	0	0	0	0	0	0	259.3	0	249.69	493.04	0	0	0	1002.03	NZ_CP007060.1	gene914	HALDL1_RS04565	tRNA (adenine-N1)-methyltransferase;protein_id=WP_009487750.1
gene1456	0	38.26	802.23	0	0	0	0	0	22.67	0	0	0	0	137.44	0	0	0	0	1000.6	NZ_CP007060.1	gene1456	HALDL1_RS07320	flagellin;protein_id=WP_009761507.1
gene2949	0	327.63	0	0	0	0	0	0	44.12	0	0	166.69	0	0	0	0	460.98	0	999.42	NZ_CP007061.1	gene2949	HALDL1_RS14830	hypothetical protein;protein_id=WP_009762281.1
gene946	0	121.75	0	0	0	641.64	38.49	0	0	51.51	0	0	0	145.8	0	0	0	0	999.19	NZ_CP007060.1	gene946	HALDL1_RS04735	NAD(P)/FAD-dependent oxidoreductase;protein_id=WP_009762029.1
gene1714	0	111.2	0	0	0	0	421.85	0	65.89	0	0	0	0	399.5	0	0	0	0	998.44	NZ_CP007060.1	gene1714	HALDL1_RS08620	PaaI family thioesterase;protein_id=WP_009761248.1
gene338	0	92.66	607.24	0	0	91.57	0	112.75	6.86	0	0	86.43	0	0	0	0	0	0	997.51	NZ_CP007060.1	gene338	HALDL1_RS01690	electron transfer flavoprotein;protein_id=WP_009486714.1
gene352	127.82	0	0	0	20.28	419.93	0	0	7.87	0	0	99.1	0	0	0	317.98	0	0	992.98	NZ_CP007060.1	gene352	HALDL1_RS01760	homoserine dehydrogenase;protein_id=WP_009486701.1
gene2820	0	80.58	0	0	0	318.49	152.85	0	0	0	0	150.32	0	289.49	0	0	0	0	991.73	NZ_CP007060.1	gene2820	HALDL1_RS14180	DUF1949 domain-containing protein;protein_id=WP_009487187.1
gene1359	0	105.23	0	0	10.04	0	0	0	0	0	0	98.16	0	94.52	0	0	0	682.59	990.54	NZ_CP007060.1	gene1359	HALDL1_RS06830	arginase;protein_id=WP_084054891.1
gene319	0	0	0	396.85	0	385.55	0	118.68	0	0	0	0	0	87.61	0	0	0	0	988.69	NZ_CP007060.1	gene319	HALDL1_RS01595	hypothetical protein;protein_id=WP_009486734.1
gene1891	0	52.95	0	0	20.22	0	0	0	0	0	819.99	0	0	95.12	0	0	0	0	988.28	NZ_CP007060.1	gene1891	HALDL1_RS09510	diguanylate cyclase;protein_id=WP_009761063.1
gene3199	0	346.29	0	0	0	228.13	0	0	0	0	0	0	0	0	409.44	0	0	0	983.86	NZ_CP007061.1	gene3199	HALDL1_RS16035	hypothetical protein;protein_id=WP_009762244.1
gene681	0	35.26	0	0	0	278.77	0	0	0	0	0	65.78	14.53	0	0	316.63	272.88	0	983.85	NZ_CP007060.1	gene681	HALDL1_RS03395	MFS transporter;protein_id=WP_009487993.1
gene737	0	78.68	0	0	0	621.96	0	0	0	0	0	0	0	282.67	0	0	0	0	983.31	NZ_CP007060.1	gene737	HALDL1_RS03675	50S ribosomal protein L37Ae;protein_id=WP_009487939.1
gene2030	0	0	0	0	0	0	712.59	0	0	0	0	0	0	269.93	0	0	0	0	982.52	NZ_CP007060.1	gene2030	HALDL1_RS10210	hypothetical protein;protein_id=WP_009760922.1
gene836	0	138.34	0	0	30.18	312.46	74.97	0	46.84	0	0	73.74	0	0	0	0	305.86	0	982.39	NZ_CP007060.1	gene836	HALDL1_RS04175	hypothetical protein;protein_id=WP_009487831.1
gene3156	0	118.29	0	0	45.17	0	0	0	140.19	0	0	220.68	0	0	0	0	457.71	0	982.04	NZ_CP007061.1	gene3156	HALDL1_RS15835	hypothetical protein;protein_id=WP_009762199.1
gene1907	0	55.78	0	0	0	220.5	0	0	57.84	0	0	0	0	0	0	0	647.53	0	981.65	NZ_CP007060.1	gene1907	HALDL1_RS09590	carbon monoxide dehydrogenase medium subunit;protein_id=WP_009761046.1
gene910	0	150.72	0	0	0	198.58	0	0	29.77	0	0	0	0	0	0	601.48	0	0	980.55	NZ_CP007060.1	gene910	HALDL1_RS04545	NYN domain-containing protein;protein_id=WP_009487754.1
gene2857	0	0	0	0	0	0	0	0	126.71	0	0	0	0	0	0	853.38	0	0	980.09	NZ_CP007060.1	gene2857	HALDL1_RS14365	hypothetical protein;protein_id=WP_009487150.1
gene1411	0	0	0	0	0	219.03	0	0	0	0	429.07	0	0	0	0	331.71	0	0	979.81	NZ_CP007060.1	gene1411	HALDL1_RS07090	ABC transporter substrate-binding protein;protein_id=WP_009761553.1
gene2788	0	60.65	0	0	0	0	115.05	0	0	0	0	113.15	0	326.86	0	363.07	0	0	978.78	NZ_CP007060.1	gene2788	HALDL1_RS14020	hypothetical protein;protein_id=WP_009487219.1
gene1119	114.02	355.39	0	0	36.18	0	0	0	217.6	0	0	0	0	255.36	0	0	0	0	978.55	NZ_CP007060.1	gene1119	HALDL1_RS05615	NADH dehydrogenase;protein_id=WP_009761852.1
gene86	0	389.71	0	0	0	0	0	0	0	98.92	0	145.4	64.23	280.02	0	0	0	0	978.28	NZ_CP007060.1	gene86	HALDL1_RS00430	ferredoxin family protein;protein_id=WP_009486968.1
gene2831	415.92	0	0	0	0	0	0	0	0	0	0	0	0	0	0	0	0	560.57	976.49	NZ_CP007060.1	gene2831	HALDL1_RS14235	hypothetical protein;protein_id=WP_009487176.1
gene1555	0	0	0	0	0	0	124.56	0	0	0	0	0	0	0	0	0	0	851.89	976.45	NZ_CP007060.1	gene1555	HALDL1_RS07815	hypothetical protein;protein_id=WP_009761409.1
gene1951	0	0	0	0	0	200.39	0	0	0	0	0	47.29	0	728.57	0	0	0	0	976.25	NZ_CP007060.1	gene1951	HALDL1_RS09810	mevalonate kinase;protein_id=WP_009761004.1
gene1996	0	0	0	0	36.6	757.8	0	0	0	0	0	178.83	0	0	0	0	0	0	973.23	NZ_CP007060.1	gene1996	HALDL1_RS10040	acetyltransferase;protein_id=WP_009760958.1
gene588	0	0	0	0	0	713.51	0	0	0	0	0	0	0	259.42	0	0	0	0	972.93	NZ_CP007060.1	gene588	HALDL1_RS02930	hypothetical protein;protein_id=WP_009762112.1
gene114	0	32.26	0	0	0	191.28	122.39	0	0	0	499.61	30.09	0	0	0	96.56	0	0	972.19	NZ_CP007060.1	gene114	HALDL1_RS00575	peptidase S41;protein_id=WP_009486938.1
gene407	0	0	0	0	0	226.56	0	0	0	0	0	0	0	0	0	0	0	743.57	970.13	NZ_CP007060.1	gene407	HALDL1_RS02030	hypothetical protein;protein_id=WP_012659200.1
gene2611	74.46	170.2	0	251.8	59.08	122.32	0	37.65	22.92	0	0	230.92	0	0	0	0	0	0	969.35	NZ_CP007060.1	gene2611	HALDL1_RS13130	serine/threonine protein kinase;protein_id=WP_009487394.1
gene2271	0	273.44	0	0	0	0	64.83	0	101.26	0	0	0	0	0	0	0	528.99	0	968.52	NZ_CP007060.1	gene2271	HALDL1_RS11415	50S ribosomal protein L32e;protein_id=WP_009487739.1
gene2453	0	34.32	0	0	0	542.62	0	0	111.85	87.12	0	192.08	0	0	0	0	0	0	967.99	NZ_CP007060.1	gene2453	HALDL1_RS12335	uridine phosphorylase;protein_id=WP_009487555.1
gene2710	0	46.72	0	0	0	0	0	0	0	0	0	0	0	0	0	559.36	361.55	0	967.63	NZ_CP007060.1	gene2710	HALDL1_RS13630	hypothetical protein;protein_id=WP_009487295.1
gene2410	0	238.28	0	0	0	470.92	0	0	35.3	0	0	222.26	0	0	0	0	0	0	966.76	NZ_CP007060.1	gene2410	HALDL1_RS12115	hypothetical protein;protein_id=WP_009487599.1
gene3152	136.52	283.67	0	0	0	224.25	0	0	109.25	0	0	211.68	0	0	0	0	0	0	965.37	NZ_CP007061.1	gene3152	HALDL1_RS15815	hypothetical protein;protein_id=WP_009488099.1
gene1890	0	546.87	0	0	0	0	0	0	162.02	0	0	255.05	0	0	0	0	0	0	963.94	NZ_CP007060.1	gene1890	HALDL1_RS09505	transcriptional regulator;protein_id=WP_009761064.1
gene162	0	0	0	0	16.85	174.41	0	107.38	0	0	0	164.64	0	158.53	0	0	341.47	0	963.28	NZ_CP007060.1	gene162	HALDL1_RS00815	tryptophan--tRNA ligase;protein_id=WP_009486889.1
gene2860	0	0	0	0	0	444.26	170.56	0	0	0	0	0	0	0	0	0	347.91	0	962.73	NZ_CP007060.1	gene2860	HALDL1_RS14380	GNAT family N-acetyltransferase;protein_id=WP_009487147.1
gene2070	0	0	0	0	0	462.11	147.85	0	0	0	0	72.7	0	280.02	0	0	0	0	962.68	NZ_CP007060.1	gene2070	HALDL1_RS10410	DNA-binding protein;protein_id=WP_009760883.1
gene1619	0	38.88	0	0	0	230.52	73.75	0	0	0	301.05	108.8	0	209.53	0	0	0	0	962.53	NZ_CP007060.1	gene1619	HALDL1_RS08145	phosphoribosylamine--glycine ligase;protein_id=WP_009761342.1
gene194	0	0	161.93	502.67	0	122.09	0	150.33	0	0	0	0	25.45	0	0	0	0	0	962.47	NZ_CP007060.1	gene194	HALDL1_RS00975	hypothetical protein;protein_id=WP_009486860.1
gene3047	0	0	0	0	0	0	0	0	0	0	935.86	0	24.9	0	0	0	0	0	960.76	NZ_CP007061.1	gene3047	HALDL1_RS15305	hypothetical protein;protein_id=WP_009488167.1
gene2921	0	0	0	0	0	775.63	0	0	0	0	0	183.04	0	0	0	0	0	0	958.67	NZ_CP007060.1	gene2921	HALDL1_RS14685	hypothetical protein;protein_id=WP_009487081.1
gene2618	0	484.64	0	0	15.42	0	229.82	0	77.77	0	0	150.68	0	0	0	0	0	0	958.33	NZ_CP007060.1	gene2618	HALDL1_RS13165	translation initiation factor IF-2 subunit gamma;protein_id=WP_009487387.1
gene2442	0	0	0	0	0	0	0	0	0	0	0	0	0	0	0	0	0	957.43	957.43	NZ_CP007060.1	gene2442	HALDL1_RS12280	hypothetical protein;protein_id=WP_009487566.1
gene2119	0	0	0	556.24	0	270.2	129.67	0	0	0	0	0	0	0	0	0	0	0	956.11	NZ_CP007060.1	gene2119	HALDL1_RS10655	dihydropyrimidine dehydrogenase;protein_id=WP_009760833.1
gene177	0	117.76	0	0	0	126.95	20.31	0	19.03	27.18	0	159.78	0	0	151.9	0	331.38	0	954.29	NZ_CP007060.1	gene177	HALDL1_RS00890	DEAD/DEAH box helicase;protein_id=WP_009486872.1
gene332	0	0	0	0	0	0	0	0	0	0	0	0	0	0	0	953.94	0	0	953.94	NZ_CP007060.1	gene332	HALDL1_RS01660	YbaK/EbsC family protein;protein_id=WP_009486720.1
gene1329	0	284.02	0	0	62.43	34.02	32.65	0	183.59	0	0	224.78	3.55	61.84	0	0	66.6	0	953.48	NZ_CP007060.1	gene1329	HALDL1_RS06675	secretion system protein;protein_id=WP_009761637.1
gene2834	0	105.57	0	190.89	17.91	46.36	133.5	0	194.6	0	0	131.29	0	42.14	0	0	90.77	0	953.03	NZ_CP007060.1	gene2834	HALDL1_RS14250	4Fe-4S dicluster domain-containing protein;protein_id=WP_009487173.1
gene240	0	44.84	0	0	0	295.38	113.4	0	0	0	0	111.53	0	0	0	0	0	387.78	952.93	NZ_CP007060.1	gene240	HALDL1_RS01205	ABC transporter substrate-binding protein;protein_id=WP_049938278.1
gene2483	0	49.06	0	0	49.95	387.81	186.11	0	9.69	0	0	152.53	0	117.5	0	0	0	0	952.65	NZ_CP007060.1	gene2483	HALDL1_RS12485	2%2C3-bisphosphoglycerate-independent phosphoglycerate mutase;protein_id=WP_009487522.1
gene1910	0	87.79	0	0	0	173.5	0	0	0	0	0	163.77	0	0	0	525.5	0	0	950.56	NZ_CP007060.1	gene1910	HALDL1_RS09605	(2Fe-2S)-binding protein;protein_id=WP_009761043.1
gene2990	0	478.84	0	0	30.47	0	0	0	0	0	0	297.76	0	143.36	0	0	0	0	950.43	NZ_CP007061.1	gene2990	HALDL1_RS15025	copper-binding protein;protein_id=WP_079892126.1
gene1200	92.91	0	0	0	0	152.61	0	0	11.44	0	0	144.06	0	0	547.82	0	0	0	948.84	NZ_CP007060.1	gene1200	HALDL1_RS06025	ethylammeline chlorohydrolase;protein_id=WP_009761768.1
gene1219	0	123.55	0	0	0	0	0	0	9.15	0	0	115.25	0	221.94	0	0	478.05	0	947.94	NZ_CP007060.1	gene1219	HALDL1_RS06120	phenylacetate-CoA oxygenase subunit PaaI;protein_id=WP_009761749.1
gene2100	0	0	0	0	0	667.63	240.3	0	37.53	0	0	0	0	0	0	0	0	0	945.46	NZ_CP007060.1	gene2100	HALDL1_RS10560	alanine--glyoxylate aminotransferase family protein;protein_id=WP_009760852.1
gene1297	0	103.6	0	0	0	0	393.03	0	46.04	0	0	0	0	0	0	0	400.85	0	943.52	NZ_CP007060.1	gene1297	HALDL1_RS06515	hypothetical protein;protein_id=WP_009761668.1
gene1470	0	43.55	0	0	0	0	0	0	0	0	0	60.93	0	78.23	0	195.52	0	564.96	943.19	NZ_CP007060.1	gene1470	HALDL1_RS07390	DUF1998 domain-containing protein;protein_id=WP_009761493.1
gene3211	0	182.29	0	0	87	0	0	0	81.01	0	0	0	0	0	0	0	0	591.2	941.5	NZ_CP007061.1	gene3211	HALDL1_RS16100	hypothetical protein;protein_id=WP_009762257.1
gene1063	0	51.48	0	0	0	0	0	0	15.25	0	0	144.06	0	0	730.43	0	0	0	941.22	NZ_CP007060.1	gene1063	HALDL1_RS05330	diphosphomevalonate decarboxylase;protein_id=WP_009761908.1
gene305	0	287.58	0	0	0	0	0	0	653.2	0	0	0	0	0	0	0	0	0	940.78	NZ_CP007060.1	gene305	HALDL1_RS01525	peptidase M54;protein_id=WP_009486750.1
gene3055	0	315.9	0	0	0	0	0	0	505.39	0	0	117.86	0	0	0	0	0	0	939.15	NZ_CP007061.1	gene3055	HALDL1_RS15345	hypothetical protein;protein_id=WP_009488175.1
gene1414	356.77	0	0	0	0	0	0	0	0	0	0	138.29	0	0	0	443.76	0	0	938.82	NZ_CP007060.1	gene1414	HALDL1_RS07105	DUF502 domain-containing protein;protein_id=WP_009761550.1
gene1109	0	199.52	0	0	22.85	157.72	0	0	106.4	0	0	0	0	143.36	0	0	308.79	0	938.64	NZ_CP007060.1	gene1109	HALDL1_RS05565	Glu/Leu/Phe/Val dehydrogenase;protein_id=WP_009761862.1
gene496	0	35.19	0	0	0	139.09	0	42.81	0	0	0	131.29	7.25	126.42	0	0	0	456.5	938.55	NZ_CP007060.1	gene496	HALDL1_RS02455	replication protein A;protein_id=WP_009486563.1
gene877	0	0	0	0	0	0	0	0	0	0	0	0	0	0	0	0	935.32	0	935.32	NZ_CP007060.1	gene877	HALDL1_RS04380	DUF371 domain-containing protein;protein_id=WP_049938603.1
gene198	0	0	0	0	0	935.15	0	0	0	0	0	0	0	0	0	0	0	0	935.15	NZ_CP007060.1	gene198	HALDL1_RS00995	chemotaxis protein CheW;protein_id=WP_009486856.1
gene2031	0	0	0	0	0	221.24	212.34	0	0	0	0	104.42	0	0	397.08	0	0	0	935.08	NZ_CP007060.1	gene2031	HALDL1_RS10215	transcriptional regulator;protein_id=WP_009760921.1
gene2348	0	207.97	0	0	15.88	82.2	0	0	0	0	0	38.8	0	0	590.17	0	0	0	935.02	NZ_CP007060.1	gene2348	HALDL1_RS11805	phosphate transporter;protein_id=WP_009487661.1
gene2357	0	51.4	0	0	19.62	152.38	0	0	15.23	0	0	47.94	0	415.51	0	230.77	0	0	932.85	NZ_CP007060.1	gene2357	HALDL1_RS11850	ABC transporter ATP-binding protein;protein_id=WP_009487652.1
gene251	0	109.16	0	0	16.67	345.17	0	159.38	0	0	0	40.73	0	0	0	261.37	0	0	932.48	NZ_CP007060.1	gene251	HALDL1_RS01260	nicotinate phosphoribosyltransferase;protein_id=WP_009486803.1
gene292	0	57.92	0	0	0	0	0	0	0	0	597.91	0	0	0	273.91	0	0	0	929.74	NZ_CP007060.1	gene292	HALDL1_RS01460	TIGR00341 family protein;protein_id=WP_009486763.1
gene898	394.95	112.84	0	0	0	40.55	38.92	0	6.08	0	0	0	0	110.56	145.55	0	79.38	0	928.83	NZ_CP007060.1	gene898	HALDL1_RS04485	dihydropteroate synthase;protein_id=WP_009487766.1
gene871	0	0	0	0	0	0	0	0	0	0	0	0	0	0	0	0	928.59	0	928.59	NZ_CP007060.1	gene871	HALDL1_RS04350	(2Fe-2S) ferredoxin;protein_id=WP_009487794.1
gene1882	0	0	0	0	0	928.57	0	0	0	0	0	0	0	0	0	0	0	0	928.57	NZ_CP007060.1	gene1882	HALDL1_RS09465	hypothetical protein;protein_id=WP_009761073.1
gene1734	0	0	0	0	0	928.57	0	0	0	0	0	0	0	0	0	0	0	0	928.57	NZ_CP007060.1	gene1734	HALDL1_RS08720	hypothetical protein;protein_id=WP_009761228.1
gene418	0	0	0	0	0	928.57	0	0	0	0	0	0	0	0	0	0	0	0	928.57	NZ_CP007060.1	gene418	HALDL1_RS02075	hypothetical protein;protein_id=WP_012659172.1
gene860	0	0	0	0	0	0	0	0	0	0	0	0	0	0	928.07	0	0	0	928.07	NZ_CP007060.1	gene860	HALDL1_RS04295	class I SAM-dependent methyltransferase;protein_id=WP_009487805.1
gene2523	0	255.3	0	0	0	672.74	0	0	0	0	0	0	0	0	0	0	0	0	928.04	NZ_CP007060.1	gene2523	HALDL1_RS12685	hypothetical protein;protein_id=WP_084054909.1
gene1971	0	88.96	0	0	0	0	42.19	0	26.36	0	0	0	0	159.8	0	266.25	344.2	0	927.76	NZ_CP007060.1	gene1971	HALDL1_RS09915	mechanosensitive ion channel family protein;protein_id=WP_009760982.1
gene2632	372.78	25.82	0	0	0	0	0	0	0	65.54	0	96.34	0	0	366.34	0	0	0	926.82	NZ_CP007060.1	gene2632	HALDL1_RS13240	TIGR03557 family F420-dependent LLM class oxidoreductase;protein_id=WP_009487372.1
gene1165	0	230.24	0	0	29.3	404.47	48.53	0	22.74	0	0	190.9	0	0	0	0	0	0	926.18	NZ_CP007060.1	gene1165	HALDL1_RS05845	aldo/keto reductase;protein_id=WP_009761805.1
gene3039	0	140.56	0	0	17.89	0	0	0	0	0	0	262.22	0	504.99	0	0	0	0	925.66	NZ_CP007061.1	gene3039	HALDL1_RS16515	hypothetical protein;protein_id=WP_014053117.1
gene5	0	67.8	0	0	0	268	64.31	0	0	0	0	0	0	0	0	0	524.69	0	924.8	NZ_CP007060.1	gene5	HALDL1_RS00025	S26 family signal peptidase;protein_id=WP_009487051.1
gene465	0	3.95	0	0	3.01	62.4	29.95	0	2.34	5.01	0	95.72	0	99.26	112	141.76	61.09	307.21	923.7	NZ_CP007060.1	gene465	HALDL1_RS02295	PGF-pre-PGF domain-containing protein;protein_id=WP_009486595.1
gene2825	0	21.27	0	0	0	0	161.42	0	12.61	0	0	158.76	17.53	0	0	0	0	551.99	923.58	NZ_CP007060.1	gene2825	HALDL1_RS14205	inorganic phosphate transporter;protein_id=WP_009487182.1
gene172	0	135.88	0	0	0	268.55	193.31	0	60.39	0	0	0	0	0	0	0	262.88	0	921.01	NZ_CP007060.1	gene172	HALDL1_RS00865	2-oxo acid dehydrogenase subunit E2;protein_id=WP_009486877.1
gene2638	0	0	0	0	0	366.27	0	0	0	0	0	0	0	0	0	554.7	0	0	920.97	NZ_CP007060.1	gene2638	HALDL1_RS13270	N-acetyltransferase;protein_id=WP_009487366.1
gene1335	0	0	0	0	0	223.74	178.95	0	0	0	292.19	0	0	0	0	225.89	0	0	920.77	NZ_CP007060.1	gene1335	HALDL1_RS06705	flagellin domain protein;protein_id=WP_009761631.1
gene203	0	184.7	0	0	0	112.31	188.65	0	96.81	0	0	106.02	11.71	0	0	0	219.89	0	920.09	NZ_CP007060.1	gene203	HALDL1_RS01020	ferredoxin--nitrite reductase;protein_id=WP_009486851.1
gene2758	0	123.37	0	0	0	195.05	187.21	0	0	0	0	46.03	0	177.29	0	0	190.94	0	919.89	NZ_CP007060.1	gene2758	HALDL1_RS13870	4-hydroxy-2-oxovalerate aldolase;protein_id=WP_049938717.1
gene2759	0	0	0	0	0	150.52	0	0	0	0	0	0	0	0	540.32	227.96	0	0	918.8	NZ_CP007060.1	gene2759	HALDL1_RS13875	extracellular ligand-binding receptor;protein_id=WP_009487247.1
gene2767	0	192.46	0	0	0	0	162.25	0	0	0	0	0	0	307.31	0	256.01	0	0	918.03	NZ_CP007060.1	gene2767	HALDL1_RS13915	CBS domain-containing protein;protein_id=WP_009487239.1
gene1162	0	0	0	0	0	234.62	0	0	0	0	459.6	221.47	0	0	0	0	0	0	915.69	NZ_CP007060.1	gene1162	HALDL1_RS05830	fructose-1%2C6-bisphosphatase;protein_id=WP_009761808.1
gene2075	0	88.96	0	0	16.98	527.43	0	0	39.53	0	0	82.98	0	159.8	0	0	0	0	915.68	NZ_CP007060.1	gene2075	HALDL1_RS10435	acyl-CoA dehydrogenase;protein_id=WP_009760877.1
gene1312	0	0	0	0	0	0	0	0	0	0	0	177.81	0	0	0	0	737.57	0	915.38	NZ_CP007060.1	gene1312	HALDL1_RS06590	hypothetical protein;protein_id=WP_009761654.1
gene462	0	0	0	0	0	0	0	0	0	0	0	915.19	0	0	0	0	0	0	915.19	NZ_CP007060.1	gene462	HALDL1_RS02280	hypothetical protein;protein_id=WP_009486598.1
gene255	0	22.66	712.85	0	0	0	0	110.29	67.14	0	0	0	0	0	0	0	0	0	912.94	NZ_CP007060.1	gene255	HALDL1_RS01275	aminopeptidase;protein_id=WP_009486800.1
gene2423	0	48.07	0	0	0	0	0	0	0	0	0	0	0	0	0	863.22	0	0	911.29	NZ_CP007060.1	gene2423	HALDL1_RS12180	alcohol dehydrogenase;protein_id=WP_009487586.1
gene1041	0	151.24	0	0	0	0	0	0	12.8	0	669.17	0	0	77.62	0	0	0	0	910.83	NZ_CP007060.1	gene1041	HALDL1_RS05220	bifunctional phosphopantothenoylcysteine decarboxylase/phosphopantothenate--cysteine ligase CoaBC;protein_id=WP_009761930.1
gene1964	0	222.39	0	0	0	0	0	0	65.89	0	0	622.33	0	0	0	0	0	0	910.61	NZ_CP007060.1	gene1964	HALDL1_RS09875	30S ribosomal protein S28e;protein_id=WP_009760991.1
gene2556	0	0	0	0	0	0	0	0	0	0	0	0	0	0	0	907.68	0	0	907.68	NZ_CP007060.1	gene2556	HALDL1_RS12850	hypothetical protein;protein_id=WP_009487450.1
gene3117	907.04	0	0	0	0	0	0	0	0	0	0	0	0	0	0	0	0	0	907.04	NZ_CP007061.1	gene3117	HALDL1_RS15655	hypothetical protein;protein_id=WP_049938762.1
gene1504	0	0	0	0	0	0	0	0	0	0	0	0	0	0	0	0	0	905.36	905.36	NZ_CP007060.1	gene1504	HALDL1_RS07565	helix-turn-helix domain-containing protein;protein_id=WP_009761458.1
gene1567	0	0	0	0	0	0	0	0	0	0	0	214.6	0	0	0	688.59	0	0	903.19	NZ_CP007060.1	gene1567	HALDL1_RS07885	N-acetyltransferase;protein_id=WP_009761395.1
gene994	0	124.17	0	0	0	0	0	0	0	0	0	0	0	297.4	0	0	480.42	0	901.99	NZ_CP007060.1	gene994	HALDL1_RS04975	exonuclease SbcCD subunit D;protein_id=WP_009761979.1
gene2330	0	47.12	0	0	0	0	0	0	0	0	0	0	0	0	0	0	243.08	611.24	901.44	NZ_CP007060.1	gene2330	HALDL1_RS11715	FAD-dependent oxidoreductase;protein_id=WP_009487679.1
gene2004	233.35	24.24	0	0	18.51	95.83	0	0	0	0	0	180.91	0	348.4	0	0	0	0	901.24	NZ_CP007060.1	gene2004	HALDL1_RS10080	oxidoreductase;protein_id=WP_009760950.1
gene899	0	0	0	0	0	0	0	0	17.65	0	0	0	0	0	422.6	0	460.98	0	901.23	NZ_CP007060.1	gene899	HALDL1_RS04490	hypothetical protein;protein_id=WP_009487765.1
gene554	0	155.4	0	0	0	0	0	0	0	0	0	0	10.67	0	734.96	0	0	0	901.03	NZ_CP007060.1	gene554	HALDL1_RS02760	copper transporter;protein_id=WP_084054877.1
gene1477	0	103.39	0	0	0	136.22	261.48	0	35.73	0	0	128.58	49.7	185.72	0	0	0	0	900.82	NZ_CP007060.1	gene1477	HALDL1_RS07425	phosphoesterase;protein_id=WP_049938359.1
gene2057	0	200.48	0	0	0	158.48	152.11	0	5.94	0	0	149.6	16.52	216.08	0	0	0	0	899.21	NZ_CP007060.1	gene2057	HALDL1_RS10345	serine hydroxymethyltransferase;protein_id=WP_009760895.1
gene466	0	73.16	0	0	27.93	0	0	0	10.84	0	0	136.47	0	131.41	518.99	0	0	0	898.8	NZ_CP007060.1	gene466	HALDL1_RS02300	haloacid dehalogenase type II;protein_id=WP_009486594.1
gene108	0	94.77	0	0	0	0	179.77	0	0	0	0	0	0	340.48	0	283.65	0	0	898.67	NZ_CP007060.1	gene108	HALDL1_RS00540	hypothetical protein;protein_id=WP_009486945.1
gene2698	0	129.9	0	0	0	205.38	197.13	0	76.97	0	0	48.47	53.52	186.68	0	0	0	0	898.05	NZ_CP007060.1	gene2698	HALDL1_RS13570	4-demethylwyosine synthase TYW1;protein_id=WP_009487308.1
gene1998	123.88	25.74	0	0	0	305.22	97.65	62.64	0	0	0	96.04	0	184.95	0	0	0	0	896.12	NZ_CP007060.1	gene1998	HALDL1_RS10050	gfo/Idh/MocA family oxidoreductase;protein_id=WP_009760955.1
gene906	0	239.99	0	0	34.36	355.73	227.62	0	0	38.07	0	0	0	0	0	0	0	0	895.77	NZ_CP007060.1	gene906	HALDL1_RS04525	2%2C3%2C4%2C5-tetrahydropyridine-2%2C6-dicarboxylate N-succinyltransferase;protein_id=WP_009487758.1
gene2771	58.68	48.77	0	0	0	192.77	69.38	0	50.57	0	0	204.71	10.05	87.61	173	0	0	0	895.54	NZ_CP007060.1	gene2771	HALDL1_RS13935	DEAD/DEAH box helicase;protein_id=WP_009487235.1
gene886	0	89.26	0	0	21.3	220.5	52.91	0	38.01	0	0	93.66	0	40.08	158.3	33.39	0	144.74	892.15	NZ_CP007060.1	gene886	HALDL1_RS04425	glutamate synthase large subunit;protein_id=WP_009487778.1
gene707	0	27.17	71.21	0	0	375.81	51.53	0	8.05	0	0	76.02	0	0	0	0	105.11	176.21	891.11	NZ_CP007060.1	gene707	HALDL1_RS03525	membrane protein;protein_id=WP_009487968.1
gene232	0	0	0	0	0	890.92	0	0	0	0	0	0	0	0	0	0	0	0	890.92	NZ_CP007060.1	gene232	HALDL1_RS01165	universal stress protein;protein_id=WP_009486822.1
gene2920	0	0	0	0	0	0	60.61	0	0	0	0	0	0	0	0	0	0	829.04	889.65	NZ_CP007060.1	gene2920	HALDL1_RS14680	hypothetical protein;protein_id=WP_009487082.1
gene1228	0	73.8	0	0	0	291.72	0	0	0	0	0	0	0	0	523.58	0	0	0	889.1	NZ_CP007060.1	gene1228	HALDL1_RS06160	phosphoglycolate phosphatase;protein_id=WP_009761740.1
gene1146	0	27.43	0	0	10.47	108.43	104.08	0	8.13	0	424.83	204.71	0	0	0	0	0	0	888.08	NZ_CP007060.1	gene1146	HALDL1_RS05750	ABC transporter ATP-binding protein;protein_id=WP_009761825.1
gene2224	0	218.32	0	0	0	0	82.82	0	135.83	0	0	285.1	9	156.87	0	0	0	0	887.94	NZ_CP007060.1	gene2224	HALDL1_RS11180	CBS domain-containing protein;protein_id=WP_009760726.1
gene764	0	92.05	0	0	0	0	139.69	0	43.63	0	0	68.69	0	66.14	0	0	0	477.66	887.86	NZ_CP007060.1	gene764	HALDL1_RS03810	nucleotide pyrophosphatase;protein_id=WP_009487911.1
gene1788	0	113.47	0	0	21.66	224.25	0	0	67.23	0	0	52.92	0	407.65	0	0	0	0	887.18	NZ_CP007060.1	gene1788	HALDL1_RS08990	hypothetical protein;protein_id=WP_009761169.1
gene382	0	20.44	0	0	0	242.38	232.64	0	0	0	0	0	0	146.88	0	244.72	0	0	887.06	NZ_CP007060.1	gene382	HALDL1_RS01910	carboxylate--amine ligase;protein_id=WP_009486672.1
gene1187	0	0	0	0	0	171.69	41.2	0	0	0	672.65	0	0	0	0	0	0	0	885.54	NZ_CP007060.1	gene1187	HALDL1_RS05960	FAD-binding oxidoreductase;protein_id=WP_009761782.1
gene1715	0	80.19	0	0	12.25	316.96	0	0	0	0	0	59.84	0	0	0	0	0	416.12	885.36	NZ_CP007060.1	gene1715	HALDL1_RS08625	long-chain fatty acid--CoA ligase;protein_id=WP_009761247.1
gene1174	0	0	0	0	10.08	417.27	0	0	0	0	408.7	49.23	0	0	0	0	0	0	885.28	NZ_CP007060.1	gene1174	HALDL1_RS05890	MBL fold hydrolase;protein_id=WP_009761796.1
gene679	0	0	0	0	0	0	42.64	0	13.32	0	0	83.87	0	161.52	0	0	0	583.23	884.58	NZ_CP007060.1	gene679	HALDL1_RS03385	hypothetical protein;protein_id=WP_009487995.1
gene1575	0	26.9	0	0	0	212.67	0	0	0	0	0	0	0	0	0	644.16	0	0	883.73	NZ_CP007060.1	gene1575	HALDL1_RS07925	glycosyl transferase;protein_id=WP_009761387.1
gene33	0	0	0	0	44.07	342.19	273.69	0	0	0	0	0	0	0	0	0	223.31	0	883.26	NZ_CP007060.1	gene33	HALDL1_RS00165	lysine biosynthesis protein LysX;protein_id=WP_009487023.1
gene173	0	255.82	0	0	48.84	202.23	0	0	280.43	0	0	95.45	0	0	0	0	0	0	882.77	NZ_CP007060.1	gene173	HALDL1_RS00870	alpha-ketoacid dehydrogenase subunit beta;protein_id=WP_009486876.1
gene510	0	43.44	0	0	0	515.06	0	0	0	0	0	324.13	0	0	0	0	0	0	882.63	NZ_CP007060.1	gene510	HALDL1_RS02535	hypothetical protein;protein_id=WP_009762187.1
gene2087	585.93	0	0	0	0	0	0	296.27	0	0	0	0	0	0	0	0	0	0	882.2	NZ_CP007060.1	gene2087	HALDL1_RS10495	archease;protein_id=WP_009760865.1
gene2478	0	0	0	0	0	0	0	356.04	0	0	0	0	0	525.66	0	0	0	0	881.7	NZ_CP007060.1	gene2478	HALDL1_RS12460	hypothetical protein;protein_id=WP_009487528.1
gene2934	0	71.08	0	0	0	0	179.77	0	49.13	0	0	88.4	0	0	0	0	183.34	307.36	879.08	NZ_CP007060.1	gene2934	HALDL1_RS14750	thiamine ABC transporter substrate-binding protein;protein_id=WP_009487067.1
gene891	0	76.69	100.51	0	14.64	0	0	0	0	0	0	143.06	0	0	544.04	0	0	0	878.94	NZ_CP007060.1	gene891	HALDL1_RS04450	lysylphosphatidylglycerol synthetase family protein;protein_id=WP_084054885.1
gene1602	0	102.96	0	0	0	0	390.61	0	0	0	0	384.15	0	0	0	0	0	0	877.72	NZ_CP007060.1	gene1602	HALDL1_RS08060	hypothetical protein;protein_id=WP_009761360.1
gene261	0	81.1	0	0	0	106.85	25.64	0	36.04	0	0	0	0	0	0	0	627.59	0	877.22	NZ_CP007060.1	gene261	HALDL1_RS01305	ABC transporter ATP-binding protein;protein_id=WP_009486794.1
gene2278	0	9.63	0	0	0	228.39	73.07	0	0	0	298.27	53.9	3.97	69.2	136.64	0	0	0	873.07	NZ_CP007060.1	gene2278	HALDL1_RS11450	PAS domain S-box protein;protein_id=WP_009487732.1
gene225	0	0	0	0	0	0	0	0	158.84	0	0	0	0	0	0	713.18	0	0	872.02	NZ_CP007060.1	gene225	HALDL1_RS01130	30S ribosomal protein S6e;protein_id=WP_009486829.1
gene2451	0	303.27	0	0	0	85.62	41.09	0	25.67	0	0	0	0	155.65	0	259.34	0	0	870.64	NZ_CP007060.1	gene2451	HALDL1_RS12325	potassium channel protein;protein_id=WP_009487557.1
gene544	149.48	0	0	0	11.86	0	88.38	0	0	0	0	115.89	0	223.18	0	278.9	0	0	867.69	NZ_CP007060.1	gene544	HALDL1_RS02710	extracellular solute-binding protein family 5;protein_id=WP_009762156.1
gene2267	0	282.7	0	0	0	0	0	229.31	335.02	0	0	0	19.41	0	0	0	0	0	866.44	NZ_CP007060.1	gene2267	HALDL1_RS11395	50S ribosomal protein L5;protein_id=WP_009760683.1
gene1533	0	0	0	0	83.06	0	275.12	0	236.34	0	0	270.58	0	0	0	0	0	0	865.1	NZ_CP007060.1	gene1533	HALDL1_RS07705	uridine kinase;protein_id=WP_009761430.1
gene3025	0	0	0	0	0	0	0	0	0	0	0	0	0	89.98	0	449.75	0	324.89	864.62	NZ_CP007061.1	gene3025	HALDL1_RS15200	hypothetical protein;protein_id=WP_009488238.1
gene2874	0	0	0	0	0	528.84	0	0	0	0	0	332.79	0	0	0	0	0	0	861.63	NZ_CP007060.1	gene2874	HALDL1_RS14450	hypothetical protein;protein_id=WP_009487132.1
gene2655	0	0	0	0	0	654.92	0	0	0	0	0	206.07	0	0	0	0	0	0	860.99	NZ_CP007060.1	gene2655	HALDL1_RS13355	response regulator;protein_id=WP_009487349.1
gene1446	0	115.43	0	0	0	570.31	0	0	17.1	0	0	53.83	0	103.68	0	0	0	0	860.35	NZ_CP007060.1	gene1446	HALDL1_RS07270	type II secretion system F domain protein;protein_id=WP_009761517.1
gene2888	0	112.29	0	0	15.59	242.09	0	0	0	0	0	57.13	16.82	256.72	0	0	157.99	0	858.63	NZ_CP007060.1	gene2888	HALDL1_RS14520	xanthine dehydrogenase family protein molybdopterin-binding subunit;protein_id=WP_009487116.1
gene47	0	20.64	0	0	7.88	163.19	78.31	0	0	0	0	192.55	0	148.33	0	247.14	0	0	858.04	NZ_CP007060.1	gene47	HALDL1_RS00235	MFS transporter;protein_id=WP_009487008.1
gene1897	0	60.32	0	0	11.52	0	28.61	0	0	0	467.08	0	0	108.36	0	180.55	0	0	856.44	NZ_CP007060.1	gene1897	HALDL1_RS09540	PAS domain-containing protein;protein_id=WP_009761056.1
gene1780	0	0	0	0	0	107.03	0	0	0	0	0	101.03	0	0	0	648.35	0	0	856.41	NZ_CP007060.1	gene1780	HALDL1_RS08950	hypothetical protein;protein_id=WP_084054921.1
gene595	0	47.25	0	0	0	186.77	134.44	229.96	0	0	0	88.15	0	169.76	0	0	0	0	856.33	NZ_CP007060.1	gene595	HALDL1_RS02960	C4-dicarboxylate ABC transporter substrate-binding protein;protein_id=WP_009762104.1
gene3110	0	53.81	0	0	0	319.01	0	0	0	0	0	0	0	483.27	0	0	0	0	856.09	NZ_CP007061.1	gene3110	HALDL1_RS15620	hypothetical protein;protein_id=WP_009488149.1
gene374	0	397.13	0	0	53.07	78.49	0	0	176.48	0	0	0	8.18	142.68	0	0	0	0	856.03	NZ_CP007060.1	gene374	HALDL1_RS01870	transposase;protein_id=WP_009486680.1
gene658	0	59.78	0	0	0	236.3	0	0	8.86	0	0	55.76	0	107.39	0	0	0	387.78	855.87	NZ_CP007060.1	gene658	HALDL1_RS03280	flavoprotein;protein_id=WP_009488016.1
gene504	0	0	0	0	0	219.76	105.46	0	0	0	0	0	0	99.88	0	0	430.25	0	855.35	NZ_CP007060.1	gene504	HALDL1_RS02495	hypothetical protein;protein_id=WP_049938297.1
gene1903	0	51.88	135.99	0	0	102.53	98.41	0	96.06	0	0	0	0	0	368.05	0	0	0	852.92	NZ_CP007060.1	gene1903	HALDL1_RS09570	acyl esterase;protein_id=WP_009761050.1
gene1290	0	0	0	0	0	247.85	118.94	0	0	0	0	0	0	0	0	0	485.24	0	852.03	NZ_CP007060.1	gene1290	HALDL1_RS06480	carbon-nitrogen family hydrolase;protein_id=WP_009761675.1
gene1647	0	0	0	0	0	686.75	164.79	0	0	0	0	0	0	0	0	0	0	0	851.54	NZ_CP007060.1	gene1647	HALDL1_RS08290	DNA-3-methyladenine glycosylase 2 family protein;protein_id=WP_009761313.1
gene1427	0	0	0	0	0	346.08	166.08	0	0	0	338.97	0	0	0	0	0	0	0	851.13	NZ_CP007060.1	gene1427	HALDL1_RS07170	iron ABC transporter substrate-binding protein;protein_id=WP_009761537.1
gene3191	235.4	195.66	0	0	102.71	0	0	0	43.47	0	0	273.75	0	0	0	0	0	0	850.99	NZ_CP007061.1	gene3191	HALDL1_RS15995	hypothetical protein;protein_id=WP_009762236.1
gene1486	33.93	84.6	0	0	0	139.32	80.23	0	12.53	0	0	26.3	5.81	50.66	0	253.2	163.66	0	850.24	NZ_CP007060.1	gene1486	HALDL1_RS07470	Patched family protein;protein_id=WP_049938650.1
gene1933	557.45	115.83	0	0	176.9	0	0	0	0	0	0	0	0	0	0	0	0	0	850.18	NZ_CP007060.1	gene1933	HALDL1_RS09720	hypothetical protein;protein_id=WP_009761020.1
gene291	0	66.99	0	0	0	264.77	0	0	0	0	0	0	0	0	0	0	518.37	0	850.13	NZ_CP007060.1	gene291	HALDL1_RS01455	DUF541 domain-containing protein;protein_id=WP_009486764.1
gene2072	96.25	0	0	0	15.27	316.2	37.94	0	0	0	309.71	74.62	0	0	0	0	0	0	849.99	NZ_CP007060.1	gene2072	HALDL1_RS10420	hypothetical protein;protein_id=WP_009760880.1
gene2273	0	90.65	0	0	0	0	0	0	53.71	0	0	0	0	162.84	0	542.64	0	0	849.84	NZ_CP007060.1	gene2273	HALDL1_RS11425	50S ribosomal protein L18;protein_id=WP_009487737.1
gene3149	0	75.36	0	0	0	397.16	95.3	0	7.44	0	0	93.72	0	180.5	0	0	0	0	849.48	NZ_CP007061.1	gene3149	HALDL1_RS15805	transcription initiation factor IIB family protein;protein_id=WP_009488096.1
gene1523	0	0	0	0	0	528.84	0	0	0	0	0	0	0	320.46	0	0	0	0	849.3	NZ_CP007060.1	gene1523	HALDL1_RS07655	class I SAM-dependent methyltransferase;protein_id=WP_009761439.1
gene1655	77.19	0	420.4	0	0	0	60.84	0	38.01	0	0	59.84	0	0	0	192.01	0	0	848.29	NZ_CP007060.1	gene1655	HALDL1_RS08330	long-chain fatty acid--CoA ligase;protein_id=WP_009761306.1
gene1237	0	26.48	0	0	0	209.3	200.88	0	0	0	410	0	0	0	0	0	0	0	846.66	NZ_CP007060.1	gene1237	HALDL1_RS06205	ArsR family transcriptional regulator;protein_id=WP_009761731.1
gene1968	0	235.59	0	0	0	93.12	0	0	209.39	0	0	307.65	0	0	0	0	0	0	845.75	NZ_CP007060.1	gene1968	HALDL1_RS09900	methionine synthase;protein_id=WP_009760985.1
gene2095	0	0	0	0	0	296.09	94.73	0	7.4	0	0	93.16	0	0	354.28	0	0	0	845.66	NZ_CP007060.1	gene2095	HALDL1_RS10535	hypothetical protein;protein_id=WP_009760857.1
gene2935	0	53.55	0	435.7	0	105.82	101.57	0	3.97	0	0	0	0	144.28	0	0	0	0	844.89	NZ_CP007060.1	gene2935	HALDL1_RS14755	iron ABC transporter permease;protein_id=WP_009487066.1
gene1966	0	51.8	0	0	0	0	0	0	199.5	0	0	96.63	0	186.1	0	310.08	0	0	844.11	NZ_CP007060.1	gene1966	HALDL1_RS09885	nucleoside-diphosphate kinase;protein_id=WP_009760989.1
gene805	0	0	0	0	47.88	247.85	0	0	55.73	0	0	116.98	0	0	0	375.36	0	0	843.8	NZ_CP007060.1	gene805	HALDL1_RS04015	fructose-bisphosphate aldolase;protein_id=WP_049938328.1
gene2497	0	0	0	0	0	679.67	163.09	0	0	0	0	0	0	0	0	0	0	0	842.76	NZ_CP007060.1	gene2497	HALDL1_RS12555	membrane protein FxsA;protein_id=WP_009487508.1
gene282	54.83	34.18	0	0	0	180.13	0	0	6.75	0	352.87	42.51	14.08	0	0	68.2	88.17	0	841.72	NZ_CP007060.1	gene282	HALDL1_RS01410	transglutaminase domain-containing protein;protein_id=WP_009486773.1
gene2199	547.32	0	0	0	0	149.84	143.81	0	0	0	0	0	0	0	0	0	0	0	840.97	NZ_CP007060.1	gene2199	HALDL1_RS11055	Bacterio-opsin activator HTH domain protein;protein_id=WP_009760751.1
gene1506	0	38.26	802.23	0	0	0	0	0	0	0	0	0	0	0	0	0	0	0	840.49	NZ_CP007060.1	gene1506	HALDL1_RS07570	bacteriocin;protein_id=WP_009761457.1
gene2082	0	0	87.97	0	0	132.65	63.66	0	0	0	0	0	0	120.57	0	0	0	435.37	840.22	NZ_CP007060.1	gene2082	HALDL1_RS10470	aldehyde dehydrogenase;protein_id=WP_009760870.1
gene22	0	0	0	0	0	168.18	0	0	0	0	0	119.07	0	0	0	0	0	551.99	839.24	NZ_CP007060.1	gene22	HALDL1_RS00110	MFS transporter;protein_id=WP_009487034.1
gene2141	0	24.39	0	0	0	385.55	46.26	0	0	0	0	90.98	0	0	0	291.95	0	0	839.13	NZ_CP007060.1	gene2141	HALDL1_RS10765	site-specific DNA-methyltransferase;protein_id=WP_009760810.1
gene1912	0	0	0	0	0	328.82	0	0	0	0	0	38.8	0	149.44	0	0	321.88	0	838.94	NZ_CP007060.1	gene1912	HALDL1_RS09615	MFS transporter;protein_id=WP_009761041.1
gene1603	0	0	0	0	0	0	75.33	0	0	0	614.99	148.17	0	0	0	0	0	0	838.49	NZ_CP007060.1	gene1603	HALDL1_RS08065	hypothetical protein;protein_id=WP_009761359.1
gene1755	0	127.33	0	0	0	0	241.52	0	0	0	0	237.53	0	228.72	0	0	0	0	835.1	NZ_CP007060.1	gene1755	HALDL1_RS08825	diphthine synthase;protein_id=WP_009761208.1
gene844	0	51.96	0	0	0	308.08	147.85	0	15.39	0	0	0	0	0	0	311.04	0	0	834.32	NZ_CP007060.1	gene844	HALDL1_RS04215	rhomboid family intramembrane serine protease;protein_id=WP_009487822.1
gene1370	0	0	0	0	0	0	175.77	0	0	0	0	0	0	0	657.38	0	0	0	833.15	NZ_CP007060.1	gene1370	HALDL1_RS06885	transcriptional regulator;protein_id=WP_009761594.1
gene2598	0	0	0	0	0	278.18	0	0	0	0	0	131.29	0	0	0	421.29	0	0	830.76	NZ_CP007060.1	gene2598	HALDL1_RS13060	hypothetical protein;protein_id=WP_009487407.1
gene1871	0	0	0	0	24.31	0	80.51	51.64	100.59	80.8	0	237.53	0	0	0	254.06	0	0	829.44	NZ_CP007060.1	gene1871	HALDL1_RS09410	X-Pro dipeptidase;protein_id=WP_009761084.1
gene1262	0	177.17	265.38	0	19.33	0	48.01	0	0	64.25	195.98	47.22	10.43	0	0	0	0	0	827.77	NZ_CP007060.1	gene1262	HALDL1_RS06330	AbrB family transcriptional regulator;protein_id=WP_009761706.1
gene1591	0	133.9	0	311.29	7.3	0	72.57	0	68	97.11	0	0	0	137.44	0	0	0	0	827.61	NZ_CP007060.1	gene1591	HALDL1_RS08005	GTPase HflX;protein_id=WP_009761371.1
gene1879	0	36.74	0	0	0	0	0	0	0	0	0	137.08	0	131.99	521.27	0	0	0	827.08	NZ_CP007060.1	gene1879	HALDL1_RS09450	NAD-dependent succinate-semialdehyde dehydrogenase;protein_id=WP_009761076.1
gene1918	0	65.41	0	0	49.95	258.54	0	0	0	0	0	61.01	0	0	0	391.55	0	0	826.46	NZ_CP007060.1	gene1918	HALDL1_RS09645	IclR family transcriptional regulator;protein_id=WP_009761035.1
gene1423	0	0	824.94	0	0	0	0	0	0	0	0	0	0	0	0	0	0	0	824.94	NZ_CP007060.1	gene1423	HALDL1_RS07150	hypothetical protein;protein_id=WP_009761541.1
gene1026	0	88.72	0	0	0	0	0	0	735.98	0	0	0	0	0	0	0	0	0	824.7	NZ_CP007060.1	gene1026	HALDL1_RS05145	50S ribosomal protein L44e;protein_id=WP_009761944.1
gene1652	281.17	14.61	0	0	0	115.46	0	0	0	0	0	108.99	24.07	104.95	0	174.86	0	0	824.11	NZ_CP007060.1	gene1652	HALDL1_RS08315	hypothetical protein;protein_id=WP_009761309.1
gene2911	0	0	0	0	0	0	0	92.25	0	0	0	141.44	0	136.19	0	453.84	0	0	823.72	NZ_CP007060.1	gene2911	HALDL1_RS14635	metallophosphoesterase;protein_id=WP_009487091.1
gene1008	240.34	0	0	0	0	493.48	0	0	0	0	0	0	0	89.71	0	0	0	0	823.53	NZ_CP007060.1	gene1008	HALDL1_RS05045	AI-2E family transporter;protein_id=WP_009761965.1
gene894	0	0	0	0	0	0	0	151.45	0	0	0	0	0	670.8	0	0	0	0	822.25	NZ_CP007060.1	gene894	HALDL1_RS04465	methionyl-tRNA formyltransferase-like protein;protein_id=WP_009487770.1
gene991	0	72.73	0	0	0	63.88	61.32	0	0	0	0	0	3.33	29.03	229.32	48.37	312.68	0	820.66	NZ_CP007060.1	gene991	HALDL1_RS04960	FAD-binding oxidoreductase;protein_id=WP_009761982.1
gene72	0	96.81	0	0	10.56	0	0	134.62	69.66	0	0	129.01	0	0	0	165.58	214.05	0	820.29	NZ_CP007060.1	gene72	HALDL1_RS00360	ATP-dependent DNA helicase;protein_id=WP_009486983.1
gene2540	0	67.94	0	0	0	134.27	0	0	70.45	0	0	221.81	0	122.05	0	203.35	0	0	819.87	NZ_CP007060.1	gene2540	HALDL1_RS12770	tRNA guanosine(15) transglycosylase TgtA;protein_id=WP_009487467.1
gene477	0	48.77	0	0	0	96.39	69.38	0	0	0	377.63	227.46	0	0	0	0	0	0	819.63	NZ_CP007060.1	gene477	HALDL1_RS02355	hydantoinase/oxoprolinase family protein;protein_id=WP_009486583.1
gene3164	0	179.35	0	0	102.71	0	0	0	0	0	0	0	0	0	0	536.8	0	0	818.86	NZ_CP007061.1	gene3164	HALDL1_RS16630	hypothetical protein;protein_id=WP_009762206.1
gene1023	0	0	0	0	0	0	0	0	0	0	0	0	0	0	0	818.4	0	0	818.4	NZ_CP007060.1	gene1023	HALDL1_RS05130	H/ACA RNA-protein complex protein Nop10p;protein_id=WP_009761947.1
gene2875	98.37	91.98	0	0	7.8	161.59	19.39	49.74	42.39	0	0	114.4	0	110.16	0	122.36	0	0	818.18	NZ_CP007060.1	gene2875	HALDL1_RS14455	ERCC4 domain protein;protein_id=WP_009487131.1
gene1441	0	165.14	0	0	0	652.76	0	0	0	0	0	0	0	0	0	0	0	0	817.9	NZ_CP007060.1	gene1441	HALDL1_RS07245	nucleotide pyrophosphohydrolase;protein_id=WP_009761522.1
gene912	0	0	0	0	0	0	0	0	0	0	0	0	0	0	0	0	816.92	0	816.92	NZ_CP007060.1	gene912	HALDL1_RS04555	PUA domain containing protein;protein_id=WP_009487752.1
gene2329	0	53.12	0	0	0	0	0	0	0	0	0	0	0	763.38	0	0	0	0	816.5	NZ_CP007060.1	gene2329	HALDL1_RS11710	hypothetical protein;protein_id=WP_009487680.1
gene113	0	80.74	120.94	0	0	0	87.52	56.14	20.5	29.28	0	21.52	0	82.88	0	138.1	178.53	0	816.15	NZ_CP007060.1	gene113	HALDL1_RS00570	Sec-independent protein translocase TatC;protein_id=WP_009486939.1
gene2683	0	140.16	0	0	26.76	0	265.87	0	0	0	0	130.74	0	251.79	0	0	0	0	815.32	NZ_CP007060.1	gene2683	HALDL1_RS13495	adenine phosphoribosyltransferase;protein_id=WP_009487322.1
gene2084	0	29.89	0	0	0	472.6	0	145.48	0	0	0	167.29	0	0	0	0	0	0	815.26	NZ_CP007060.1	gene2084	HALDL1_RS10480	hypothetical protein;protein_id=WP_009760868.1
gene1217	0	159.87	0	0	30.52	210.63	0	64.84	165.77	33.82	0	149.12	0	0	0	0	0	0	814.57	NZ_CP007060.1	gene1217	HALDL1_RS06110	1%2C2-phenylacetyl-CoA epoxidase subunit A;protein_id=WP_009761751.1
gene1137	0	0	0	0	0	813.93	0	0	0	0	0	0	0	0	0	0	0	0	813.93	NZ_CP007060.1	gene1137	HALDL1_RS05705	hypothetical protein;protein_id=WP_009761834.1
gene310	306.39	0	0	0	0	125.82	0	0	0	0	0	0	0	0	0	381.09	0	0	813.3	NZ_CP007060.1	gene310	HALDL1_RS01550	hypothetical protein;protein_id=WP_009486745.1
gene647	0	0	0	0	0	492	0	0	0	0	0	0	0	0	0	0	321.08	0	813.08	NZ_CP007060.1	gene647	HALDL1_RS03225	CoA transferase;protein_id=WP_009488028.1
gene968	0	65.67	0	0	25.07	173.04	83.04	0	0	0	0	204.18	0	0	0	262.06	0	0	813.06	NZ_CP007060.1	gene968	HALDL1_RS04845	molecular chaperone DnaJ;protein_id=WP_009762007.1
gene2539	0	39.43	0	0	0	467.58	0	0	0	0	0	0	0	0	0	0	305.14	0	812.15	NZ_CP007060.1	gene2539	HALDL1_RS12765	Pyrrolo-quinoline quinone repeat-containing protein;protein_id=WP_009487468.1
gene1601	229.35	47.66	0	0	0	141.27	90.4	0	14.12	0	0	88.9	0	128.41	0	71.32	0	0	811.43	NZ_CP007060.1	gene1601	HALDL1_RS08055	DNA polymerase B region;protein_id=WP_009761361.1
gene2422	0	0	0	0	0	0	811.26	0	0	0	0	0	0	0	0	0	0	0	811.26	NZ_CP007060.1	gene2422	HALDL1_RS12175	hypothetical protein;protein_id=WP_009487587.1
gene54	0	108.31	0	0	0	85.62	82.18	52.71	6.42	0	335.45	101.03	0	38.91	0	0	0	0	810.63	NZ_CP007060.1	gene54	HALDL1_RS00270	xanthine dehydrogenase family protein molybdopterin-binding subunit;protein_id=WP_009487001.1
gene1036	0	0	0	0	23.85	432.11	118.5	0	0	0	0	58.27	0	56.11	0	0	120.86	0	809.7	NZ_CP007060.1	gene1036	HALDL1_RS05195	Na+/H+ antiporter subunit D;protein_id=WP_009761935.1
gene2751	0	22.27	0	0	17	220.05	0	0	6.6	0	172.43	0	0	80.01	157.98	133.3	0	0	809.64	NZ_CP007060.1	gene2751	HALDL1_RS13835	ATPase AAA;protein_id=WP_009487255.1
gene1214	0	0	0	0	0	334.66	0	0	0	0	0	473.85	0	0	0	0	0	0	808.51	NZ_CP007060.1	gene1214	HALDL1_RS06095	N-acetyltransferase;protein_id=WP_084054888.1
gene2519	0	56.35	0	0	0	222.73	213.78	0	0	0	0	315.37	0	0	0	0	0	0	808.23	NZ_CP007060.1	gene2519	HALDL1_RS12665	complex I NDUFA9 subunit family protein;protein_id=WP_009487488.1
gene1280	0	0	0	0	0	289.16	0	0	0	0	0	0	0	0	518.99	0	0	0	808.15	NZ_CP007060.1	gene1280	HALDL1_RS06430	competence/damage-inducible protein A;protein_id=WP_009761686.1
gene1703	0	33.09	0	0	12.64	130.81	62.78	0	0	0	0	0	0	0	469.56	99.05	0	0	807.93	NZ_CP007060.1	gene1703	HALDL1_RS08565	sulfite oxidase;protein_id=WP_009761259.1
gene1343	0	0	0	0	30.47	157.72	0	0	0	0	0	0	0	0	0	0	617.58	0	805.77	NZ_CP007060.1	gene1343	HALDL1_RS06745	methyltransferase domain-containing protein;protein_id=WP_009761625.1
gene1172	0	0	0	0	0	646.36	0	159.17	0	0	0	0	0	0	0	0	0	0	805.53	NZ_CP007060.1	gene1172	HALDL1_RS05880	hypothetical protein;protein_id=WP_009761798.1
gene325	0	0	0	0	0	417.27	0	0	10.43	0	0	0	0	0	0	105.32	272.31	0	805.33	NZ_CP007060.1	gene325	HALDL1_RS01625	DUF402 domain-containing protein;protein_id=WP_009486728.1
gene3008	0	0	0	0	0	804	0	0	0	0	0	0	0	0	0	0	0	0	804	NZ_CP007061.1	gene3008	HALDL1_RS15110	hypothetical protein;protein_id=WP_009488257.1
gene1940	0	0	0	0	0	265.84	0	163.66	69.74	0	0	62.73	0	241.63	0	0	0	0	803.6	NZ_CP007060.1	gene1940	HALDL1_RS09755	DNA-directed RNA polymerase subunit D;protein_id=WP_009761014.1
gene1444	0	0	0	0	0	0	0	0	0	0	0	165.51	0	637.5	0	0	0	0	803.01	NZ_CP007060.1	gene1444	HALDL1_RS07260	hypothetical protein;protein_id=WP_009761519.1
gene1161	0	0	0	0	0	249.73	0	0	18.72	0	0	117.86	0	226.99	0	189.1	0	0	802.4	NZ_CP007060.1	gene1161	HALDL1_RS05825	aldolase;protein_id=WP_009761809.1
gene1751	0	22.69	0	0	13	269.09	129.14	0	33.62	0	0	21.17	0	0	0	135.84	175.61	0	800.16	NZ_CP007060.1	gene1751	HALDL1_RS08805	ATPase AAA;protein_id=WP_009761211.1
gene1388	0	11.91	0	387.78	27.29	0	0	0	28.24	0	0	155.58	4.91	0	0	0	184.39	0	800.1	NZ_CP007060.1	gene1388	HALDL1_RS06975	phosphoribosylformylglycinamidine synthase subunit PurL;protein_id=WP_009761576.1
gene1338	0	0	0	0	0	486.56	0	0	91.17	0	0	0	0	221.13	0	0	0	0	798.86	NZ_CP007060.1	gene1338	HALDL1_RS06720	HD domain-containing protein;protein_id=WP_009761629.1
gene1847	0	0	0	0	0	467.58	0	0	0	0	0	331.02	0	0	0	0	0	0	798.6	NZ_CP007060.1	gene1847	HALDL1_RS09290	hypothetical protein;protein_id=WP_009761108.1
gene2385	0	89.68	0	0	0	708.91	0	0	0	0	0	0	0	0	0	0	0	0	798.59	NZ_CP007060.1	gene2385	HALDL1_RS11990	ArsR family transcriptional regulator;protein_id=WP_009487624.1
gene2388	0	0	0	0	0	375.66	0	0	0	0	0	0	0	85.36	337.12	0	0	0	798.14	NZ_CP007060.1	gene2388	HALDL1_RS12005	hypothetical protein;protein_id=WP_009487621.1
gene1763	115	23.9	0	0	18.25	0	0	0	127.43	0	370.05	44.58	98.46	0	0	0	0	0	797.67	NZ_CP007060.1	gene1763	HALDL1_RS08865	50S ribosomal protein L10;protein_id=WP_009761199.1
gene2697	0	0	0	0	0	140.27	0	0	136.68	0	0	264.82	0	255	0	0	0	0	796.77	NZ_CP007060.1	gene2697	HALDL1_RS13565	DUF120 domain-containing protein;protein_id=WP_009487309.1
gene148	0	149.37	0	0	0	393.6	0	0	73.75	0	0	0	0	178.88	0	0	0	0	795.6	NZ_CP007060.1	gene148	HALDL1_RS00745	ATPase AAA;protein_id=WP_009486904.1
gene709	0	0	0	0	17.5	362.24	0	0	0	0	0	85.48	0	329.26	0	0	0	0	794.48	NZ_CP007060.1	gene709	HALDL1_RS03535	hypothetical protein;protein_id=WP_009487966.1
gene2754	0	0	0	0	0	103.01	0	0	0	0	0	194.48	0	93.63	0	0	403.36	0	794.48	NZ_CP007060.1	gene2754	HALDL1_RS13850	catechol 2%2C3-dioxygenase;protein_id=WP_049938520.1
gene1189	0	38.97	0	0	0	154.04	0	0	11.55	0	0	145.4	0	210.02	0	233.28	0	0	793.26	NZ_CP007060.1	gene1189	HALDL1_RS05970	NADH-dependent flavin oxidoreductase;protein_id=WP_009761780.1
gene2695	0	60.05	39.35	0	11.46	118.68	0	0	4.45	38.11	464.98	56.01	0	0	0	0	0	0	793.09	NZ_CP007060.1	gene2695	HALDL1_RS13555	putative PAS/PAC sensor protein;protein_id=WP_009487311.1
gene3230	0	0	0	0	92.97	481.23	0	0	0	0	0	0	0	218.7	0	0	0	0	792.9	NZ_CP007061.1	gene3230	HALDL1_RS16180	ArsR family transcriptional regulator;protein_id=WP_009762275.1
gene673	150.32	0	0	0	0	0	296.25	0	9.25	0	0	0	0	336.66	0	0	0	0	792.48	NZ_CP007060.1	gene673	HALDL1_RS03355	lipoate--protein ligase family protein;protein_id=WP_009488001.1
gene1783	0	0	0	0	0	0	0	0	35.13	0	0	0	0	284.01	0	473.2	0	0	792.34	NZ_CP007060.1	gene1783	HALDL1_RS08965	hypothetical protein;protein_id=WP_009761174.1
gene2389	0	0	0	0	0	286.64	0	0	0	0	0	67.64	0	0	0	434.11	0	0	788.39	NZ_CP007060.1	gene2389	HALDL1_RS12010	DUF1405 domain-containing protein;protein_id=WP_009487620.1
gene1548	0	0	0	0	0	157.35	113.27	0	0	0	0	0	0	0	0	0	0	516.42	787.04	NZ_CP007060.1	gene1548	HALDL1_RS07780	inorganic phosphate transporter;protein_id=WP_049938363.1
gene2059	0	27.99	0	0	0	553.09	53.09	0	0	0	0	52.21	0	100.55	0	0	0	0	786.93	NZ_CP007060.1	gene2059	HALDL1_RS10355	bifunctional 5%2C10-methylene-tetrahydrofolate dehydrogenase/5%2C10-methylene-tetrahydrofolate cyclohydrolase;protein_id=WP_009760893.1
gene1873	0	78.49	0	0	0	0	74.44	0	0	0	0	73.21	0	282	278.42	0	0	0	786.56	NZ_CP007060.1	gene1873	HALDL1_RS09420	amidohydrolase;protein_id=WP_009761082.1
gene2932	0	0	0	0	0	246	0	0	0	0	0	58.05	0	0	0	0	481.62	0	785.67	NZ_CP007060.1	gene2932	HALDL1_RS14740	sulfurtransferase;protein_id=WP_009487069.1
gene1599	0	57.92	0	0	0	0	0	0	34.32	0	0	0	0	0	0	693.37	0	0	785.61	NZ_CP007060.1	gene1599	HALDL1_RS08045	hypothetical protein;protein_id=WP_009761363.1
gene2408	0	299.28	0	0	30.47	0	37.85	0	165.51	0	0	37.22	0	215.04	0	0	0	0	785.37	NZ_CP007060.1	gene2408	HALDL1_RS12105	NAD(P)/FAD-dependent oxidoreductase;protein_id=WP_009487601.1
gene888	0	151.63	0	0	0	199.78	47.94	0	7.49	0	0	0	0	181.59	0	0	195.57	0	784	NZ_CP007060.1	gene888	HALDL1_RS04435	epimerase;protein_id=WP_009487776.1
gene1078	0	33.09	0	0	0	0	0	0	0	0	0	0	0	237.8	0	0	512.2	0	783.09	NZ_CP007060.1	gene1078	HALDL1_RS05405	DUF2797 domain-containing protein;protein_id=WP_009761893.1
gene2370	0	57.38	0	0	0	0	145.13	0	0	0	0	35.68	0	0	542.79	0	0	0	780.98	NZ_CP007060.1	gene2370	HALDL1_RS11915	glutamyl-tRNA reductase;protein_id=WP_049938702.1
gene2320	0	73.48	0	0	0	435.65	139.38	0	0	0	0	0	0	131.99	0	0	0	0	780.5	NZ_CP007060.1	gene2320	HALDL1_RS11660	HAD family hydrolase;protein_id=WP_009487690.1
gene3057	0	50.85	0	0	0	0	0	0	120.53	0	0	0	0	0	0	608.81	0	0	780.19	NZ_CP007061.1	gene3057	HALDL1_RS15355	hypothetical protein;protein_id=WP_009488177.1
gene520	0	69.79	0	0	0	103.44	16.55	0	0	0	0	97.65	0	62.68	247.55	0	67.51	113.17	778.34	NZ_CP007060.1	gene520	HALDL1_RS02585	ATP-dependent helicase;protein_id=WP_009762178.1
gene2400	0	61.66	0	0	5.89	0	0	0	0	0	0	0	0	110.77	0	0	0	599.94	778.26	NZ_CP007060.1	gene2400	HALDL1_RS12065	multi-sensor signal transduction histidine kinase;protein_id=WP_009487609.1
gene1052	0	65.67	0	0	0	0	124.56	0	97.27	0	0	0	0	235.93	0	0	254.08	0	777.51	NZ_CP007060.1	gene1052	HALDL1_RS05275	cytochrome bc complex cytochrome b subunit;protein_id=WP_009761919.1
gene91	0	72.52	0	0	0	0	0	0	0	0	0	270.58	0	0	0	434.11	0	0	777.21	NZ_CP007060.1	gene91	HALDL1_RS00455	hypothetical protein;protein_id=WP_009486963.1
gene2639	0	0	0	0	0	323.18	0	0	12.11	0	0	0	0	440.63	0	0	0	0	775.92	NZ_CP007060.1	gene2639	HALDL1_RS13275	MBL fold hydrolase;protein_id=WP_009487365.1
gene3107	0	0	0	0	0	0	79.1	0	0	0	0	155.58	0	0	0	0	0	540.95	775.63	NZ_CP007061.1	gene3107	HALDL1_RS15605	hypothetical protein;protein_id=WP_009488152.1
gene2281	108.04	78.57	0	0	0	177.47	42.58	0	0	0	347.64	20.94	0	0	0	0	0	0	775.24	NZ_CP007060.1	gene2281	HALDL1_RS11465	amino acid permease;protein_id=WP_009487729.1
gene2555	0	79.81	0	0	0	315.45	378.46	0	0	0	0	0	0	0	0	0	0	0	773.72	NZ_CP007060.1	gene2555	HALDL1_RS12845	hypothetical protein;protein_id=WP_009487451.1
gene559	0	0	0	0	0	500.54	68.63	0	32.16	0	0	134.99	37.27	0	0	0	0	0	773.59	NZ_CP007060.1	gene559	HALDL1_RS02785	aspartate aminotransferase family protein;protein_id=WP_009762141.1
gene2073	0	0	0	0	0	0	0	0	0	0	0	0	0	0	0	0	772.9	0	772.9	NZ_CP007060.1	gene2073	HALDL1_RS10425	transcriptional regulator;protein_id=WP_009760879.1
gene2195	0	142.16	0	0	0	0	0	0	0	0	0	44.2	48.81	170.24	0	0	366.69	0	772.1	NZ_CP007060.1	gene2195	HALDL1_RS11035	hypothetical protein;protein_id=WP_009760756.1
gene1859	0	0	0	0	0	386.3	123.59	0	144.77	0	0	0	0	117.04	0	0	0	0	771.7	NZ_CP007060.1	gene1859	HALDL1_RS09350	GTP cyclohydrolase IIa;protein_id=WP_009761096.1
gene2574	0	0	0	0	0	0	0	0	0	0	0	0	21.75	0	748.92	0	0	0	770.67	NZ_CP007060.1	gene2574	HALDL1_RS12940	pyruvoyl-dependent arginine decarboxylase;protein_id=WP_009487431.1
gene954	0	0	0	0	0	310.01	0	0	0	0	0	146.31	0	0	0	312.99	0	0	769.31	NZ_CP007060.1	gene954	HALDL1_RS04775	short chain dehydrogenase;protein_id=WP_009762021.1
gene3083	0	113.31	0	184.4	17.31	89.58	21.49	0	43.64	0	0	63.42	18.68	81.42	0	135.66	0	0	768.91	NZ_CP007061.1	gene3083	HALDL1_RS15490	transferase;protein_id=WP_009488205.1
gene1930	0	92.81	0	0	40.5	104.81	0	64.53	137.48	0	0	98.94	0	47.64	0	79.37	102.6	0	768.68	NZ_CP007060.1	gene1930	HALDL1_RS09705	2-oxoacid:acceptor oxidoreductase subunit alpha;protein_id=WP_009761023.1
gene667	0	55.6	0	0	0	659.28	52.73	0	0	0	0	0	0	0	0	0	0	0	767.61	NZ_CP007060.1	gene667	HALDL1_RS03325	cobalamin biosynthesis protein CobD;protein_id=WP_049938588.1
gene866	0	0	455.43	0	0	0	0	0	0	0	0	0	0	312.11	0	0	0	0	767.54	NZ_CP007060.1	gene866	HALDL1_RS04325	DUF4332 domain-containing protein;protein_id=WP_009487799.1
gene2392	0	27.66	0	0	21.12	164	209.88	0	12.29	0	0	25.8	0	198.76	0	0	107.03	0	766.54	NZ_CP007060.1	gene2392	HALDL1_RS12025	acetolactate synthase%2C large subunit%2C biosynthetic type;protein_id=WP_009487617.1
gene1071	0	112.32	0	0	0	0	0	0	16.64	0	0	0	0	201.77	0	0	434.59	0	765.32	NZ_CP007060.1	gene1071	HALDL1_RS05370	ABC transporter ATP-binding protein;protein_id=WP_009761900.1
gene401	0	0	0	0	0	0	0	0	0	0	0	0	0	0	0	0	0	764.59	764.59	NZ_CP007060.1	gene401	HALDL1_RS02000	hypothetical protein;protein_id=WP_009486654.1
gene620	0	146.31	0	0	55.86	289.16	0	0	0	0	0	272.95	0	0	0	0	0	0	764.28	NZ_CP007060.1	gene620	HALDL1_RS03090	thioredoxin;protein_id=WP_009762078.1
gene2629	124.45	51.72	0	0	9.87	255.54	24.53	0	0	0	0	96.48	0	46.45	0	154.8	0	0	763.84	NZ_CP007060.1	gene2629	HALDL1_RS13220	long-chain fatty acid--CoA ligase;protein_id=WP_009487376.1
gene29	0	24.75	0	0	0	195.63	0	0	7.33	62.82	0	323.17	0	0	0	148.14	0	0	761.84	NZ_CP007060.1	gene29	HALDL1_RS00145	acetyl-lysine deacetylase;protein_id=WP_009487027.1
gene2051	0	111.79	0	0	0	220.94	84.82	0	16.56	0	0	41.71	4.61	80.33	0	200.76	0	0	761.52	NZ_CP007060.1	gene2051	HALDL1_RS10315	DUF814 domain-containing protein;protein_id=WP_009760901.1
gene1390	0	154.44	0	0	58.97	244.18	0	0	73.21	0	0	230.49	0	0	0	0	0	0	761.29	NZ_CP007060.1	gene1390	HALDL1_RS06985	imidazole glycerol phosphate synthase subunit HisF;protein_id=WP_009761574.1
gene602	0	0	0	0	0	0	183.41	0	0	0	0	90.19	0	173.7	0	0	0	313.59	760.89	NZ_CP007060.1	gene602	HALDL1_RS02995	thiamine pyrophosphate-dependent dehydrogenase E1 component subunit alpha;protein_id=WP_009762097.1
gene383	0	111.44	0	0	14.18	293.67	0	90.4	33.02	0	0	69.3	15.31	133.46	0	0	0	0	760.78	NZ_CP007060.1	gene383	HALDL1_RS01915	FMN-dependent monooxygenase;protein_id=WP_009486671.1
gene1969	0	227.45	0	0	0	199.78	191.75	0	44.92	0	0	94.29	0	0	0	0	0	0	758.19	NZ_CP007060.1	gene1969	HALDL1_RS09905	Cobalamin-independent synthase MetE domain protein;protein_id=WP_009760984.1
gene2128	0	0	0	0	0	757.8	0	0	0	0	0	0	0	0	0	0	0	0	757.8	NZ_CP007060.1	gene2128	HALDL1_RS10700	hypothetical protein;protein_id=WP_009760823.1
gene3076	0	59.57	0	0	0	470.92	225.99	0	0	0	0	0	0	0	0	0	0	0	756.48	NZ_CP007061.1	gene3076	HALDL1_RS15455	PIN domain-containing protein;protein_id=WP_009488198.1
gene1232	0	0	0	0	0	611.86	0	0	0	0	0	144.39	0	0	0	0	0	0	756.25	NZ_CP007060.1	gene1232	HALDL1_RS06180	amidase;protein_id=WP_009761736.1
gene592	0	36.5	0	0	0	0	69.23	0	0	0	0	0	0	131.13	517.85	0	0	0	754.71	NZ_CP007060.1	gene592	HALDL1_RS02950	MFS transporter;protein_id=WP_009762107.1
gene1613	0	0	0	0	0	0	0	0	0	0	0	0	0	152.48	602.18	0	0	0	754.66	NZ_CP007060.1	gene1613	HALDL1_RS08115	tRNA sulfurtransferase;protein_id=WP_009761348.1
gene2980	255.92	88.63	0	0	6.77	105.09	16.81	0	0	0	137.25	82.67	7.3	0	0	53.05	0	0	753.49	NZ_CP007061.1	gene2980	HALDL1_RS14970	aconitate hydratase;protein_id=WP_009762313.1
gene2205	0	154.44	0	0	0	0	0	0	0	0	0	0	0	0	0	0	597.56	0	752	NZ_CP007060.1	gene2205	HALDL1_RS11085	phosphoribosylanthranilate isomerase;protein_id=WP_009760745.1
gene1368	328.99	102.54	0	0	0	0	129.67	0	0	0	0	63.76	0	122.8	0	0	0	0	747.76	NZ_CP007060.1	gene1368	HALDL1_RS06875	proteasome endopeptidase complex%2C archaeal%2C beta subunit;protein_id=WP_009761597.1
gene2959	0	383.44	0	0	0	0	363.67	0	0	0	0	0	0	0	0	0	0	0	747.11	NZ_CP007061.1	gene2959	HALDL1_RS14875	CRISPR-associated endonuclease Cas2;protein_id=WP_009762290.1
gene2924	0	0	0	0	0	0	0	0	0	0	0	0	0	0	0	0	0	746.14	746.14	NZ_CP007060.1	gene2924	HALDL1_RS14700	universal stress protein;protein_id=WP_009487077.1
gene1377	0	78.68	0	0	52.57	0	0	0	29.14	0	0	0	0	70.67	279.08	235.48	0	0	745.62	NZ_CP007060.1	gene1377	HALDL1_RS06920	Asp-tRNA(Asn)/Glu-tRNA(Gln) amidotransferase subunit GatA;protein_id=WP_009761587.1
gene2757	0	0	0	0	0	744.35	0	0	0	0	0	0	0	0	0	0	0	0	744.35	NZ_CP007060.1	gene2757	HALDL1_RS13865	acetaldehyde dehydrogenase (acetylating);protein_id=WP_009487249.1
gene1747	119.99	0	0	0	0	197.09	141.88	0	0	0	0	46.51	0	89.57	0	149.25	0	0	744.29	NZ_CP007060.1	gene1747	HALDL1_RS08785	hypothetical protein;protein_id=WP_009761215.1
gene2805	280.67	0	0	0	0	461.04	0	0	0	0	0	0	0	0	0	0	0	0	741.71	NZ_CP007060.1	gene2805	HALDL1_RS14105	hypothetical protein;protein_id=WP_009487202.1
gene1754	240.34	0	0	406.35	0	0	94.73	0	0	0	0	0	0	0	0	0	0	0	741.42	NZ_CP007060.1	gene1754	HALDL1_RS08820	aldo/keto reductase;protein_id=WP_009761209.1
gene2876	0	0	0	0	0	503.27	0	0	0	0	0	237.53	0	0	0	0	0	0	740.8	NZ_CP007060.1	gene2876	HALDL1_RS14460	universal stress protein;protein_id=WP_009487130.1
gene1047	0	38.43	0	0	0	379.77	0	0	0	0	0	71.7	0	0	0	0	0	249.29	739.19	NZ_CP007060.1	gene1047	HALDL1_RS05250	peptidase M28;protein_id=WP_009761924.1
gene263	0	166.8	0	0	21.23	219.76	105.46	135.3	90.6	0	0	0	0	0	0	0	0	0	739.15	NZ_CP007060.1	gene263	HALDL1_RS01315	6-phosphogluconate dehydrogenase;protein_id=WP_009486792.1
gene137	0	352.39	0	0	0	0	0	0	34.8	0	0	0	0	0	0	351.57	0	0	738.76	NZ_CP007060.1	gene137	HALDL1_RS00690	nucleoid-structuring protein H-NS;protein_id=WP_009486915.1
gene3162	0	366.58	0	0	62.98	72.45	0	0	168.34	0	0	68.39	0	0	0	0	0	0	738.74	NZ_CP007061.1	gene3162	HALDL1_RS15855	restriction endonuclease;protein_id=WP_009762204.1
gene817	0	43.29	0	0	0	285.16	0	0	12.82	0	0	0	0	0	0	172.74	223.31	0	737.32	NZ_CP007060.1	gene817	HALDL1_RS04075	pyruvate kinase;protein_id=WP_009487852.1
gene1876	0	52.95	0	0	0	0	0	0	0	0	0	98.78	0	380.48	0	0	204.88	0	737.09	NZ_CP007060.1	gene1876	HALDL1_RS09435	D-2-hydroxyacid dehydrogenase;protein_id=WP_009761079.1
gene2156	0	0	0	0	0	265.84	287.05	0	0	0	0	62.73	0	120.82	0	0	0	0	736.44	NZ_CP007060.1	gene2156	HALDL1_RS10840	amidase;protein_id=WP_009760794.1
gene35	0	51.69	0	0	0	136.22	130.74	0	20.42	0	0	128.58	0	61.91	0	206.29	0	0	735.85	NZ_CP007060.1	gene35	HALDL1_RS00175	argininosuccinate lyase;protein_id=WP_009487021.1
gene2167	0	111.94	0	0	0	221.24	0	0	0	0	0	0	0	402.18	0	0	0	0	735.36	NZ_CP007060.1	gene2167	HALDL1_RS10895	NYN domain-containing protein;protein_id=WP_009760783.1
gene969	0	56.83	0	0	10.85	168.47	0	0	21.05	0	0	106.02	0	0	201.58	170.09	0	0	734.89	NZ_CP007060.1	gene969	HALDL1_RS04850	Rieske (2Fe-2S) protein;protein_id=WP_009762006.1
gene2338	138.4	0	0	0	0	113.67	136.38	0	0	0	0	53.65	0	206.64	0	86.07	0	0	734.81	NZ_CP007060.1	gene2338	HALDL1_RS11755	hypothetical protein;protein_id=WP_049938458.1
gene2336	0	17.9	0	0	6.83	141.48	0	0	0	0	0	100.16	0	0	253.93	214.26	0	0	734.56	NZ_CP007060.1	gene2336	HALDL1_RS11745	hypothetical protein;protein_id=WP_009487673.1
gene1495	0	0	0	0	0	0	0	0	0	0	0	78.98	0	0	0	0	655.2	0	734.18	NZ_CP007060.1	gene1495	HALDL1_RS07520	putative transcriptional regulator%2C AsnC family;protein_id=WP_009761467.1
gene672	0	27.71	0	0	0	219.03	0	0	484.31	0	0	0	0	0	0	0	0	0	731.05	NZ_CP007060.1	gene672	HALDL1_RS03350	non-specific serine/threonine protein kinase;protein_id=WP_009488002.1
gene2323	729.75	0	0	0	0	0	0	0	0	0	0	0	0	0	0	0	0	0	729.75	NZ_CP007060.1	gene2323	HALDL1_RS11675	glycosyl transferase family 2;protein_id=WP_009487687.1
gene2449	0	111.79	0	0	0	265.13	84.82	0	0	0	0	0	0	0	0	267.68	0	0	729.42	NZ_CP007060.1	gene2449	HALDL1_RS12315	TrkA-C domain protein;protein_id=WP_009487559.1
gene1062	0	36.58	0	0	0	0	0	0	0	0	0	409.42	0	0	0	0	283.06	0	729.06	NZ_CP007060.1	gene1062	HALDL1_RS05325	endonuclease III;protein_id=WP_009761909.1
gene3194	0	297.85	0	0	134.4	0	0	65.89	32.09	0	0	101.03	0	97.28	0	0	0	0	728.54	NZ_CP007061.1	gene3194	HALDL1_RS16010	regulatory protein IclR;protein_id=WP_009762239.1
gene1874	0	50.44	0	0	0	0	31.89	0	0	0	0	125.47	0	0	0	0	520.46	0	728.26	NZ_CP007060.1	gene1874	HALDL1_RS09425	amidase;protein_id=WP_009761081.1
gene2502	0	72.73	508.39	0	0	0	0	0	100.56	0	0	45.23	0	0	0	0	0	0	726.91	NZ_CP007060.1	gene2502	HALDL1_RS12580	Lrp/AsnC family transcriptional regulator;protein_id=WP_009487504.1
gene1665	0	31.65	0	0	36.25	187.65	60.04	0	0	0	0	0	0	0	0	0	0	410.59	726.18	NZ_CP007060.1	gene1665	HALDL1_RS08380	acetolactate synthase large subunit;protein_id=WP_009761296.1
gene919	0	0	0	0	0	409.49	0	0	122.77	0	0	193.27	0	0	0	0	0	0	725.53	NZ_CP007060.1	gene919	HALDL1_RS04590	hypothetical protein;protein_id=WP_009487745.1
gene1835	0	146.31	0	0	0	578.32	0	0	0	0	0	0	0	0	0	0	0	0	724.63	NZ_CP007060.1	gene1835	HALDL1_RS09225	fosmidomycin resistance protein;protein_id=WP_009761122.1
gene3189	0	115.83	0	0	0	0	125.55	0	9.8	0	256.25	216.09	0	0	0	0	0	0	723.52	NZ_CP007061.1	gene3189	HALDL1_RS15985	hypothetical protein;protein_id=WP_009762232.1
gene1564	0	0	0	0	0	0	0	0	0	0	723.52	0	0	0	0	0	0	0	723.52	NZ_CP007060.1	gene1564	HALDL1_RS07870	ABC transporter;protein_id=WP_009761397.1
gene1197	0	0	0	0	0	244.18	0	0	0	0	478.33	0	0	0	0	0	0	0	722.51	NZ_CP007060.1	gene1197	HALDL1_RS06010	3-hydroxybutyryl-CoA dehydratase;protein_id=WP_009761772.1
gene917	0	39.53	0	0	0	0	0	96.18	0	0	0	73.74	0	0	0	0	0	512.75	722.2	NZ_CP007060.1	gene917	HALDL1_RS04580	MFS transporter;protein_id=WP_009487747.1
gene1574	0	0	0	0	0	449.51	0	0	0	0	0	0	0	272.39	0	0	0	0	721.9	NZ_CP007060.1	gene1574	HALDL1_RS07920	2%2C5-diamino-6-(ribosylamino)-4(3H)-pyrimidinone 5'-phosphate reductase;protein_id=WP_009761388.1
gene1345	0	197.12	0	0	23.16	119.87	172.58	0	71.88	0	0	28.29	0	108.95	0	0	0	0	721.85	NZ_CP007060.1	gene1345	HALDL1_RS06755	type II secretion system protein;protein_id=WP_009761623.1
gene2457	0	0	0	0	20.03	0	198.99	0	0	0	0	0	0	188.44	0	313.98	0	0	721.44	NZ_CP007060.1	gene2457	HALDL1_RS12355	ribose 1%2C5-bisphosphate isomerase;protein_id=WP_009487550.1
gene2237	0	75.13	0	0	14.34	0	71.26	0	0	0	0	0	0	269.93	0	0	290.71	0	721.37	NZ_CP007060.1	gene2237	HALDL1_RS11245	J domain-containing protein;protein_id=WP_084054903.1
gene2164	0	37.82	0	0	28.88	149.5	107.62	0	11.21	0	0	317.51	0	67.94	0	0	0	0	720.48	NZ_CP007060.1	gene2164	HALDL1_RS10880	aminomethyl-transferring glycine dehydrogenase;protein_id=WP_009760786.1
gene1935	0	208.49	0	0	0	206.03	197.74	0	108.1	0	0	0	0	0	0	0	0	0	720.36	NZ_CP007060.1	gene1935	HALDL1_RS09730	GTP 3'%2C8-cyclase MoaA;protein_id=WP_009761018.1
gene2807	0	22.3	0	0	0	352.56	0	0	0	0	345.32	0	0	0	0	0	0	0	720.18	NZ_CP007060.1	gene2807	HALDL1_RS14115	hypothetical protein;protein_id=WP_009487200.1
gene1909	0	10.13	0	0	7.74	40.05	76.89	0	24.02	0	0	151.23	0	0	287.56	121.32	0	0	718.94	NZ_CP007060.1	gene1909	HALDL1_RS09600	carbon monoxide dehydrogenase large subunit;protein_id=WP_009761044.1
gene220	0	26.23	0	0	0	0	0	0	0	0	0	0	10.81	0	0	0	0	680.44	717.48	NZ_CP007060.1	gene220	HALDL1_RS01105	ABC transporter ATP-binding protein;protein_id=WP_009486834.1
gene638	0	0	0	0	0	0	224.39	0	35.05	0	0	0	0	0	0	0	457.71	0	717.15	NZ_CP007060.1	gene638	HALDL1_RS03180	VOC family protein;protein_id=WP_009762060.1
gene1225	0	123.1	0	0	11.75	182.46	0	0	0	0	0	0	0	0	0	0	0	399.23	716.54	NZ_CP007060.1	gene1225	HALDL1_RS06145	PAS/PAC sensor signal transduction histidine kinase;protein_id=WP_009761743.1
gene1188	0	36.42	0	0	0	0	0	0	0	0	0	135.88	0	261.68	0	0	281.82	0	715.8	NZ_CP007060.1	gene1188	HALDL1_RS05965	NAD(P)/FAD-dependent oxidoreductase;protein_id=WP_009761781.1
gene1537	0	0	0	0	0	0	0	0	0	0	0	0	0	0	0	713.18	0	0	713.18	NZ_CP007060.1	gene1537	HALDL1_RS07725	hypothetical protein;protein_id=WP_009761427.1
gene1799	0	86.27	0	0	0	227.34	54.55	0	68.16	0	0	160.95	11.85	103.32	0	0	0	0	712.44	NZ_CP007060.1	gene1799	HALDL1_RS09045	2-succinyl-5-enolpyruvyl-6-hydroxy-3-cyclohexene-1-carboxylic-acid synthase;protein_id=WP_009761158.1
gene2711	0	64.28	0	0	0	508.12	60.96	78.21	0	0	0	0	0	0	0	0	0	0	711.57	NZ_CP007060.1	gene2711	gabD2	succinate-semialdehyde dehydrogenase (NADP(+));protein_id=WP_009487294.1
gene152	0	0	0	0	0	301.96	72.46	0	0	48.48	197.17	0	0	91.49	0	0	0	0	711.56	NZ_CP007060.1	gene152	HALDL1_RS00765	DUF460 domain-containing protein;protein_id=WP_009486900.1
gene2648	0	71.48	0	0	72.78	0	225.99	0	162.37	0	0	177.81	0	0	0	0	0	0	710.43	NZ_CP007060.1	gene2648	HALDL1_RS13320	isocitrate lyase;protein_id=WP_049938709.1
gene794	0	183.29	0	0	0	241.5	0	0	9.05	0	0	56.99	0	219.51	0	0	0	0	710.34	NZ_CP007060.1	gene794	HALDL1_RS03960	amidohydrolase;protein_id=WP_009487877.1
gene1044	0	0	0	0	0	358.31	0	0	0	0	0	0	0	0	0	0	350.74	0	709.05	NZ_CP007060.1	gene1044	HALDL1_RS05235	hypothetical protein;protein_id=WP_009761927.1
gene2380	0	0	0	0	0	708.91	0	0	0	0	0	0	0	0	0	0	0	0	708.91	NZ_CP007060.1	gene2380	HALDL1_RS11965	hypothetical protein;protein_id=WP_009487629.1
gene823	0	0	0	0	0	481.23	0	0	0	0	0	227.13	0	0	0	0	0	0	708.36	NZ_CP007060.1	gene823	HALDL1_RS04110	hypothetical protein;protein_id=WP_009487845.1
gene1794	0	72.42	63.27	0	0	0	45.79	0	3.58	0	0	0	0	86.72	342.49	0	93.4	0	707.67	NZ_CP007060.1	gene1794	HALDL1_RS09020	hypothetical protein;protein_id=WP_009761163.1
gene930	0	39.06	0	0	0	386	74.1	0	28.93	0	0	109.31	0	70.17	0	0	0	0	707.57	NZ_CP007060.1	gene930	HALDL1_RS04655	amidohydrolase;protein_id=WP_009762045.1
gene3128	0	0	0	0	0	224.25	0	0	67.23	0	0	211.68	0	203.83	0	0	0	0	706.99	NZ_CP007061.1	gene3128	HALDL1_RS15705	hypothetical protein;protein_id=WP_009488127.1
gene1428	0	0	0	0	0	516.41	82.61	0	25.8	0	0	81.24	0	0	0	0	0	0	706.06	NZ_CP007060.1	gene1428	HALDL1_RS07175	hypothetical protein;protein_id=WP_009761536.1
gene1844	0	144.62	0	0	0	381.09	0	0	0	0	0	179.86	0	0	0	0	0	0	705.57	NZ_CP007060.1	gene1844	HALDL1_RS09275	hypothetical protein;protein_id=WP_009761111.1
gene1084	0	111.2	0	0	0	0	105.46	0	0	0	0	155.58	0	0	0	332.82	0	0	705.06	NZ_CP007060.1	gene1084	HALDL1_RS05435	mechanosensitive ion channel family protein;protein_id=WP_009761887.1
gene244	0	79.05	0	0	0	234.34	0	0	11.71	0	0	73.74	0	0	0	0	305.86	0	704.7	NZ_CP007060.1	gene244	HALDL1_RS01225	dihydroorotase;protein_id=WP_009486810.1
gene2289	0	56.16	0	0	0	110.99	0	68.33	0	0	0	104.77	0	0	0	0	0	364.28	704.53	NZ_CP007060.1	gene2289	HALDL1_RS11505	RNA-guided pseudouridylation complex pseudouridine synthase subunit Cbf5;protein_id=WP_009487721.1
gene1480	704.15	0	0	0	0	0	0	0	0	0	0	0	0	0	0	0	0	0	704.15	NZ_CP007060.1	gene1480	HALDL1_RS07440	hypothetical protein;protein_id=WP_009761484.1
gene950	0	229.27	0	0	16.41	0	0	0	191.04	0	0	53.46	0	102.96	0	0	110.89	0	704.03	NZ_CP007060.1	gene950	HALDL1_RS04755	2-oxoacid:acceptor oxidoreductase subunit alpha;protein_id=WP_009762025.1
gene3114	0	115.3	0	0	0	0	72.9	0	0	0	0	35.85	0	0	0	230.06	0	249.29	703.4	NZ_CP007061.1	gene3114	HALDL1_RS15640	helix-hairpin-helix domain-containing protein;protein_id=WP_009488143.1
gene1167	0	45.82	0	0	0	0	86.92	0	0	0	0	113.98	0	219.51	0	0	236.4	0	702.63	NZ_CP007060.1	gene1167	HALDL1_RS05855	metal transporter;protein_id=WP_009761803.1
gene2261	0	228.49	0	0	0	0	0	0	473.85	0	0	0	0	0	0	0	0	0	702.34	NZ_CP007060.1	gene2261	HALDL1_RS11365	50S ribosomal protein L29;protein_id=WP_009760689.1
gene1620	0	0	0	0	0	0	75.69	0	0	0	0	148.88	0	0	0	477.73	0	0	702.3	NZ_CP007060.1	gene1620	HALDL1_RS08150	hypothetical protein;protein_id=WP_009761341.1
gene1858	0	0	0	0	0	0	0	0	0	0	0	0	0	0	0	0	701.49	0	701.49	NZ_CP007060.1	gene1858	HALDL1_RS09345	ArsR family transcriptional regulator;protein_id=WP_009761097.1
gene1722	0	0	0	0	0	183.13	351.55	0	0	0	0	0	0	166.46	0	0	0	0	701.14	NZ_CP007060.1	gene1722	HALDL1_RS08660	hypothetical protein;protein_id=WP_009761240.1
gene2843	0	362.6	0	0	0	0	0	0	0	0	0	338.22	0	0	0	0	0	0	700.82	NZ_CP007060.1	gene2843	HALDL1_RS14295	ArsR family transcriptional regulator;protein_id=WP_009487164.1
gene1661	0	42.12	0	0	0	0	0	0	6.24	0	652.27	0	0	0	0	0	0	0	700.63	NZ_CP007060.1	gene1661	HALDL1_RS08360	branched-chain amino acid ABC transporter permease;protein_id=WP_009761300.1
gene1538	0	0	0	0	15.09	312.46	224.92	0	0	0	0	147.47	0	0	0	0	0	0	699.94	NZ_CP007060.1	gene1538	HALDL1_RS07730	uracil-DNA glycosylase;protein_id=WP_009761426.1
gene2008	145.95	181.96	0	0	0	179.8	0	0	134.77	0	0	56.58	0	0	0	0	0	0	699.06	NZ_CP007060.1	gene2008	HALDL1_RS10100	tRNA uridine(34) 5-carboxymethylaminomethyl modification radical SAM/GNAT enzyme Elp3;protein_id=WP_009760946.1
gene830	0	140.05	0	0	13.37	27.68	66.41	0	126.55	0	0	26.13	2.89	150.94	0	0	54.19	90.84	699.05	NZ_CP007060.1	gene830	HALDL1_RS04145	chromosome segregation protein SMC;protein_id=WP_009487838.1
gene2021	0	0	0	0	0	474.3	0	0	0	0	0	223.86	0	0	0	0	0	0	698.16	NZ_CP007060.1	gene2021	HALDL1_RS10165	blue (type 1) copper domain protein;protein_id=WP_009760932.1
gene3225	0	0	0	0	0	0	127.06	0	0	0	0	249.93	0	120.33	0	200.49	0	0	697.81	NZ_CP007061.1	gene3225	HALDL1_RS16160	transcriptional regulator;protein_id=WP_009762270.1
gene1171	0	0	0	0	0	531.68	0	0	39.85	0	0	125.47	0	0	0	0	0	0	697	NZ_CP007060.1	gene1171	HALDL1_RS05875	transcriptional regulator;protein_id=WP_009761799.1
gene1184	0	0	134.94	0	0	406.96	0	0	0	0	0	0	0	0	0	154.08	0	0	695.98	NZ_CP007060.1	gene1184	HALDL1_RS05945	ornithine cyclodeaminase;protein_id=WP_009761785.1
gene188	0	0	0	0	61.23	633.93	0	0	0	0	0	0	0	0	0	0	0	0	695.16	NZ_CP007060.1	gene188	HALDL1_RS00945	Non-histone chromosomal MC1 family protein;protein_id=WP_009486861.1
gene269	0	694.98	0	0	0	0	0	0	0	0	0	0	0	0	0	0	0	0	694.98	NZ_CP007060.1	gene269	rna9	tRNA-Ala
gene605	0	0	0	0	0	203.06	0	0	0	0	0	63.89	0	0	0	205.02	0	222.16	694.13	NZ_CP007060.1	gene605	HALDL1_RS03010	dihydrolipoyl dehydrogenase;protein_id=WP_009762094.1
gene1269	0	34.89	0	0	0	275.85	132.38	0	0	0	0	0	0	250.73	0	0	0	0	693.85	NZ_CP007060.1	gene1269	HALDL1_RS06365	histidine kinase;protein_id=WP_009761699.1
gene2923	0	28.81	0	0	22	341.6	163.93	0	29.87	0	0	53.74	0	51.75	0	0	0	0	691.7	NZ_CP007060.1	gene2923	HALDL1_RS14695	excinuclease ABC subunit UvrC;protein_id=WP_009487079.1
gene2627	90.7	18.85	0	0	0	297.98	35.75	0	0	0	0	0	3.88	0	0	0	0	244.5	691.66	NZ_CP007060.1	gene2627	HALDL1_RS13210	PAS domain S-box protein;protein_id=WP_009487378.1
gene2566	0	0	0	0	0	362.24	0	0	0	0	0	0	0	329.26	0	0	0	0	691.5	NZ_CP007060.1	gene2566	HALDL1_RS12900	hypothetical protein;protein_id=WP_009487440.1
gene487	0	0	0	0	31.84	659.28	0	0	0	0	0	0	0	0	0	0	0	0	691.12	NZ_CP007060.1	gene487	HALDL1_RS02410	hypothetical protein;protein_id=WP_049938295.1
gene610	0	36.1	0	0	0	142.7	0	0	0	0	0	0	0	0	512.25	0	0	0	691.05	NZ_CP007060.1	gene610	HALDL1_RS03035	NAD(P)/FAD-dependent oxidoreductase;protein_id=WP_009762089.1
gene1431	0	217.18	0	0	0	171.69	82.39	0	45.04	0	0	0	17.9	156.05	0	0	0	0	690.25	NZ_CP007060.1	gene1431	HALDL1_RS07190	3-ketoacyl-CoA thiolase;protein_id=WP_009761533.1
gene1334	0	0	0	0	0	140.27	0	0	0	0	0	0	0	0	0	0	549.25	0	689.52	NZ_CP007060.1	gene1334	HALDL1_RS06700	hypothetical protein;protein_id=WP_049938350.1
gene1989	0	0	0	0	8.86	320.93	44	0	0	0	0	129.83	4.78	41.67	0	138.87	0	0	688.94	NZ_CP007060.1	gene1989	HALDL1_RS10005	response regulator receiver modulated GAF sensor protein;protein_id=WP_009760965.1
gene2496	0	0	0	0	11.77	182.8	0	75.03	18.27	0	0	0	0	0	0	0	0	399.96	687.83	NZ_CP007060.1	gene2496	HALDL1_RS12550	thioredoxin domain-containing protein;protein_id=WP_009487509.1
gene1960	0	0	0	0	0	360.26	0	0	0	0	0	0	0	327.46	0	0	0	0	687.72	NZ_CP007060.1	gene1960	HALDL1_RS09855	hypothetical protein;protein_id=WP_009760995.1
gene2306	0	174.66	0	0	16.67	115.06	110.43	0	21.56	0	0	27.15	11.99	209.16	0	0	0	0	686.68	NZ_CP007060.1	gene2306	HALDL1_RS11590	dihydroxy-acid dehydratase;protein_id=WP_009487705.1
gene3200	0	107.75	225.95	0	0	0	81.75	0	0	0	0	80.4	35.52	154.85	0	0	0	0	686.22	NZ_CP007061.1	gene3200	HALDL1_RS16040	hypothetical protein;protein_id=WP_009762245.1
gene1065	0	76.16	0	0	0	0	72.24	0	22.56	0	0	71.04	0	68.41	0	227.96	147.34	0	685.71	NZ_CP007060.1	gene1065	HALDL1_RS05340	ABC transporter substrate-binding protein;protein_id=WP_009761906.1
gene3060	0	94.77	0	0	36.18	374.59	179.77	0	0	0	0	0	0	0	0	0	0	0	685.31	NZ_CP007061.1	gene3060	HALDL1_RS15370	hypothetical protein;protein_id=WP_009488180.1
gene533	0	104.9	0	0	0	207.32	0	0	0	0	0	0	0	0	372.1	0	0	0	684.32	NZ_CP007060.1	gene533	HALDL1_RS02655	hypothetical protein;protein_id=WP_009762166.1
gene144	0	0	0	0	0	0	257.23	0	20.09	0	0	0	0	0	0	405.87	0	0	683.19	NZ_CP007060.1	gene144	HALDL1_RS00725	hypothetical protein;protein_id=WP_009486908.1
gene2295	48.83	50.73	0	0	0	80.2	38.49	0	0	0	0	75.71	0	145.8	0	242.93	0	0	682.69	NZ_CP007060.1	gene2295	HALDL1_RS11535	PAS domain-containing sensor histidine kinase;protein_id=WP_009487716.1
gene2897	104.25	64.99	0	0	0	42.81	164.36	0	0	0	0	60.62	0	77.82	0	0	167.63	0	682.48	NZ_CP007060.1	gene2897	HALDL1_RS14565	hypothetical protein;protein_id=WP_009487106.1
gene2116	0	0	0	0	0	0	0	0	0	0	0	0	12.19	212.5	0	0	457.71	0	682.4	NZ_CP007060.1	gene2116	HALDL1_RS10640	hypothetical protein;protein_id=WP_009760836.1
gene2110	0	0	0	0	0	387.81	93.06	0	21.8	0	0	91.52	0	88.13	0	0	0	0	682.32	NZ_CP007060.1	gene2110	HALDL1_RS10610	short-chain dehydrogenase;protein_id=WP_009760842.1
gene2916	0	0	0	682.02	0	0	0	0	0	0	0	0	0	0	0	0	0	0	682.02	NZ_CP007060.1	gene2916	HALDL1_RS14660	hypothetical protein;protein_id=WP_009487086.1
gene1027	0	78.31	0	0	0	0	0	95.28	0	0	0	0	0	0	0	0	0	507.93	681.52	NZ_CP007060.1	gene1027	HALDL1_RS05150	hypothetical protein;protein_id=WP_009761943.1
gene2847	0	0	0	0	0	0	0	0	14.28	0	0	89.93	0	0	0	577.14	0	0	681.35	NZ_CP007060.1	gene2847	HALDL1_RS14315	hypothetical protein;protein_id=WP_009487160.1
gene59	361.59	0	0	0	0	296.97	0	0	22.26	0	0	0	0	0	0	0	0	0	680.82	NZ_CP007060.1	gene59	HALDL1_RS00295	translation initiation factor IF-6;protein_id=WP_049938268.1
gene2481	0	46.98	0	0	0	464.28	0	0	0	0	0	0	0	168.8	0	0	0	0	680.06	NZ_CP007060.1	gene2481	HALDL1_RS12475	thiamine ABC transporter substrate-binding protein;protein_id=WP_009487525.1
gene1862	0	46.46	0	0	0	183.64	88.13	0	0	0	0	0	0	83.46	0	278.12	0	0	679.81	NZ_CP007060.1	gene1862	HALDL1_RS09365	phosphotransferase family protein;protein_id=WP_009761093.1
gene2873	0	72.39	0	0	5.53	400.61	0	0	42.9	0	0	54.02	0	104.04	0	0	0	0	679.49	NZ_CP007060.1	gene2873	HALDL1_RS14445	glycine--tRNA ligase;protein_id=WP_009487133.1
gene711	0	0	0	0	0	0	0	0	0	0	0	0	0	0	0	0	679.34	0	679.34	NZ_CP007060.1	gene711	HALDL1_RS03545	hypothetical protein;protein_id=WP_009487964.1
gene2435	489.47	0	0	0	0	0	0	0	0	0	0	189.73	0	0	0	0	0	0	679.2	NZ_CP007060.1	gene2435	HALDL1_RS12240	hypothetical protein;protein_id=WP_009487574.1
gene1316	0	41.08	0	0	15.69	162.38	116.89	0	0	0	0	76.64	0	0	0	0	0	266.48	679.16	NZ_CP007060.1	gene1316	HALDL1_RS06610	cystathionine gamma-synthase;protein_id=WP_009761650.1
gene2727	0	23.1	0	0	0	0	0	0	0	0	0	0	0	0	655.56	0	0	0	678.66	NZ_CP007060.1	gene2727	HALDL1_RS13715	hypothetical protein;protein_id=WP_009487278.1
gene909	0	0	0	0	44.64	0	295.69	0	46.18	0	0	290.81	0	0	0	0	0	0	677.32	NZ_CP007060.1	gene909	HALDL1_RS04540	metallophosphoesterase;protein_id=WP_009487755.1
gene1021	0	30.55	160.15	0	0	120.75	0	0	0	0	0	0	0	0	0	365.73	0	0	677.18	NZ_CP007060.1	gene1021	HALDL1_RS05120	blue (type 1) copper domain protein;protein_id=WP_009761949.1
gene3058	0	239.99	0	0	22.91	0	0	0	302.18	0	0	111.93	0	0	0	0	0	0	677.01	NZ_CP007061.1	gene3058	HALDL1_RS15360	hypothetical protein;protein_id=WP_009488178.1
gene708	0	34.99	0	0	4.45	92.21	88.5	0	55.29	0	0	130.56	0	0	0	0	270.78	0	676.78	NZ_CP007060.1	gene708	HALDL1_RS03530	secretion system protein;protein_id=WP_009487967.1
gene2926	0	0	0	0	0	464.28	0	0	0	0	0	0	0	211	0	0	0	0	675.28	NZ_CP007060.1	gene2926	HALDL1_RS14710	copper ABC transporter permease;protein_id=WP_009487075.1
gene1934	0	120.87	0	0	0	0	0	117.65	136.07	0	0	0	9.96	0	0	289.41	0	0	673.96	NZ_CP007060.1	gene1934	HALDL1_RS09725	iron-sulfur cluster carrier protein ApbC;protein_id=WP_009761019.1
gene1928	0	116.64	0	0	0	0	0	0	138.23	0	0	0	0	419.06	0	0	0	0	673.93	NZ_CP007060.1	gene1928	HALDL1_RS09695	Lrp/AsnC family transcriptional regulator;protein_id=WP_009761025.1
gene1700	0	61.21	0	0	23.37	120.97	58.05	0	58.94	0	0	114.19	0	0	0	0	236.83	0	673.56	NZ_CP007060.1	gene1700	HALDL1_RS08550	fatty-acid--CoA ligase;protein_id=WP_049938661.1
gene643	134.69	83.96	0	0	21.37	0	0	0	0	0	0	0	0	0	0	0	433.13	0	673.15	NZ_CP007060.1	gene643	HALDL1_RS03205	EamA/RhaT family transporter;protein_id=WP_009762055.1
gene1337	0	0	0	0	33.87	0	0	0	473.13	0	0	165.51	0	0	0	0	0	0	672.51	NZ_CP007060.1	gene1337	HALDL1_RS06715	twin-arginine translocase TatA/TatE family subunit;protein_id=WP_009761630.1
gene1596	0	82.98	0	0	0	0	0	0	0	0	0	0	0	0	588.7	0	0	0	671.68	NZ_CP007060.1	gene1596	HALDL1_RS08030	class I SAM-dependent methyltransferase;protein_id=WP_009761366.1
gene2477	0	95.86	0	0	0	0	0	0	0	0	0	0	0	0	0	573.82	0	0	669.68	NZ_CP007060.1	gene2477	HALDL1_RS12455	hypothetical protein;protein_id=WP_009487530.1
gene1943	0	57.12	0	0	21.81	0	0	0	270.77	0	0	319.69	0	0	0	0	0	0	669.39	NZ_CP007060.1	gene1943	HALDL1_RS09770	50S ribosomal protein L13;protein_id=WP_009761012.1
gene1073	0	39.53	0	0	0	156.23	149.95	0	11.71	0	0	73.74	0	0	0	236.6	0	0	667.76	NZ_CP007060.1	gene1073	HALDL1_RS05380	branched-chain amino acid ABC transporter permease;protein_id=WP_009761898.1
gene2794	0	0	0	0	0	299.13	86.13	0	4.48	0	0	112.94	0	163.14	0	0	0	0	665.82	NZ_CP007060.1	gene2794	HALDL1_RS14050	two-component sensor histidine kinase;protein_id=WP_009487213.1
gene1701	0	142.16	0	0	0	0	0	0	168.46	0	0	353.59	0	0	0	0	0	0	664.21	NZ_CP007060.1	gene1701	HALDL1_RS08555	winged helix-turn-helix domain-containing protein;protein_id=WP_009761260.1
gene2919	262.33	0	0	0	0	0	103.4	0	0	0	0	101.69	0	195.83	0	0	0	0	663.25	NZ_CP007060.1	gene2919	HALDL1_RS14675	ABC transporter ATP-binding protein;protein_id=WP_009487083.1
gene2709	0	77.22	0	0	0	152.61	73.24	0	0	0	0	360.14	0	0	0	0	0	0	663.21	NZ_CP007060.1	gene2709	HALDL1_RS13625	ferredoxin;protein_id=WP_009487296.1
gene143	0	140.16	0	0	0	0	0	0	0	0	0	522.96	0	0	0	0	0	0	663.12	NZ_CP007060.1	gene143	HALDL1_RS00720	hypothetical protein;protein_id=WP_009486909.1
gene1350	0	83.82	0	0	16	165.65	0	0	0	0	0	0	0	0	0	125.43	0	271.83	662.73	NZ_CP007060.1	gene1350	HALDL1_RS06785	ABC transporter permease;protein_id=WP_009761616.1
gene759	0	0	0	0	0	662.6	0	0	0	0	0	0	0	0	0	0	0	0	662.6	NZ_CP007060.1	gene759	HALDL1_RS03785	ribonuclease H;protein_id=WP_009487917.1
gene1491	0	0	0	0	0	65.54	0	0	0	0	0	92.79	0	119.14	0	0	384.91	0	662.38	NZ_CP007060.1	gene1491	HALDL1_RS07495	hypothetical protein;protein_id=WP_009761472.1
gene1521	0	85.98	0	0	0	169.92	326.18	0	0	0	0	80.2	0	0	0	0	0	0	662.28	NZ_CP007060.1	gene1521	HALDL1_RS07645	hypothetical protein;protein_id=WP_009761441.1
gene1845	151.46	62.94	0	0	0	0	59.7	76.58	9.32	0	0	58.71	0	0	0	0	243.54	0	662.25	NZ_CP007060.1	gene1845	HALDL1_RS09280	GMC family oxidoreductase;protein_id=WP_009761110.1
gene1315	0	311.19	0	0	0	0	118.06	0	0	0	0	232.21	0	0	0	0	0	0	661.46	NZ_CP007060.1	gene1315	HALDL1_RS06605	CBS domain-containing protein;protein_id=WP_009761651.1
gene2535	0	0	0	0	0	392.43	113	0	11.77	0	0	0	0	142.68	0	0	0	0	659.88	NZ_CP007060.1	gene2535	HALDL1_RS12745	sulfatase;protein_id=WP_009487472.1
gene366	0	0	0	477.89	0	0	0	71.46	0	0	0	109.56	0	0	0	0	0	0	658.91	NZ_CP007060.1	gene366	HALDL1_RS01830	RimK family alpha-L-glutamate ligase;protein_id=WP_009486688.1
gene652	0	96.53	0	314.17	0	76.31	54.93	0	22.88	0	0	36.01	0	0	0	57.78	0	0	658.61	NZ_CP007060.1	gene652	HALDL1_RS03250	DNA mismatch repair protein MutS;protein_id=WP_009488023.1
gene2251	0	62.94	0	0	12.02	0	59.7	0	0	0	0	146.77	0	0	0	376.77	0	0	658.2	NZ_CP007060.1	gene2251	HALDL1_RS11315	PAS domain-containing protein;protein_id=WP_009760698.1
gene295	0	0	0	0	0	529.54	127.06	0	0	0	0	0	0	0	0	0	0	0	656.6	NZ_CP007060.1	gene295	HALDL1_RS01475	alpha/beta hydrolase;protein_id=WP_009486760.1
gene864	0	52.45	0	0	0	414.64	0	0	0	0	0	0	0	188.44	0	0	0	0	655.53	NZ_CP007060.1	gene864	HALDL1_RS04315	cation transporter;protein_id=WP_009487801.1
gene1392	0	0	0	0	0	0	0	0	0	0	0	655.08	0	0	0	0	0	0	655.08	NZ_CP007060.1	gene1392	HALDL1_RS06995	DNA-directed RNA polymerase subunit L;protein_id=WP_009761572.1
gene2603	0	62.01	0	0	0	245.09	0	0	9.19	0	0	115.67	0	222.77	0	0	0	0	654.73	NZ_CP007060.1	gene2603	HALDL1_RS13085	NAD+ synthase;protein_id=WP_009487403.1
gene1811	0	0	0	0	7.84	0	233.79	0	18.26	0	318.1	76.64	0	0	0	0	0	0	654.63	NZ_CP007060.1	gene1811	HALDL1_RS09105	FAD-dependent oxidoreductase;protein_id=WP_009761146.1
gene2987	83.97	191.92	0	0	0	0	0	84.91	10.34	0	0	32.55	0	250.73	0	0	0	0	654.42	NZ_CP007061.1	gene2987	HALDL1_RS15005	multicopper oxidase family protein;protein_id=WP_015911533.1
gene2027	0	22.06	0	0	0	348.83	83.7	0	0	0	0	41.16	0	158.53	0	0	0	0	654.28	NZ_CP007060.1	gene2027	HALDL1_RS10195	citrate synthase;protein_id=WP_009760925.1
gene1832	0	83.19	0	0	0	0	0	0	0	0	0	0	0	0	0	248.99	321.88	0	654.06	NZ_CP007060.1	gene1832	HALDL1_RS09210	glucose-1-phosphate thymidylyltransferase;protein_id=WP_084054900.1
gene2328	0	0	0	0	0	330.47	0	0	0	0	0	0	0	0	0	0	323.49	0	653.96	NZ_CP007060.1	gene2328	HALDL1_RS11705	hypothetical protein;protein_id=WP_009487681.1
gene3093	0	142.56	0	0	0	375.66	135.21	0	0	0	0	0	0	0	0	0	0	0	653.43	NZ_CP007061.1	gene3093	HALDL1_RS15540	exodeoxyribonuclease VII large subunit;protein_id=WP_009488215.1
gene988	0	85.98	0	0	0	339.84	108.73	0	118.87	0	0	0	0	0	0	0	0	0	653.42	NZ_CP007060.1	gene988	HALDL1_RS04945	acyltransferase;protein_id=WP_049938335.1
gene27	0	0	0	0	0	0	0	0	0	0	0	0	0	0	0	652.58	0	0	652.58	NZ_CP007060.1	gene27	HALDL1_RS00135	hypothetical protein;protein_id=WP_009487029.1
gene874	0	68.92	0	0	0	136.22	0	0	0	0	0	0	0	0	0	0	0	447.07	652.21	NZ_CP007060.1	gene874	HALDL1_RS04365	universal metal-binding-domain/4Fe-4S-binding-domain containing ABC transporter protein;protein_id=WP_009487791.1
gene908	0	55.23	0	0	21.09	0	0	0	0	0	0	51.52	0	0	0	165.31	0	358.24	651.39	NZ_CP007060.1	gene908	HALDL1_RS04535	4-hydroxy-tetrahydrodipicolinate synthase;protein_id=WP_049938331.1
gene637	0	0	0	0	0	0	0	0	0	0	0	134.12	0	516.6	0	0	0	0	650.72	NZ_CP007060.1	gene637	HALDL1_RS03175	cupin domain-containing protein;protein_id=WP_009762061.1
gene250	0	50.85	0	0	0	201	0	0	0	0	0	158.11	0	0	240.51	0	0	0	650.47	NZ_CP007060.1	gene250	HALDL1_RS01255	hypothetical protein;protein_id=WP_009486804.1
gene1586	0	112.32	0	0	0	221.98	0	0	8.32	0	0	104.77	0	201.77	0	0	0	0	649.16	NZ_CP007060.1	gene1586	HALDL1_RS07980	DNA-3-methyladenine glycosylase 2 family protein;protein_id=WP_009761376.1
gene855	0	129.97	227.13	0	0	85.62	205.45	0	0	0	0	0	0	0	0	0	0	0	648.17	NZ_CP007060.1	gene855	HALDL1_RS04270	acyl-CoA dehydrogenase;protein_id=WP_049938600.1
gene76	0	0	0	0	0	226.56	108.73	0	0	0	0	106.93	0	205.93	0	0	0	0	648.15	NZ_CP007060.1	gene76	HALDL1_RS00380	hypothetical protein;protein_id=WP_009486979.1
gene1558	0	148.92	0	0	18.95	196.22	47.08	60.4	36.77	0	0	138.91	0	0	0	0	0	0	647.25	NZ_CP007060.1	gene1558	HALDL1_RS07835	metal ABC transporter permease;protein_id=WP_009761404.1
gene2029	355.19	0	0	0	0	291.72	0	0	0	0	0	0	0	0	0	0	0	0	646.91	NZ_CP007060.1	gene2029	HALDL1_RS10205	hypothetical protein;protein_id=WP_009760923.1
gene1750	0	0	0	0	0	492	0	0	0	0	0	154.81	0	0	0	0	0	0	646.81	NZ_CP007060.1	gene1750	HALDL1_RS08800	hypothetical protein;protein_id=WP_009761212.1
gene3012	0	402.61	0	0	0	0	0	0	136.32	0	0	107.3	0	0	0	0	0	0	646.23	NZ_CP007061.1	gene3012	HALDL1_RS15125	hypothetical protein;protein_id=WP_009488254.1
gene2137	0	239.52	0	0	24.94	0	82.61	0	141.92	0	0	0	0	156.46	0	0	0	0	645.45	NZ_CP007060.1	gene2137	HALDL1_RS10745	ADP-forming succinate--CoA ligase subunit beta;protein_id=WP_009760814.1
gene725	0	83.19	0	0	0	164.41	0	0	0	0	322.07	0	0	74.72	0	0	0	0	644.39	NZ_CP007060.1	gene725	HALDL1_RS03615	branched-chain amino acid ABC transporter permease;protein_id=WP_009487951.1
gene3015	0	0	0	0	0	0	0	0	0	0	0	0	0	644.36	0	0	0	0	644.36	NZ_CP007061.1	gene3015	HALDL1_RS16490	hypothetical protein;protein_id=WP_009488251.1
gene1221	0	0	0	0	0	0	0	0	0	0	0	0	0	0	0	644.16	0	0	644.16	NZ_CP007060.1	gene1221	HALDL1_RS06130	hypothetical protein;protein_id=WP_009761746.1
gene298	0	83.4	0	0	0	0	158.2	0	0	0	0	77.79	0	0	0	0	322.68	0	642.07	NZ_CP007060.1	gene298	HALDL1_RS01490	pyridoxal 5'-phosphate synthase glutaminase subunit PdxT;protein_id=WP_009486757.1
gene425	0	21.19	333.33	0	0	41.89	80.4	0	0	0	0	0	0	0	0	0	164.01	0	640.82	NZ_CP007060.1	gene425	HALDL1_RS02110	hypothetical protein;protein_id=WP_009486637.1
gene1230	0	40.48	0	0	0	160.02	76.79	0	0	0	0	0	0	0	0	363.51	0	0	640.8	NZ_CP007060.1	gene1230	HALDL1_RS06170	MFS transporter;protein_id=WP_009761738.1
gene2269	0	572.96	0	0	48.61	0	0	0	18.86	0	0	0	0	0	0	0	0	0	640.43	NZ_CP007060.1	gene2269	HALDL1_RS11405	30S ribosomal protein S8;protein_id=WP_009760681.1
gene136	0	0	0	0	29.48	610.45	0	0	0	0	0	0	0	0	0	0	0	0	639.93	NZ_CP007060.1	gene136	HALDL1_RS00685	zinc finger SWIM domain protein;protein_id=WP_009486916.1
gene478	67.8	0	0	0	0	111.37	0	0	8.35	0	0	0	0	50.61	399.76	0	0	0	637.89	NZ_CP007060.1	gene478	HALDL1_RS02360	N-methylhydantoinase;protein_id=WP_009486582.1
gene419	0	0	0	0	0	0	0	0	0	0	0	0	0	637.5	0	0	0	0	637.5	NZ_CP007060.1	gene419	HALDL1_RS02080	hypothetical protein;protein_id=WP_009486640.1
gene1415	0	7.77	0	0	0	30.72	29.49	0	2.3	0	240.72	0	0	139.62	0	186.1	0	0	636.72	NZ_CP007060.1	gene1415	HALDL1_RS07110	methyl-accepting chemotaxis protein;protein_id=WP_009761549.1
gene1718	0	0	0	0	9.83	0	292.95	0	0	0	0	0	0	0	0	0	0	333.92	636.7	NZ_CP007060.1	gene1718	HALDL1_RS08640	NADPH:quinone oxidoreductase family protein;protein_id=WP_009761244.1
gene967	0	72.84	0	0	0	0	0	0	0	0	0	0	0	0	0	0	563.64	0	636.48	NZ_CP007060.1	gene967	HALDL1_RS04840	hypothetical protein;protein_id=WP_009762008.1
gene2882	101.87	0	0	0	0	0	20.08	0	0	0	0	0	0	76.05	0	0	163.8	274.59	636.39	NZ_CP007060.1	gene2882	HALDL1_RS14490	DEAD/DEAH box helicase;protein_id=WP_009487123.1
gene1673	0	119.14	0	0	45.49	470.92	0	0	0	0	0	0	0	0	0	0	0	0	635.55	NZ_CP007060.1	gene1673	HALDL1_RS08420	glyoxalase/bleomycin resistance protein/dioxygenase;protein_id=WP_009761288.1
gene2101	0	0	0	0	0	0	86.92	0	0	0	0	0	0	0	0	548.6	0	0	635.52	NZ_CP007060.1	gene2101	HALDL1_RS10565	mechanosensitive ion channel MscS;protein_id=WP_009760851.1
gene1990	0	0	0	0	20.68	0	513.62	0	0	0	0	101.03	0	0	0	0	0	0	635.33	NZ_CP007060.1	gene1990	HALDL1_RS10010	response regulator;protein_id=WP_009760964.1
gene839	0	0	0	0	0	0	0	0	0	0	0	635.03	0	0	0	0	0	0	635.03	NZ_CP007060.1	gene839	HALDL1_RS04190	hypothetical protein;protein_id=WP_009487827.1
gene2623	0	109.45	0	0	0	0	0	0	25.94	0	0	81.67	0	78.64	0	0	338.78	0	634.48	NZ_CP007060.1	gene2623	HALDL1_RS13190	acetyl-CoA C-acyltransferase;protein_id=WP_009487382.1
gene913	0	0	0	0	171.45	0	0	0	0	0	0	0	0	460.96	0	0	0	0	632.41	NZ_CP007060.1	gene913	HALDL1_RS04560	nascent polypeptide-associated complex protein;protein_id=WP_009487751.1
gene678	0	0	0	0	0	362.24	173.84	0	13.58	0	0	0	0	82.31	0	0	0	0	631.97	NZ_CP007060.1	gene678	HALDL1_RS03380	aminopeptidase;protein_id=WP_009487996.1
gene2719	0	95.04	0	0	18.14	93.91	0	0	21.12	30.16	0	88.65	0	0	0	284.46	0	0	631.48	NZ_CP007060.1	gene2719	HALDL1_RS13675	V-type ATP synthase subunit C;protein_id=WP_009487286.1
gene732	0	26.82	0	0	0	53	0	0	0	0	0	100.05	5.52	48.17	190.24	0	207.51	0	631.31	NZ_CP007060.1	gene732	HALDL1_RS03650	DUF2070 domain-containing protein;protein_id=WP_009487944.1
gene3130	0	72.21	0	0	0	0	0	0	0	0	0	0	0	0	0	0	558.76	0	630.97	NZ_CP007061.1	gene3130	HALDL1_RS15715	hypothetical protein;protein_id=WP_009488125.1
gene2743	0	185.33	0	0	0	0	0	0	0	0	0	0	0	443.89	0	0	0	0	629.22	NZ_CP007060.1	gene2743	HALDL1_RS13795	CopG family transcriptional regulator;protein_id=WP_009487262.1
gene1122	0	0	0	0	0	627.89	0	0	0	0	0	0	0	0	0	0	0	0	627.89	NZ_CP007060.1	gene1122	HALDL1_RS05630	hypothetical protein;protein_id=WP_009761849.1
gene2312	0	0	0	0	0	627.89	0	0	0	0	0	0	0	0	0	0	0	0	627.89	NZ_CP007060.1	gene2312	HALDL1_RS11620	transcription factor S;protein_id=WP_009487699.1
gene751	0	0	0	0	15.16	0	0	96.64	0	0	0	0	0	0	0	0	0	515.19	626.99	NZ_CP007060.1	gene751	HALDL1_RS03745	ABC transporter ATP-binding protein;protein_id=WP_009487925.1
gene3033	0	14.35	0	0	0	0	0	0	0	0	0	53.56	0	0	0	0	0	558.64	626.55	NZ_CP007061.1	gene3033	HALDL1_RS15240	hypothetical protein;protein_id=WP_009488231.1
gene169	0	126.36	0	0	0	499.46	0	0	0	0	0	0	0	0	0	0	0	0	625.82	NZ_CP007060.1	gene169	HALDL1_RS00850	Hsp20/alpha crystallin family protein;protein_id=WP_009486882.1
gene2363	0	128.59	0	0	0	72.61	139.38	0	0	0	0	0	0	0	0	0	284.3	0	624.88	NZ_CP007060.1	gene2363	HALDL1_RS11880	hypothetical protein;protein_id=WP_009487646.1
gene1450	0	0	0	0	0	0	0	0	0	0	0	213.13	0	410.45	0	0	0	0	623.58	NZ_CP007060.1	gene1450	HALDL1_RS07290	flagellin;protein_id=WP_009761513.1
gene1375	0	0	0	0	0	425.34	102.06	0	95.64	0	0	0	0	0	0	0	0	0	623.04	NZ_CP007060.1	gene1375	HALDL1_RS06910	acyl-CoA thioesterase;protein_id=WP_009761589.1
gene492	0	0	0	0	0	323.18	0	0	0	0	0	152.53	0	146.88	0	0	0	0	622.59	NZ_CP007060.1	gene492	HALDL1_RS02435	DUF309 domain-containing protein;protein_id=WP_009486566.1
gene2297	0	0	0	0	0	384.8	0	0	0	0	0	121.08	0	116.59	0	0	0	0	622.47	NZ_CP007060.1	gene2297	HALDL1_RS11545	molybdenum cofactor biosysynthesis protein;protein_id=WP_009487714.1
gene2401	0	170.98	0	0	0	300.36	0	0	11.26	0	0	70.88	0	68.25	0	0	0	0	621.73	NZ_CP007060.1	gene2401	HALDL1_RS12070	FAD-dependent oxidoreductase;protein_id=WP_009487608.1
gene268	0	0	0	0	0	0	313.26	0	0	0	0	308.08	0	0	0	0	0	0	621.34	NZ_CP007060.1	gene268	HALDL1_RS16195	hypothetical protein;protein_id=WP_009486788.1
gene1938	0	243.85	0	0	0	192.77	0	0	144.49	0	0	0	40.19	0	0	0	0	0	621.3	NZ_CP007060.1	gene1938	HALDL1_RS09745	30S ribosomal protein S4;protein_id=WP_009761016.1
gene1633	0	0	0	0	27.93	0	346.92	178.02	0	0	0	68.24	0	0	0	0	0	0	621.11	NZ_CP007060.1	gene1633	HALDL1_RS08215	histidinol-phosphatase;protein_id=WP_009761328.1
gene937	0	36.74	0	0	0	290.43	0	0	87.08	0	0	205.61	0	0	0	0	0	0	619.86	NZ_CP007060.1	gene937	HALDL1_RS04690	phosphate transport system regulatory protein PhoU;protein_id=WP_009762038.1
gene2749	0	0	0	0	0	189.45	0	0	0	0	0	0	0	0	0	430.37	0	0	619.82	NZ_CP007060.1	gene2749	HALDL1_RS13825	saccharopine dehydrogenase;protein_id=WP_009487257.1
gene741	0	51.06	0	0	0	0	0	0	0	0	0	127.01	0	0	0	0	0	441.59	619.66	NZ_CP007060.1	gene741	HALDL1_RS03695	beta-carotene 15%2C15'-monooxygenase;protein_id=WP_009487935.1
gene1727	0	102.96	0	0	78.62	406.96	0	0	30.5	0	0	0	0	0	0	0	0	0	619.04	NZ_CP007060.1	gene1727	HALDL1_RS08685	Lrp/AsnC family transcriptional regulator;protein_id=WP_009761235.1
gene9	0	42.66	0	0	0	168.61	0	0	0	0	0	0	0	76.63	0	0	330.11	0	618.01	NZ_CP007060.1	gene9	HALDL1_RS00045	alanine--glyoxylate aminotransferase family protein;protein_id=WP_009487047.1
gene1853	0	0	0	0	0	0	0	0	11.44	0	0	144.06	0	0	0	462.25	0	0	617.75	NZ_CP007060.1	gene1853	HALDL1_RS09320	triose-phosphate isomerase;protein_id=WP_009761102.1
gene727	0	58.22	0	0	0	0	0	0	0	0	450.78	108.61	0	0	0	0	0	0	617.61	NZ_CP007060.1	gene727	HALDL1_RS03625	5-oxoprolinase;protein_id=WP_049938318.1
gene2607	0	32.58	0	0	0	0	0	0	0	0	0	0	0	0	0	585.03	0	0	617.61	NZ_CP007060.1	gene2607	HALDL1_RS13110	hypothetical protein;protein_id=WP_009487399.1
gene2366	0	0	0	0	0	0	0	0	0	0	0	71.7	0	0	545.3	0	0	0	617	NZ_CP007060.1	gene2366	HALDL1_RS11895	HAD family hydrolase;protein_id=WP_009487643.1
gene1553	0	73.48	0	0	0	0	278.76	0	0	0	0	0	0	263.99	0	0	0	0	616.23	NZ_CP007060.1	gene1553	HALDL1_RS07805	carbonic anhydrase;protein_id=WP_009761411.1
gene1453	127.22	0	0	0	5.05	104.48	0	0	0	0	0	0	0	94.97	0	79.12	204.55	0	615.39	NZ_CP007060.1	gene1453	HALDL1_RS07305	PAS domain-containing protein;protein_id=WP_009761510.1
gene1816	0	0	0	0	0	263.71	0	0	6.59	0	0	0	0	0	0	0	344.2	0	614.5	NZ_CP007060.1	gene1816	HALDL1_RS09130	nucleoside-diphosphate sugar epimerase;protein_id=WP_009761141.1
gene1895	133.79	41.7	0	0	10.61	219.76	158.2	0	0	0	0	0	0	49.94	0	0	0	0	614	NZ_CP007060.1	gene1895	HALDL1_RS09530	helicase;protein_id=WP_009761058.1
gene6	0	120.65	0	0	0	59.61	0	0	53.62	0	233.54	56.27	0	0	0	90.28	0	0	613.97	NZ_CP007060.1	gene6	HALDL1_RS00030	DNA polymerase II;protein_id=WP_009487050.1
gene606	0	30.66	0	0	0	242.38	116.32	0	0	0	0	114.4	0	110.16	0	0	0	0	613.92	NZ_CP007060.1	gene606	HALDL1_RS03015	molybdopterin-synthase adenylyltransferase MoeB;protein_id=WP_009762093.1
gene1195	0	100	0	0	0	79.05	0	146	11.85	0	0	37.31	0	0	0	239.44	0	0	613.65	NZ_CP007060.1	gene1195	HALDL1_RS06000	Glu/Leu/Phe/Val dehydrogenase;protein_id=WP_009761774.1
gene1166	0	0	0	0	0	602.08	0	0	11.28	0	0	0	0	0	0	0	0	0	613.36	NZ_CP007060.1	gene1166	HALDL1_RS05850	hypothetical protein;protein_id=WP_009761804.1
gene887	0	0	0	0	0	0	0	0	0	0	0	0	0	0	0	612.55	0	0	612.55	NZ_CP007060.1	gene887	HALDL1_RS04430	hypothetical protein;protein_id=WP_009487777.1
gene561	0	51.48	0	0	0	406.96	0	0	0	0	0	0	0	0	0	154.08	0	0	612.52	NZ_CP007060.1	gene561	HALDL1_RS02795	allophanate hydrolase;protein_id=WP_009762139.1
gene3084	0	22.3	0	0	0	0	253.79	0	46.24	0	0	0	0	0	0	0	0	289.28	611.61	NZ_CP007061.1	gene3084	HALDL1_RS15495	hypothetical protein;protein_id=WP_009488206.1
gene3097	438.65	0	0	0	0	0	172.89	0	0	0	0	0	0	0	0	0	0	0	611.54	NZ_CP007061.1	gene3097	HALDL1_RS15560	TATA-box-binding protein;protein_id=WP_009488162.1
gene1430	0	33.03	0	0	0	261.1	0	0	0	0	0	61.62	0	0	0	0	255.59	0	611.34	NZ_CP007060.1	gene1430	HALDL1_RS07185	serine/threonine protein kinase;protein_id=WP_009761534.1
gene3038	0	141.35	0	0	0	186.24	0	0	195.43	0	0	87.9	0	0	0	0	0	0	610.92	NZ_CP007061.1	gene3038	HALDL1_RS15270	hypothetical protein;protein_id=WP_009488223.1
gene1275	0	46.59	0	0	0	0	0	226.75	0	0	0	0	0	334.78	0	0	0	0	608.12	NZ_CP007060.1	gene1275	HALDL1_RS06405	tRNA (cytidine(56)-2'-O)-methyltransferase;protein_id=WP_009761691.1
gene1635	0	0	0	0	0	0	0	0	0	0	0	0	0	227.85	0	379.64	0	0	607.49	NZ_CP007060.1	gene1635	HALDL1_RS08225	transport;protein_id=WP_009761326.1
gene2925	0	0	0	0	0	359.28	0	0	0	0	0	84.79	0	163.28	0	0	0	0	607.35	NZ_CP007060.1	gene2925	HALDL1_RS14705	sulfite exporter TauE/SafE family protein;protein_id=WP_009487076.1
gene2846	0	74.8	0	0	0	73.91	0	0	99.72	0	0	0	0	134.36	0	223.87	0	0	606.66	NZ_CP007060.1	gene2846	HALDL1_RS14310	glutamate-1-semialdehyde 2%2C1-aminomutase;protein_id=WP_009487161.1
gene915	0	158.85	0	0	0	0	150.66	0	0	0	0	296.35	0	0	0	0	0	0	605.86	NZ_CP007060.1	gene915	HALDL1_RS04570	transcription factor S;protein_id=WP_009487749.1
gene1753	0	0	0	0	0	0	192.92	0	0	0	0	47.43	0	365.4	0	0	0	0	605.75	NZ_CP007060.1	gene1753	HALDL1_RS08815	class I SAM-dependent methyltransferase family protein;protein_id=WP_009761210.1
gene247	0	17.9	0	0	0	141.48	0	0	15.91	0	0	133.55	0	64.3	0	0	0	232.17	605.31	NZ_CP007060.1	gene247	HALDL1_RS01240	MBL fold metallo-hydrolase;protein_id=WP_009486807.1
gene1737	0	0	0	0	0	0	0	0	0	0	0	232.21	0	0	0	372.56	0	0	604.77	NZ_CP007060.1	gene1737	HALDL1_RS08735	DUF3054 domain-containing protein;protein_id=WP_009761225.1
gene1244	0	0	0	0	0	346.99	166.52	0	0	0	0	81.88	9.04	0	0	0	0	0	604.43	NZ_CP007060.1	gene1244	HALDL1_RS06240	methyltransferase domain-containing protein;protein_id=WP_009761724.1
gene846	0	0	0	0	0	603.74	0	0	0	0	0	0	0	0	0	0	0	0	603.74	NZ_CP007060.1	gene846	HALDL1_RS04225	oxidoreductase;protein_id=WP_009487820.1
gene1360	0	140.33	0	0	3.83	39.62	114.08	48.78	56.42	89.05	0	37.4	0	72.03	0	0	0	0	601.54	NZ_CP007060.1	gene1360	HALDL1_RS06835	DNA gyrase subunit A;protein_id=WP_009761605.1
gene112	0	0	118.49	0	0	89.33	0	0	107.13	0	0	42.16	0	243.6	0	0	0	0	600.71	NZ_CP007060.1	gene112	HALDL1_RS00565	preprotein translocase subunit TatC;protein_id=WP_009486940.1
gene1646	181.61	37.74	0	0	0	0	0	0	0	0	0	0	0	135.58	0	0	0	244.77	599.7	NZ_CP007060.1	gene1646	HALDL1_RS08280	alpha-L-glutamate ligase%2C RimK family;protein_id=WP_009761315.1
gene1110	0	21.83	0	0	0	0	82.82	0	0	0	0	0	0	156.87	0	0	337.89	0	599.41	NZ_CP007060.1	gene1110	HALDL1_RS05570	GNAT family N-acetyltransferase;protein_id=WP_049938339.1
gene3096	0	0	0	0	0	599.35	0	0	0	0	0	0	0	0	0	0	0	0	599.35	NZ_CP007061.1	gene3096	HALDL1_RS15555	hypothetical protein;protein_id=WP_009488163.1
gene2464	599.05	0	0	0	0	0	0	0	0	0	0	0	0	0	0	0	0	0	599.05	NZ_CP007060.1	gene2464	HALDL1_RS12390	hypothetical protein;protein_id=WP_009487543.1
gene3098	0	0	0	0	0	0	124.56	0	0	0	0	0	0	471.85	0	0	0	0	596.41	NZ_CP007061.1	gene3098	HALDL1_RS15565	hypothetical protein;protein_id=WP_009488161.1
gene2298	0	0	0	0	0	160.02	0	0	0	0	0	0	0	436.35	0	0	0	0	596.37	NZ_CP007060.1	gene2298	HALDL1_RS11550	LemA family protein;protein_id=WP_009487713.1
gene2166	219.32	0	0	0	0	0	259.34	110.9	6.75	0	0	0	0	0	0	0	0	0	596.31	NZ_CP007060.1	gene2166	HALDL1_RS10890	glycine cleavage system protein T;protein_id=WP_009760784.1
gene1168	0	78.03	0	0	0	77.11	148.02	0	11.56	0	0	72.79	0	70.09	138.4	0	0	0	596	NZ_CP007060.1	gene1168	HALDL1_RS05860	heavy metal translocating P-type ATPase;protein_id=WP_009761802.1
gene2134	0	0	0	0	0	0	0	0	0	0	0	69.15	0	0	525.91	0	0	0	595.06	NZ_CP007060.1	gene2134	HALDL1_RS10730	sodium-dependent transporter;protein_id=WP_049938414.1
gene89	0	0	0	0	0	0	0	0	0	0	0	52.92	0	101.91	0	0	439.03	0	593.86	NZ_CP007060.1	gene89	HALDL1_RS00445	hypothetical protein;protein_id=WP_009486965.1
gene659	0	45	0	0	0	237.15	113.81	0	17.78	0	0	0	0	0	0	179.58	0	0	593.32	NZ_CP007060.1	gene659	HALDL1_RS03285	electron transfer flavoprotein subunit alpha/FixB family protein;protein_id=WP_009488015.1
gene2575	0	121.45	0	0	15.46	0	0	0	17.99	25.69	0	113.29	8.34	290.9	0	0	0	0	593.12	NZ_CP007060.1	gene2575	HALDL1_RS12945	peptidase;protein_id=WP_009487430.1
gene2503	0	70.88	0	0	18.04	93.38	0	0	0	0	0	44.07	0	0	0	0	365.65	0	592.02	NZ_CP007060.1	gene2503	HALDL1_RS12585	anthranilate phosphoribosyltransferase;protein_id=WP_009487503.1
gene2687	0	0	0	0	0	362.24	0	0	0	58.16	0	170.97	0	0	0	0	0	0	591.37	NZ_CP007060.1	gene2687	HALDL1_RS13515	hypothetical protein;protein_id=WP_009487318.1
gene1686	0	16.88	0	0	0	333.65	0	0	15	0	0	94.48	0	0	0	0	130.64	0	590.65	NZ_CP007060.1	gene1686	HALDL1_RS08485	methylmalonate-semialdehyde dehydrogenase (CoA acylating);protein_id=WP_009761275.1
gene2303	0	0	0	590.1	0	0	0	0	0	0	0	0	0	0	0	0	0	0	590.1	NZ_CP007060.1	gene2303	HALDL1_RS11575	hypothetical protein;protein_id=WP_009487708.1
gene1618	0	69.02	0	0	8.78	181.87	21.82	0	6.82	0	0	0	0	0	163.21	137.72	0	0	589.24	NZ_CP007060.1	gene1618	HALDL1_RS08140	thioredoxin domain-containing protein;protein_id=WP_009761343.1
gene420	44.95	56.03	244.8	0	32.09	36.91	0	0	0	0	0	34.84	0	67.11	0	0	72.27	0	589	NZ_CP007060.1	gene420	HALDL1_RS02085	DNA methyltransferase;protein_id=WP_009486639.1
gene3209	0	425.5	0	0	162.46	0	0	0	0	0	0	0	0	0	0	0	0	0	587.96	NZ_CP007061.1	gene3209	HALDL1_RS16085	chorismate mutase;protein_id=WP_009762255.1
gene2345	0	67.26	0	0	0	0	0	0	0	0	0	0	0	0	0	0	520.46	0	587.72	NZ_CP007060.1	gene2345	HALDL1_RS11790	universal stress protein;protein_id=WP_009487664.1
gene2130	0	0	0	0	0	296.97	0	0	0	0	0	0	0	0	0	0	290.71	0	587.68	NZ_CP007060.1	gene2130	HALDL1_RS10710	hypothetical protein;protein_id=WP_009760821.1
gene2595	0	70.88	0	0	36.08	93.38	179.26	0	35	0	0	88.15	0	84.88	0	0	0	0	587.63	NZ_CP007060.1	gene2595	HALDL1_RS13045	aldo/keto reductase;protein_id=WP_009487410.1
gene1402	363.23	0	0	0	0	223.74	0	0	0	0	0	0	0	0	0	0	0	0	586.97	NZ_CP007060.1	gene1402	HALDL1_RS07045	hypothetical protein;protein_id=WP_009761562.1
gene315	0	47.93	0	0	18.3	378.9	0	0	7.1	0	0	134.12	0	0	0	0	0	0	586.35	NZ_CP007060.1	gene315	HALDL1_RS01575	IMP dehydrogenase;protein_id=WP_009486740.1
gene2341	0	0	0	0	0	474.3	0	0	0	0	0	111.93	0	0	0	0	0	0	586.23	NZ_CP007060.1	gene2341	HALDL1_RS11770	N-acetyltransferase;protein_id=WP_009487668.1
gene2340	0	44.24	0	0	8.45	0	0	0	0	0	0	82.54	0	317.91	0	132.42	0	0	585.56	NZ_CP007060.1	gene2340	HALDL1_RS11765	NAD(P)/FAD-dependent oxidoreductase;protein_id=WP_009487669.1
gene1833	0	273.44	0	0	0	108.08	0	0	0	0	0	204.04	0	0	0	0	0	0	585.56	NZ_CP007060.1	gene1833	HALDL1_RS09215	TIGR04182 family glycosyltransferase;protein_id=WP_009761124.1
gene740	0	134.2	0	0	14.64	75.78	72.73	0	11.36	0	0	0	0	275.52	0	0	0	0	584.23	NZ_CP007060.1	gene740	HALDL1_RS03690	tRNA pseudouridine(13) synthase TruD;protein_id=WP_009487936.1
gene404	338.23	0	245.63	0	0	0	0	0	0	0	0	0	0	0	0	0	0	0	583.86	NZ_CP007060.1	gene404	HALDL1_RS02015	HNH endonuclease;protein_id=WP_009486650.1
gene56	0	20.85	0	0	0	0	118.65	0	43.24	0	322.87	77.79	0	0	0	0	0	0	583.4	NZ_CP007060.1	gene56	HALDL1_RS00280	signal recognition particle-docking protein FtsY;protein_id=WP_009486999.1
gene806	0	85.76	0	0	0	0	81.33	0	31.76	0	0	79.99	0	0	304.19	0	0	0	583.03	NZ_CP007060.1	gene806	HALDL1_RS04020	3-dehydroquinate synthase II;protein_id=WP_009487864.1
gene36	0	58.05	0	0	0	76.48	0	0	45.86	0	0	0	31.89	139.04	0	231.66	0	0	582.98	NZ_CP007060.1	gene36	HALDL1_RS00180	argininosuccinate synthase;protein_id=WP_009487020.1
gene1531	0	0	0	0	0	330.47	0	0	12.38	0	0	77.99	0	0	0	0	161.75	0	582.59	NZ_CP007060.1	gene1531	HALDL1_RS07695	phosphoglycerate kinase;protein_id=WP_009761432.1
gene961	0	125.98	0	0	19.24	199.18	0	0	29.86	0	0	117.51	0	90.52	0	0	0	0	582.29	NZ_CP007060.1	gene961	HALDL1_RS04810	acetyl-CoA synthetase;protein_id=WP_009762014.1
gene1915	0	107.61	0	0	6.85	283.56	0	0	21.25	0	0	33.46	0	128.87	0	0	0	0	581.6	NZ_CP007060.1	gene1915	HALDL1_RS09630	purine permease;protein_id=WP_009761038.1
gene1070	321.09	0	0	0	0	0	0	0	19.77	0	0	0	0	239.7	0	0	0	0	580.56	NZ_CP007060.1	gene1070	HALDL1_RS05365	ABC transporter ATP-binding protein;protein_id=WP_009761901.1
gene804	0	90.32	0	0	0	357.01	114.22	0	17.84	0	0	0	0	0	0	0	0	0	579.39	NZ_CP007060.1	gene804	HALDL1_RS04010	tryptophan synthase subunit alpha;protein_id=WP_009487867.1
gene850	0	0	0	0	17.35	269.46	86.21	0	0	0	0	42.39	0	163.28	0	0	0	0	578.69	NZ_CP007060.1	gene850	HALDL1_RS04245	pyridoxal phosphate-dependent aminotransferase;protein_id=WP_009487816.1
gene960	0	0	0	0	0	578.32	0	0	0	0	0	0	0	0	0	0	0	0	578.32	NZ_CP007060.1	gene960	HALDL1_RS04805	DUF2092 domain-containing protein;protein_id=WP_009762015.1
gene1589	0	69.64	0	0	0	344.09	66.05	0	0	0	0	97.44	0	0	0	0	0	0	577.22	NZ_CP007060.1	gene1589	HALDL1_RS07995	bifunctional ADP-dependent NAD(P)H-hydrate dehydratase/NAD(P)H-hydrate epimerase;protein_id=WP_009761373.1
gene597	0	78.12	0	0	0	154.4	74.1	0	0	0	0	36.44	0	0	0	233.83	0	0	576.89	NZ_CP007060.1	gene597	HALDL1_RS02970	TRAP transporter large permease;protein_id=WP_009762102.1
gene413	0	0	0	0	0	0	93.06	0	0	0	0	0	0	0	0	293.66	189.81	0	576.53	NZ_CP007060.1	gene413	HALDL1_RS02050	hypothetical protein;protein_id=WP_009486644.1
gene2867	0	0	0	0	0	66.33	0	0	19.89	0	0	0	13.83	0	476.17	0	0	0	576.22	NZ_CP007060.1	gene2867	HALDL1_RS14415	ABC transporter permease;protein_id=WP_009487139.1
gene451	0	41.18	0	0	0	0	0	0	0	0	0	0	0	0	0	0	0	534.27	575.45	NZ_CP007060.1	gene451	HALDL1_RS02230	DNA repair exonuclease;protein_id=WP_012659192.1
gene1096	0	57.12	0	0	10.9	0	0	0	0	0	0	0	0	51.31	0	85.48	0	370.51	575.32	NZ_CP007060.1	gene1096	HALDL1_RS05490	multicopper oxidase type 3;protein_id=WP_009761876.1
gene2275	517.89	0	0	0	41.09	0	0	0	15.94	0	0	0	0	0	0	0	0	0	574.92	NZ_CP007060.1	gene2275	HALDL1_RS11435	50S ribosomal protein L30;protein_id=WP_009487735.1
gene1764	0	290.08	0	0	83.06	0	0	0	64.46	0	0	135.29	0	0	0	0	0	0	572.89	NZ_CP007060.1	gene1764	HALDL1_RS08870	50S ribosomal protein P1;protein_id=WP_009761198.1
gene187	0	0	0	0	0	0	0	0	336.92	0	0	235.73	0	0	0	0	0	0	572.65	NZ_CP007060.1	gene187	HALDL1_RS00940	hypothetical protein;protein_id=WP_009486862.1
gene957	0	44.13	0	0	0	0	0	0	0	0	0	0	0	0	0	528.28	0	0	572.41	NZ_CP007060.1	gene957	HALDL1_RS04790	GNAT family N-acetyltransferase;protein_id=WP_009762018.1
gene956	0	47.39	0	0	0	93.65	89.88	0	0	0	0	0	0	340.48	0	0	0	0	571.4	NZ_CP007060.1	gene956	HALDL1_RS04785	LD-carboxypeptidase;protein_id=WP_009762019.1
gene2740	0	0	0	0	0	0	0	0	0	0	390.18	0	0	181.04	0	0	0	0	571.22	NZ_CP007060.1	gene2740	HALDL1_RS13780	mannose-1-phosphate guanyltransferase;protein_id=WP_009487265.1
gene2259	0	104.9	0	0	0	0	0	0	466.19	0	0	0	0	0	0	0	0	0	571.09	NZ_CP007060.1	gene2259	HALDL1_RS11355	50S ribosomal protein L22;protein_id=WP_009760691.1
gene1144	0	54.63	0	0	6.95	0	0	0	5.39	0	0	67.94	0	0	0	436.01	0	0	570.92	NZ_CP007060.1	gene1144	HALDL1_RS05740	protoheme IX farnesyltransferase;protein_id=WP_049938340.1
gene654	0	14.4	0	0	0	284.66	54.64	0	17.07	36.56	0	53.74	5.93	103.5	0	0	0	0	570.5	NZ_CP007060.1	gene654	HALDL1_RS03260	DNA mismatch repair protein;protein_id=WP_009488021.1
gene2316	0	74.13	0	0	56.61	439.52	0	0	0	0	0	0	0	0	0	0	0	0	570.26	NZ_CP007060.1	gene2316	HALDL1_RS11640	NAD(P)-dependent oxidoreductase;protein_id=WP_009487694.1
gene691	299.53	62.24	0	0	71.29	0	0	0	0	78.99	0	58.05	0	0	0	0	0	0	570.1	NZ_CP007060.1	gene691	HALDL1_RS03445	TrmB family transcriptional regulator;protein_id=WP_009487983.1
gene2399	0	142.8	0	0	21.81	0	0	0	0	0	0	0	0	0	405.24	0	0	0	569.85	NZ_CP007060.1	gene2399	HALDL1_RS12060	homoserine kinase;protein_id=WP_009487610.1
gene2052	0	31	162.53	0	0	0	117.62	0	18.37	0	0	0	0	0	0	0	239.91	0	569.43	NZ_CP007060.1	gene2052	HALDL1_RS10320	ZIP family metal transporter;protein_id=WP_009760900.1
gene1920	0	77.22	0	0	29.48	0	0	0	0	0	0	0	0	0	0	462.25	0	0	568.95	NZ_CP007060.1	gene1920	HALDL1_RS09655	nucleotidyltransferase family protein;protein_id=WP_009761033.1
gene1821	0	102.33	0	0	0	202.23	0	0	0	0	0	0	0	0	0	0	263.95	0	568.51	NZ_CP007060.1	gene1821	HALDL1_RS09155	polysaccharide biosynthesis protein;protein_id=WP_009761136.1
gene743	0	170.2	0	0	0	0	80.71	0	0	0	0	317.51	0	0	0	0	0	0	568.42	NZ_CP007060.1	gene743	HALDL1_RS03705	dCTP deaminase;protein_id=WP_009487933.1
gene2139	0	0	0	0	96.49	0	0	0	0	0	0	471.46	0	0	0	0	0	0	567.95	NZ_CP007060.1	gene2139	HALDL1_RS10755	hypothetical protein;protein_id=WP_009760812.1
gene2544	0	34.6	0	0	0	273.56	0	0	10.25	0	0	0	0	248.65	0	0	0	0	567.06	NZ_CP007060.1	gene2544	HALDL1_RS12790	hypothetical protein;protein_id=WP_009487463.1
gene1194	0	0	0	0	0	565.91	0	0	0	0	0	0	0	0	0	0	0	0	565.91	NZ_CP007060.1	gene1194	HALDL1_RS05995	HAD family hydrolase;protein_id=WP_009761775.1
gene252	0	237.15	0	0	0	312.46	0	0	0	0	0	0	16.29	0	0	0	0	0	565.9	NZ_CP007060.1	gene252	HALDL1_RS01265	TIGR00296 family protein;protein_id=WP_009486802.1
gene1111	0	43.78	0	0	0	0	0	0	25.94	0	0	0	0	157.28	0	0	338.78	0	565.78	NZ_CP007060.1	gene1111	HALDL1_RS05575	pyridoxal phosphate-dependent aminotransferase;protein_id=WP_009761860.1
gene2190	0	0	0	0	0	0	0	0	0	0	0	565.75	0	0	0	0	0	0	565.75	NZ_CP007060.1	gene2190	HALDL1_RS11010	CBS domain-containing protein;protein_id=WP_009760760.1
gene1182	0	0	0	0	0	0	0	0	0	0	0	0	0	565.33	0	0	0	0	565.33	NZ_CP007060.1	gene1182	HALDL1_RS05930	AzlD domain-containing protein;protein_id=WP_009761788.1
gene1880	0	43.89	0	0	0	520.49	0	0	0	0	0	0	0	0	0	0	0	0	564.38	NZ_CP007060.1	gene1880	HALDL1_RS09455	butyryl-CoA dehydrogenase;protein_id=WP_009761075.1
gene3051	0	563.5	0	0	0	0	0	0	0	0	0	0	0	0	0	0	0	0	563.5	NZ_CP007061.1	gene3051	HALDL1_RS15325	hypothetical protein;protein_id=WP_015911522.1
gene81	0	85.98	0	0	16.41	339.84	0	0	120.99	0	0	0	0	0	0	0	0	0	563.22	NZ_CP007060.1	gene81	HALDL1_RS00405	phosphate ABC transporter substrate-binding protein;protein_id=WP_009486974.1
gene2790	0	0	0	0	0	0	288.94	0	0	0	0	0	0	273.63	0	0	0	0	562.57	NZ_CP007060.1	gene2790	HALDL1_RS14030	chromosome partitioning protein ParA;protein_id=WP_009487217.1
gene2703	0	0	0	0	0	189.45	0	0	0	0	0	0	0	86.1	0	286.91	0	0	562.46	NZ_CP007060.1	gene2703	HALDL1_RS13595	branched-chain amino acid ABC transporter permease;protein_id=WP_009487303.1
gene2975	0	42.88	0	0	0	42.37	101.67	0	0	0	0	79.99	0	38.51	0	256.67	0	0	562.09	NZ_CP007061.1	gene2975	HALDL1_RS14950	cadmium-translocating P-type ATPase;protein_id=WP_009762307.1
gene20	0	173.75	0	0	0	62.43	0	0	42.12	0	0	0	0	0	0	283.65	0	0	561.95	NZ_CP007060.1	gene20	HALDL1_RS00100	phosphoglycerate dehydrogenase;protein_id=WP_009487036.1
gene2803	0	0	0	0	0	0	0	0	0	0	0	332.2	0	0	0	0	229.67	0	561.87	NZ_CP007060.1	gene2803	HALDL1_RS14095	ribose-phosphate pyrophosphokinase;protein_id=WP_009487204.1
gene710	0	52.45	0	0	0	414.64	0	0	0	0	0	0	0	94.22	0	0	0	0	561.31	NZ_CP007060.1	gene710	HALDL1_RS03540	DUF4129 domain-containing protein;protein_id=WP_009487965.1
gene3142	0	0	0	0	0	0	0	0	0	0	0	0	0	0	0	0	561.19	0	561.19	NZ_CP007061.1	gene3142	HALDL1_RS15775	hypothetical protein;protein_id=WP_009488113.1
gene3160	0	140.16	0	0	17.84	0	0	0	401.42	0	0	0	0	0	0	0	0	0	559.42	NZ_CP007061.1	gene3160	HALDL1_RS16620	metallophosphoesterase;protein_id=WP_009762203.1
gene476	70.66	44.05	0	0	0	116.07	55.7	0	8.7	0	0	54.78	0	0	208.33	0	0	0	558.29	NZ_CP007060.1	gene476	HALDL1_RS02350	peptide ABC transporter substrate-binding protein;protein_id=WP_009486584.1
gene1463	0	0	0	0	0	0	322.85	0	75.64	0	0	158.76	0	0	0	0	0	0	557.25	NZ_CP007060.1	gene1463	HALDL1_RS07355	chemotaxis protein CheC;protein_id=WP_009761500.1
gene1617	0	0	0	0	0	0	0	0	0	0	0	0	28.17	0	0	0	528.99	0	557.16	NZ_CP007060.1	gene1617	HALDL1_RS08135	thioredoxin;protein_id=WP_009761344.1
gene1634	0	26.99	0	0	20.61	106.68	0	0	0	0	0	0	0	193.93	0	0	208.86	0	557.07	NZ_CP007060.1	gene1634	HALDL1_RS08220	diacylglycerol kinase;protein_id=WP_009761327.1
gene245	0	0	0	0	0	291.72	0	0	0	0	0	0	0	265.16	0	0	0	0	556.88	NZ_CP007060.1	gene245	HALDL1_RS01230	lipoate--protein ligase family protein;protein_id=WP_009486809.1
gene2041	0	0	0	0	0	556.36	0	0	0	0	0	0	0	0	0	0	0	0	556.36	NZ_CP007060.1	gene2041	HALDL1_RS10265	proteasome subunit alpha;protein_id=WP_009760911.1
gene1629	0	33.76	0	0	0	0	0	0	0	0	0	0	0	0	0	0	522.57	0	556.33	NZ_CP007060.1	gene1629	HALDL1_RS08195	hypothetical protein;protein_id=WP_049938369.1
gene1128	0	121.75	0	0	23.24	0	230.94	0	180.35	0	0	0	0	0	0	0	0	0	556.28	NZ_CP007060.1	gene1128	HALDL1_RS05660	CBS domain-containing protein;protein_id=WP_009761843.1
gene945	0	120.87	0	0	0	0	0	73.53	0	0	0	0	0	0	0	361.76	0	0	556.16	NZ_CP007060.1	gene945	HALDL1_RS04730	aldo/keto reductase;protein_id=WP_009762030.1
gene17	0	0	0	0	0	0	0	0	0	0	0	0	0	0	555.54	0	0	0	555.54	NZ_CP007060.1	gene17	HALDL1_RS00085	phosphoserine phosphatase SerB;protein_id=WP_009487039.1
gene2628	0	94.01	0	0	0	212.33	0	0	7.96	0	0	0	0	0	0	241.17	0	0	555.47	NZ_CP007060.1	gene2628	HALDL1_RS13215	potassium transporter;protein_id=WP_009487377.1
gene2489	0	111.38	0	0	21.26	110.06	0	0	82.5	0	0	129.87	0	100.04	0	0	0	0	555.11	NZ_CP007060.1	gene2489	HALDL1_RS12515	ATP-binding protein;protein_id=WP_009487516.1
gene449	0	113.98	0	0	29.01	0	108.11	0	0	96.44	0	70.88	0	136.5	0	0	0	0	554.92	NZ_CP007060.1	gene449	HALDL1_RS02220	nuclease;protein_id=WP_009486610.1
gene1045	0	47.52	0	0	0	187.83	90.14	0	14.08	0	0	44.33	0	170.73	0	0	0	0	554.63	NZ_CP007060.1	gene1045	HALDL1_RS05240	M42 family peptidase;protein_id=WP_009761926.1
gene243	0	0	0	0	0	554.02	0	0	0	0	0	0	0	0	0	0	0	0	554.02	NZ_CP007060.1	gene243	HALDL1_RS01220	hypothetical protein;protein_id=WP_009486811.1
gene1318	0	37.91	0	0	0	149.84	71.91	0	0	0	293.52	0	0	0	0	0	0	0	553.18	NZ_CP007060.1	gene1318	HALDL1_RS06620	hypothetical protein;protein_id=WP_009761648.1
gene1691	0	71.89	0	0	54.9	426.26	0	0	0	0	0	0	0	0	0	0	0	0	553.05	NZ_CP007060.1	gene1691	HALDL1_RS08510	hypothetical protein;protein_id=WP_084054898.1
gene656	0	68.36	0	0	0	0	0	0	111.39	0	0	127.53	0	245.59	0	0	0	0	552.87	NZ_CP007060.1	gene656	HALDL1_RS03270	GNAT family N-acetyltransferase;protein_id=WP_009488018.1
gene1878	0	0	0	0	0	0	0	0	0	0	0	0	0	552.81	0	0	0	0	552.81	NZ_CP007060.1	gene1878	HALDL1_RS09445	KR domain-containing protein;protein_id=WP_009761077.1
gene256	0	9.49	0	0	0	150.01	71.99	0	39.35	0	0	35.4	7.82	68.17	0	170.38	0	0	552.61	NZ_CP007060.1	gene256	HALDL1_RS01280	valine--tRNA ligase;protein_id=WP_009486799.1
gene2192	0	103.28	0	0	0	0	97.95	0	91.79	0	0	48.17	10.64	0	0	0	199.8	0	551.63	NZ_CP007060.1	gene2192	HALDL1_RS11020	aldo/keto reductase;protein_id=WP_009760758.1
gene1704	0	0	0	0	0	343.38	0	0	0	0	0	0	0	208.07	0	0	0	0	551.45	NZ_CP007060.1	gene1704	HALDL1_RS08570	hypothetical protein;protein_id=WP_009761258.1
gene3069	0	0	0	0	0	372.48	178.75	0	0	0	0	0	0	0	0	0	0	0	551.23	NZ_CP007061.1	gene3069	HALDL1_RS15420	hypothetical protein;protein_id=WP_009488192.1
gene139	0	38.97	0	0	7.44	154.04	73.92	0	86.59	0	0	72.7	0	0	0	116.64	0	0	550.3	NZ_CP007060.1	gene139	HALDL1_RS00700	adenosylhomocysteinase;protein_id=WP_009486913.1
gene1126	0	0	0	0	19.3	66.59	0	0	0	0	0	31.43	0	0	0	302.56	130.38	0	550.26	NZ_CP007060.1	gene1126	HALDL1_RS05650	oxidoreductase;protein_id=WP_009761845.1
gene436	0	45.32	0	0	0	179.15	0	0	0	0	0	0	0	325.68	0	0	0	0	550.15	NZ_CP007060.1	gene436	HALDL1_RS02170	hypothetical protein;protein_id=WP_049938292.1
gene1978	0	93.71	0	0	0	0	0	456.05	0	0	0	0	0	0	0	0	0	0	549.76	NZ_CP007060.1	gene1978	HALDL1_RS09950	elongation factor 1-beta;protein_id=WP_009760975.1
gene2509	0	0	0	0	0	549.4	0	0	0	0	0	0	0	0	0	0	0	0	549.4	NZ_CP007060.1	gene2509	HALDL1_RS12615	CrcB family protein;protein_id=WP_009487498.1
gene2806	176.42	36.66	0	0	14	0	0	0	0	0	0	102.58	0	0	0	219.44	0	0	549.1	NZ_CP007060.1	gene2806	HALDL1_RS14110	phosphoglucosamine mutase;protein_id=WP_009487201.1
gene2948	0	163.53	0	0	62.43	0	0	0	169.56	0	0	152.53	0	0	0	0	0	0	548.05	NZ_CP007061.1	gene2948	HALDL1_RS14825	hypothetical protein;protein_id=WP_009762280.1
gene126	238.43	33.03	0	0	0	0	62.65	0	0	0	0	154.04	0	59.33	0	0	0	0	547.48	NZ_CP007060.1	gene126	HALDL1_RS00635	hybrid sensor histidine kinase/response regulator;protein_id=WP_009486926.1
gene585	0	45.08	0	0	0	178.18	0	0	0	0	0	0	0	323.92	0	0	0	0	547.18	NZ_CP007060.1	gene585	HALDL1_RS02915	DoxX family protein;protein_id=WP_009762115.1
gene359	282.65	0	0	0	44.85	0	0	0	0	0	0	219.13	0	0	0	0	0	0	546.63	NZ_CP007060.1	gene359	HALDL1_RS01795	NusA-like transcription termination signal-binding factor;protein_id=WP_009486694.1
gene2647	0	221.41	0	0	0	0	279.99	0	43.73	0	0	0	0	0	0	0	0	0	545.13	NZ_CP007060.1	gene2647	HALDL1_RS13315	hypothetical protein;protein_id=WP_009487357.1
gene2866	0	0	0	0	0	195.05	0	0	80.41	0	0	92.06	0	177.29	0	0	0	0	544.81	NZ_CP007060.1	gene2866	HALDL1_RS14410	ABC transporter permease;protein_id=WP_009487140.1
gene790	0	187.41	0	0	0	0	355.5	0	0	0	0	0	0	0	0	0	0	0	542.91	NZ_CP007060.1	gene790	HALDL1_RS03940	ArsR family transcriptional regulator;protein_id=WP_009487882.1
gene2804	0	60.87	0	0	11.62	120.31	0	0	0	0	0	113.56	0	0	0	0	235.54	0	541.9	NZ_CP007060.1	gene2804	HALDL1_RS14100	hypothetical protein;protein_id=WP_009487203.1
gene1386	0	0	0	0	0	92.86	0	0	0	0	0	0	0	84.4	0	0	363.59	0	540.85	NZ_CP007060.1	gene1386	HALDL1_RS06965	asparagine synthetase B;protein_id=WP_009761578.1
gene2985	0	168.2	0	0	21.41	55.4	53.17	0	12.46	0	0	78.44	0	151.07	0	0	0	0	540.15	NZ_CP007061.1	gene2985	HALDL1_RS14995	bifunctional metallophosphatase/5'-nucleotidase;protein_id=WP_009762318.1
gene3121	0	0	0	0	0	0	109.48	0	0	0	0	0	0	207.35	0	0	223.31	0	540.14	NZ_CP007061.1	gene3121	HALDL1_RS15675	ParA family protein;protein_id=WP_009488134.1
gene2133	0	0	0	0	0	137.93	0	0	5.17	0	0	0	0	125.37	0	0	270.03	0	538.5	NZ_CP007060.1	gene2133	HALDL1_RS10725	sodium-dependent transporter;protein_id=WP_009760818.1
gene141	0	38.88	0	0	0	0	73.75	47.31	28.8	0	0	0	0	0	0	349.11	0	0	537.85	NZ_CP007060.1	gene141	HALDL1_RS00710	S-adenosylhomocysteine deaminase;protein_id=WP_009486911.1
gene2852	0	0	0	0	0	187.83	90.14	0	0	0	0	88.65	0	170.73	0	0	0	0	537.35	NZ_CP007060.1	gene2852	HALDL1_RS14340	membrane dipeptidase;protein_id=WP_009487155.1
gene1786	0	0	0	0	0	0	275.12	0	0	0	0	0	0	260.54	0	0	0	0	535.66	NZ_CP007060.1	gene1786	HALDL1_RS08980	ArsR family transcriptional regulator;protein_id=WP_049938372.1
gene125	0	129.3	0	0	0	255.54	0	0	28.73	0	0	120.61	0	0	0	0	0	0	534.18	NZ_CP007060.1	gene125	HALDL1_RS00630	23S rRNA methyltransferase;protein_id=WP_009486927.1
gene2012	0	42.55	0	0	0	336.37	0	0	75.64	0	0	79.38	0	0	0	0	0	0	533.94	NZ_CP007060.1	gene2012	HALDL1_RS10120	thymidine kinase;protein_id=WP_009760942.1
gene1919	0	0	0	0	0	82.82	0	0	0	0	0	78.18	0	75.28	297.31	0	0	0	533.59	NZ_CP007060.1	gene1919	HALDL1_RS09650	molybdopterin molybdenumtransferase MoeA;protein_id=WP_049938673.1
gene537	0	82.57	0	0	0	0	0	0	0	0	0	154.04	0	296.66	0	0	0	0	533.27	NZ_CP007060.1	gene537	HALDL1_RS02675	hypothetical protein;protein_id=WP_009762162.1
gene726	0	43.32	0	0	0	85.62	0	0	0	0	0	80.82	0	155.65	0	0	167.63	0	533.04	NZ_CP007060.1	gene726	HALDL1_RS03620	MFS transporter;protein_id=WP_009487950.1
gene2582	0	42.12	0	0	0	332.97	0	0	0	0	0	157.15	0	0	0	0	0	0	532.24	NZ_CP007060.1	gene2582	HALDL1_RS12980	alpha hydrolase;protein_id=WP_009487423.1
gene2436	0	169.14	0	0	9.93	0	49.36	0	88.66	0	0	121.36	0	93.49	0	0	0	0	531.94	NZ_CP007060.1	gene2436	HALDL1_RS12245	threonine--tRNA ligase;protein_id=WP_009487573.1
gene2543	0	0	0	0	0	184.16	0	0	0	0	0	347.67	0	0	0	0	0	0	531.83	NZ_CP007060.1	gene2543	HALDL1_RS12785	adenylyl-sulfate kinase;protein_id=WP_009487464.1
gene2280	0	0	0	0	6.09	126.06	0	0	9.45	0	0	59.5	0	0	0	0	123.4	206.86	531.36	NZ_CP007060.1	gene2280	HALDL1_RS11460	TrkH family potassium uptake protein;protein_id=WP_009487730.1
gene1571	0	0	0	0	0	0	0	0	0	0	0	0	0	122.3	0	407.53	0	0	529.83	NZ_CP007060.1	gene1571	HALDL1_RS07905	phosphoesterase;protein_id=WP_009761391.1
gene2907	0	0	0	0	0	0	0	0	0	0	0	203.37	0	0	0	326.29	0	0	529.66	NZ_CP007060.1	gene2907	HALDL1_RS14615	hypothetical protein;protein_id=WP_049938728.1
gene675	0	29.37	0	0	0	0	111.41	0	0	37.27	0	0	0	0	0	351.57	0	0	529.62	NZ_CP007060.1	gene675	HALDL1_RS03365	endonuclease IV;protein_id=WP_009487999.1
gene613	0	86.67	0	0	7.35	114.19	73.07	0	8.56	0	0	89.83	0	0	0	0	149.05	0	528.72	NZ_CP007060.1	gene613	HALDL1_RS03050	DNA mismatch repair protein MutS;protein_id=WP_009762086.1
gene2225	0	0	0	0	0	238.87	0	0	0	0	0	0	0	108.56	0	180.88	0	0	528.31	NZ_CP007060.1	gene2225	HALDL1_RS11185	phosphodiesterase;protein_id=WP_009760725.1
gene2730	0	0	0	0	0	0	0	0	0	0	0	0	0	527.97	0	0	0	0	527.97	NZ_CP007060.1	gene2730	HALDL1_RS13730	palmitoyl-CoA hydrolase;protein_id=WP_009487275.1
gene2810	238.91	0	0	0	0	196.22	0	0	0	0	0	92.61	0	0	0	0	0	0	527.74	NZ_CP007060.1	gene2810	HALDL1_RS14130	AI-2E family transporter;protein_id=WP_009487197.1
gene2299	0	0	0	0	0	205.38	0	0	0	0	0	0	10.7	0	0	311.04	0	0	527.12	NZ_CP007060.1	gene2299	HALDL1_RS11555	hypothetical protein;protein_id=WP_084054904.1
gene1452	0	0	0	0	0	0	0	0	31.47	0	0	495.48	0	0	0	0	0	0	526.95	NZ_CP007060.1	gene1452	HALDL1_RS07300	flagella E;protein_id=WP_009761511.1
gene773	81.17	16.87	0	0	0	66.66	31.99	0	0	0	0	47.19	0	181.77	0	100.96	0	0	526.61	NZ_CP007060.1	gene773	HALDL1_RS03855	hypothetical protein;protein_id=WP_049938324.1
gene557	0	35.49	0	0	0	0	0	0	0	22.52	0	66.2	0	127.5	0	0	274.63	0	526.34	NZ_CP007060.1	gene557	HALDL1_RS02775	pyridine nucleotide-disulfide oxidoreductase;protein_id=WP_009762143.1
gene1175	0	0	0	0	0	0	0	0	0	0	0	0	0	0	0	525.5	0	0	525.5	NZ_CP007060.1	gene1175	HALDL1_RS05895	thioredoxin family protein;protein_id=WP_009761795.1
gene2018	0	0	0	0	25.58	0	0	0	0	0	0	0	0	240.66	0	0	259.18	0	525.42	NZ_CP007060.1	gene2018	HALDL1_RS10150	hypothetical protein;protein_id=WP_009760935.1
gene2560	0	0	0	0	0	525.32	0	0	0	0	0	0	0	0	0	0	0	0	525.32	NZ_CP007060.1	gene2560	HALDL1_RS12870	endonuclease NucS;protein_id=WP_009487446.1
gene3195	0	111.2	0	0	42.46	0	158.2	0	57.65	0	0	155.58	0	0	0	0	0	0	525.09	NZ_CP007061.1	gene3195	HALDL1_RS16015	DNA-binding protein;protein_id=WP_009762240.1
gene1896	0	0	0	0	0	0	0	0	0	0	0	524.43	0	0	0	0	0	0	524.43	NZ_CP007060.1	gene1896	HALDL1_RS09535	hypothetical protein;protein_id=WP_009761057.1
gene1905	0	41.7	0	0	0	329.64	0	0	0	0	0	77.79	0	74.91	0	0	0	0	524.04	NZ_CP007060.1	gene1905	HALDL1_RS16390	N-isopropylammelide isopropylaminohydrolase;protein_id=WP_084054902.1
gene1408	0	0	0	0	0	523.24	0	0	0	0	0	0	0	0	0	0	0	0	523.24	NZ_CP007060.1	gene1408	HALDL1_RS07075	hypothetical protein;protein_id=WP_009761556.1
gene2447	0	0	0	0	0	523.24	0	0	0	0	0	0	0	0	0	0	0	0	523.24	NZ_CP007060.1	gene2447	HALDL1_RS12305	glycerophosphodiester phosphodiesterase;protein_id=WP_009487561.1
gene2444	0	177.02	0	0	0	155.49	74.62	0	40.79	0	0	73.39	0	0	0	0	0	0	521.31	NZ_CP007060.1	gene2444	HALDL1_RS12290	Glu-tRNA(Gln) amidotransferase GatDE subunit D;protein_id=WP_009487564.1
gene1031	0	107.84	0	0	0	0	68.19	0	0	0	0	201.18	14.81	129.15	0	0	0	0	521.17	NZ_CP007060.1	gene1031	HALDL1_RS05170	ThiJ/PfpI domain-containing protein;protein_id=WP_009761940.1
gene2309	0	59.57	0	0	0	0	0	0	0	0	0	0	0	0	0	0	460.98	0	520.55	NZ_CP007060.1	gene2309	HALDL1_RS11605	hypothetical protein;protein_id=WP_009487702.1
gene2872	0	0	0	0	0	345.78	0	0	0	0	0	0	0	0	0	174.55	0	0	520.33	NZ_CP007060.1	gene2872	HALDL1_RS14440	CBS domain-containing protein;protein_id=WP_009487134.1
gene2871	0	84.24	0	0	0	332.97	0	102.5	0	0	0	0	0	0	0	0	0	0	519.71	NZ_CP007060.1	gene2871	HALDL1_RS14435	hypothetical protein;protein_id=WP_009487135.1
gene1785	0	104.9	0	0	0	414.64	0	0	0	0	0	0	0	0	0	0	0	0	519.54	NZ_CP007060.1	gene1785	HALDL1_RS08975	hypothetical protein;protein_id=WP_009761172.1
gene1448	0	259.6	0	0	12.39	128.27	0	0	57.68	0	0	60.54	0	0	0	0	0	0	518.48	NZ_CP007060.1	gene1448	HALDL1_RS07280	ATPase;protein_id=WP_009761515.1
gene2440	0	52.62	0	0	0	415.95	49.9	0	0	0	0	0	0	0	0	0	0	0	518.47	NZ_CP007060.1	gene2440	HALDL1_RS12270	hypothetical protein;protein_id=WP_009487568.1
gene2288	0	43.21	0	0	0	0	163.93	0	0	0	0	0	0	310.49	0	0	0	0	517.63	NZ_CP007060.1	gene2288	HALDL1_RS11500	cytidylate kinase;protein_id=WP_009487722.1
gene2646	0	152.33	0	0	0	150.52	72.24	0	0	0	0	142.08	0	0	0	0	0	0	517.17	NZ_CP007060.1	gene2646	HALDL1_RS13310	imidazole glycerol phosphate synthase subunit HisH;protein_id=WP_009487358.1
gene827	0	175.57	0	0	22.34	0	111.01	0	208.07	0	0	0	0	0	0	0	0	0	516.99	NZ_CP007060.1	gene827	HALDL1_RS04130	S-methyl-5'-thioadenosine phosphorylase;protein_id=WP_009487841.1
gene2210	0	0	0	0	0	0	157.15	0	0	0	0	0	0	0	0	0	0	358.24	515.39	NZ_CP007060.1	gene2210	HALDL1_RS11110	carbon-monoxide dehydrogenase (acceptor);protein_id=WP_009760741.1
gene1804	0	0	0	0	0	82.82	0	0	0	53.19	0	78.18	0	301.13	0	0	0	0	515.32	NZ_CP007060.1	gene1804	HALDL1_RS09070	sensor histidine kinase;protein_id=WP_009761153.1
gene2515	0	140.95	0	0	8.97	185.71	0	0	20.88	29.82	0	43.83	0	84.4	0	0	0	0	514.56	NZ_CP007060.1	gene2515	HALDL1_RS12645	2-oxo acid dehydrogenase;protein_id=WP_009487492.1
gene776	0	0	0	0	0	272.43	87.16	111.81	0	0	0	42.86	0	0	0	0	0	0	514.26	NZ_CP007060.1	gene776	HALDL1_RS03870	aldo/keto reductase;protein_id=WP_009487899.1
gene1991	0	0	0	0	0	269.09	0	0	0	0	0	0	0	244.59	0	0	0	0	513.68	NZ_CP007060.1	gene1991	HALDL1_RS10015	hypothetical protein;protein_id=WP_009760963.1
gene1676	286.01	0	0	0	0	0	0	0	0	0	0	73.91	0	0	0	0	153.29	0	513.21	NZ_CP007060.1	gene1676	HALDL1_RS08435	VWA domain-containing protein;protein_id=WP_009761285.1
gene394	0	19.86	0	0	15.16	0	0	96.64	0	0	0	74.09	0	0	0	0	307.32	0	513.07	NZ_CP007060.1	gene394	HALDL1_RS01970	site-specific integrase;protein_id=WP_009486660.1
gene547	0	0	0	0	0	0	88.87	0	0	0	0	87.41	0	336.66	0	0	0	0	512.94	NZ_CP007060.1	gene547	HALDL1_RS02725	ABC transporter ATP-binding protein;protein_id=WP_009762153.1
gene1839	0	0	0	0	0	0	106.89	0	0	0	0	0	0	404.9	0	0	0	0	511.79	NZ_CP007060.1	gene1839	HALDL1_RS09245	hypothetical protein;protein_id=WP_009761117.1
gene1029	0	20.88	218.88	0	0	206.28	39.6	0	6.18	0	0	19.47	0	0	0	0	0	0	511.29	NZ_CP007060.1	gene1029	HALDL1_RS05160	YYY membrane protein;protein_id=WP_009761941.1
gene2686	0	0	0	0	0	511.07	0	0	0	0	0	0	0	0	0	0	0	0	511.07	NZ_CP007060.1	gene2686	HALDL1_RS13510	hypothetical protein;protein_id=WP_009487319.1
gene288	0	0	0	0	0	0	0	0	0	0	0	0	0	117.96	0	393.09	0	0	511.05	NZ_CP007060.1	gene288	HALDL1_RS01440	coenzyme F420-0:L-glutamate ligase;protein_id=WP_009486767.1
gene746	0	0	0	0	0	238.01	0	0	0	0	0	56.17	0	216.34	0	0	0	0	510.52	NZ_CP007060.1	gene746	HALDL1_RS03720	sugar kinase;protein_id=WP_009487930.1
gene38	0	47.39	0	0	0	374.59	0	0	0	0	0	88.4	0	0	0	0	0	0	510.38	NZ_CP007060.1	gene38	HALDL1_RS00190	hypothetical protein;protein_id=WP_009487018.1
gene2405	0	0	0	0	0	0	510.31	0	0	0	0	0	0	0	0	0	0	0	510.31	NZ_CP007060.1	gene2405	HALDL1_RS12090	hypothetical protein;protein_id=WP_009487604.1
gene2352	0	0	0	0	0	0	0	0	0	0	0	0	0	510	0	0	0	0	510	NZ_CP007060.1	gene2352	HALDL1_RS11825	glycerophosphodiester phosphodiesterase;protein_id=WP_009487657.1
gene2145	0	0	0	0	0	135.38	64.97	0	0	0	0	0	0	307.62	0	0	0	0	507.97	NZ_CP007060.1	gene2145	HALDL1_RS10785	competence protein;protein_id=WP_009760805.1
gene441	0	260.62	0	0	0	0	247.18	0	0	0	0	0	0	0	0	0	0	0	507.8	NZ_CP007060.1	gene441	HALDL1_RS02195	hypothetical protein;protein_id=WP_009486619.1
gene333	0	0	0	0	0	0	50.06	0	0	0	0	49.23	0	0	0	0	408.46	0	507.75	NZ_CP007060.1	gene333	HALDL1_RS01665	alpha/beta hydrolase;protein_id=WP_009486719.1
gene2369	0	0	0	0	0	0	0	0	0	0	0	507.33	0	0	0	0	0	0	507.33	NZ_CP007060.1	gene2369	HALDL1_RS11910	4a-hydroxytetrahydrobiopterin dehydratase;protein_id=WP_049938465.1
gene37	0	0	0	0	0	507.14	0	0	0	0	0	0	0	0	0	0	0	0	507.14	NZ_CP007060.1	gene37	HALDL1_RS00185	hypothetical protein;protein_id=WP_049938548.1
gene3066	0	0	0	0	0	118.15	0	0	0	0	0	0	0	0	0	0	0	387.78	505.93	NZ_CP007061.1	gene3066	HALDL1_RS15405	ABC-2 type transporter;protein_id=WP_009488189.1
gene1176	0	0	0	0	0	341.6	163.93	0	0	0	0	0	0	0	0	0	0	0	505.53	NZ_CP007060.1	gene1176	HALDL1_RS05900	hypothetical protein;protein_id=WP_009761794.1
gene873	0	0	0	0	0	0	195.91	0	0	0	0	0	0	0	0	309.12	0	0	505.03	NZ_CP007060.1	gene873	HALDL1_RS04360	glucose-1-phosphate thymidylyltransferase;protein_id=WP_049938602.1
gene813	0	0	0	0	0	412.05	0	0	92.65	0	0	0	0	0	0	0	0	0	504.7	NZ_CP007060.1	gene813	HALDL1_RS04055	hypothetical protein;protein_id=WP_009487857.1
gene2510	0	0	0	0	0	259.56	0	0	0	0	0	245.01	0	0	0	0	0	0	504.57	NZ_CP007060.1	gene2510	HALDL1_RS12620	chromosome condensation protein CrcB;protein_id=WP_009487497.1
gene854	159.27	33.09	0	0	12.64	0	0	0	0	0	0	61.74	0	237.8	0	0	0	0	504.54	NZ_CP007060.1	gene854	HALDL1_RS04265	PHP domain-containing protein;protein_id=WP_009487811.1
gene1035	0	0	0	0	0	503.27	0	0	0	0	0	0	0	0	0	0	0	0	503.27	NZ_CP007060.1	gene1035	HALDL1_RS05190	cation:proton antiporter;protein_id=WP_009761936.1
gene2969	0	57.02	0	0	21.77	0	108.17	69.38	25.34	0	0	0	0	0	0	0	220.64	0	502.32	NZ_CP007061.1	gene2969	HALDL1_RS14920	hypothetical protein;protein_id=WP_014053537.1
gene24	0	0	0	0	15.31	158.48	38.03	0	71.27	0	0	74.8	0	144.05	0	0	0	0	501.94	NZ_CP007060.1	gene24	HALDL1_RS00120	threonine synthase;protein_id=WP_009487032.1
gene782	0	63.18	0	0	12.06	249.73	0	0	0	0	0	176.8	0	0	0	0	0	0	501.77	NZ_CP007060.1	gene782	HALDL1_RS03900	luciferase;protein_id=WP_009487892.1
gene1054	0	0	0	0	0	0	0	0	0	0	0	111.53	0	0	0	0	0	387.78	499.31	NZ_CP007060.1	gene1054	HALDL1_RS05285	cytochrome b;protein_id=WP_009761917.1
gene2105	0	497.9	0	0	0	0	0	0	0	0	0	0	0	0	0	0	0	0	497.9	NZ_CP007060.1	gene2105	HALDL1_RS10585	protein of unknown function DUF1458;protein_id=WP_009760847.1
gene2118	0	29.89	0	0	0	354.45	113.4	0	0	0	0	0	0	0	0	0	0	0	497.74	NZ_CP007060.1	gene2118	HALDL1_RS10650	triphosphoribosyl-dephospho-CoA synthase;protein_id=WP_009760834.1
gene2003	129.47	0	0	0	10.27	106.34	51.03	0	0	0	0	150.56	0	48.33	0	0	0	0	496	NZ_CP007060.1	gene2003	HALDL1_RS10075	SLC13 family permease;protein_id=WP_009760951.1
gene210	0	256.61	0	0	0	0	0	0	0	0	0	239.36	0	0	0	0	0	0	495.97	NZ_CP007060.1	gene210	HALDL1_RS01055	urease subunit gamma;protein_id=WP_009486844.1
gene1442	0	0	0	0	0	495.7	0	0	0	0	0	0	0	0	0	0	0	0	495.7	NZ_CP007060.1	gene1442	HALDL1_RS07250	chemotaxis protein CheW;protein_id=WP_009761521.1
gene2443	0	38.43	0	0	0	455.73	0	0	0	0	0	0	0	0	0	0	0	0	494.16	NZ_CP007060.1	gene2443	HALDL1_RS12285	transcriptional regulator;protein_id=WP_009487565.1
gene2659	0	0	0	0	0	0	0	0	0	0	0	493.91	0	0	0	0	0	0	493.91	NZ_CP007060.1	gene2659	HALDL1_RS13375	hypothetical protein;protein_id=WP_009487346.1
gene2076	0	0	0	0	0	0	0	0	0	0	0	0	0	493.89	0	0	0	0	493.89	NZ_CP007060.1	gene2076	HALDL1_RS10440	serine O-acetyltransferase;protein_id=WP_009760876.1
gene972	0	36.98	0	0	0	0	35.08	0	0	0	0	68.99	0	66.44	0	0	286.19	0	493.68	NZ_CP007060.1	gene972	HALDL1_RS04865	ATP-dependent helicase;protein_id=WP_009762002.1
gene2180	0	101.02	58.84	0	8.57	221.83	0	0	0	0	0	83.76	18.5	0	0	0	0	0	492.52	NZ_CP007060.1	gene2180	HALDL1_RS10960	copper-translocating P-type ATPase;protein_id=WP_009760770.1
gene1460	0	0	0	0	0	492	0	0	0	0	0	0	0	0	0	0	0	0	492	NZ_CP007060.1	gene1460	HALDL1_RS07340	protein-glutamate O-methyltransferase CheR;protein_id=WP_009761503.1
gene2124	0	49.2	0	0	0	0	93.33	0	0	0	0	0	0	0	349.05	0	0	0	491.58	NZ_CP007060.1	gene2124	HALDL1_RS10680	nucleoside deaminase;protein_id=WP_009760828.1
gene744	0	0	0	0	0	438.06	52.56	0	0	0	0	0	0	0	0	0	0	0	490.62	NZ_CP007060.1	gene744	HALDL1_RS03710	helix-turn-helix domain-containing protein;protein_id=WP_009487932.1
gene797	0	47.12	0	0	0	186.24	0	0	0	0	0	87.9	0	169.28	0	0	0	0	490.54	NZ_CP007060.1	gene797	HALDL1_RS03975	nicotinamide-nucleotide adenylyltransferase;protein_id=WP_009487874.1
gene2009	0	23.56	0	0	0	0	0	0	3.49	0	0	43.95	0	84.64	334.26	0	0	0	489.9	NZ_CP007060.1	gene2009	HALDL1_RS10105	nucleic acid binding OB-fold tRNA/helicase-type;protein_id=WP_009760945.1
gene2726	0	0	0	0	0	0	0	0	0	0	0	116.4	0	0	0	373.49	0	0	489.89	NZ_CP007060.1	gene2726	HALDL1_RS13710	hypothetical protein;protein_id=WP_009487279.1
gene2891	0	16.58	0	0	12.66	262.14	0	0	0	0	0	0	0	0	0	198.5	0	0	489.88	NZ_CP007060.1	gene2891	HALDL1_RS14535	hypothetical protein;protein_id=WP_009487113.1
gene2527	0	0	0	0	0	193.91	0	0	14.53	0	0	91.52	0	0	0	0	189.81	0	489.77	NZ_CP007060.1	gene2527	HALDL1_RS12705	phosphoribosylaminoimidazolesuccinocarboxamide synthase;protein_id=WP_009487480.1
gene498	0	295.21	0	0	0	194.48	0	0	0	0	0	0	0	0	0	0	0	0	489.69	NZ_CP007060.1	gene498	HALDL1_RS02465	histone deacetylase;protein_id=WP_009486561.1
gene575	0	0	0	0	0	83.45	40.05	0	0	0	0	39.39	0	0	0	0	326.77	0	489.66	NZ_CP007060.1	gene575	HALDL1_RS02865	carbon monoxide dehydrogenase;protein_id=WP_009762125.1
gene2842	0	0	0	0	0	0	0	0	0	0	0	0	0	0	0	489.44	0	0	489.44	NZ_CP007060.1	gene2842	HALDL1_RS14290	hypothetical protein;protein_id=WP_009487165.1
gene296	0	83.4	0	0	0	0	0	405.89	0	0	0	0	0	0	0	0	0	0	489.29	NZ_CP007060.1	gene296	HALDL1_RS01480	phosphoribosyl-ATP diphosphatase;protein_id=WP_009486759.1
gene1499	0	0	0	0	0	164.82	0	0	24.71	0	0	0	0	299.63	0	0	0	0	489.16	NZ_CP007060.1	gene1499	HALDL1_RS07540	flagellin;protein_id=WP_009761463.1
gene720	0	56.73	0	0	0	0	430.46	0	0	0	0	0	0	0	0	0	0	0	487.19	NZ_CP007060.1	gene720	HALDL1_RS03590	glyoxalase/bleomycin resistance protein/dioxygenase;protein_id=WP_009487956.1
gene1872	0	0	0	0	0	144.9	69.54	0	103.18	0	0	102.58	0	65.85	0	0	0	0	486.05	NZ_CP007060.1	gene1872	HALDL1_RS09415	aspartate aminotransferase family protein;protein_id=WP_009761083.1
gene519	0	18.89	0	0	0	74.66	35.83	0	0	0	0	35.24	0	101.8	0	0	219.26	0	485.68	NZ_CP007060.1	gene519	HALDL1_RS02580	hypothetical protein;protein_id=WP_084054876.1
gene2332	0	0	0	0	26.98	0	0	0	0	0	0	0	0	0	0	0	0	458.43	485.41	NZ_CP007060.1	gene2332	HALDL1_RS11725	DUF2270 domain-containing protein;protein_id=WP_049938455.1
gene754	0	0	0	0	0	0	214.36	0	0	0	0	0	0	0	0	270.58	0	0	484.94	NZ_CP007060.1	gene754	HALDL1_RS03760	ABC transporter permease;protein_id=WP_009487922.1
gene2296	0	70.88	0	0	0	280.15	89.63	0	0	0	0	44.07	0	0	0	0	0	0	484.73	NZ_CP007060.1	gene2296	HALDL1_RS11540	GNAT family N-acetyltransferase;protein_id=WP_009487715.1
gene2236	0	93.36	0	0	0	0	0	0	18.44	0	0	0	0	0	0	372.56	0	0	484.36	NZ_CP007060.1	gene2236	HALDL1_RS11240	orotidine-5'-phosphate decarboxylase;protein_id=WP_009760714.1
gene2398	0	0	0	0	0	204.75	0	0	0	0	0	0	0	279.15	0	0	0	0	483.9	NZ_CP007060.1	gene2398	HALDL1_RS12055	3-isopropylmalate dehydrogenase;protein_id=WP_009487611.1
gene1654	0	0	0	0	0	247.85	118.94	0	0	0	0	116.98	0	0	0	0	0	0	483.77	NZ_CP007060.1	gene1654	HALDL1_RS08325	alpha/beta hydrolase;protein_id=WP_009761307.1
gene624	0	55.41	0	0	0	328.55	0	0	0	0	0	0	0	99.54	0	0	0	0	483.5	NZ_CP007060.1	gene624	HALDL1_RS03110	IclR family transcriptional regulator;protein_id=WP_084054879.1
gene2455	0	56.16	0	0	0	110.99	106.53	0	0	0	0	209.54	0	0	0	0	0	0	483.22	NZ_CP007060.1	gene2455	HALDL1_RS12345	carbohydrate kinase family protein;protein_id=WP_009487552.1
gene1674	0	0	0	0	0	326.38	156.63	0	0	0	0	0	0	0	0	0	0	0	483.01	NZ_CP007060.1	gene1674	HALDL1_RS08425	carbon monoxide dehydrogenase subunit G;protein_id=WP_009761287.1
gene893	0	0	0	0	5.32	55.12	0	0	74.37	0	0	130.08	0	50.1	0	166.97	0	0	481.96	NZ_CP007060.1	gene893	HALDL1_RS04460	S9 family peptidase;protein_id=WP_009487771.1
gene1568	0	0	0	0	0	376.73	90.4	0	14.12	0	0	0	0	0	0	0	0	0	481.25	NZ_CP007060.1	gene1568	HALDL1_RS07890	N-acetyltransferase;protein_id=WP_009761394.1
gene2322	0	105.04	0	0	0	166.07	0	0	56.01	0	0	78.38	0	75.47	0	0	0	0	480.97	NZ_CP007060.1	gene2322	HALDL1_RS11670	redox-regulated ATPase YchF;protein_id=WP_009487688.1
gene567	0	0	0	318.6	14.95	0	74.27	0	0	0	0	73.04	0	0	0	0	0	0	480.86	NZ_CP007060.1	gene567	HALDL1_RS02825	hypothetical protein;protein_id=WP_084054878.1
gene853	0	0	0	0	0	0	0	0	0	0	0	0	0	0	0	480.03	0	0	480.03	NZ_CP007060.1	gene853	HALDL1_RS04260	hypothetical protein;protein_id=WP_009487813.1
gene2769	0	0	0	0	0	469.24	0	0	8.79	0	0	0	0	0	0	0	0	0	478.03	NZ_CP007060.1	gene2769	HALDL1_RS13925	3-keto-5-aminohexanoate cleavage protein;protein_id=WP_009487237.1
gene208	0	0	0	0	0	477.74	0	0	0	0	0	0	0	0	0	0	0	0	477.74	NZ_CP007060.1	gene208	HALDL1_RS01045	urease subunit beta;protein_id=WP_009486846.1
gene698	0	0	0	0	8.41	87.09	0	0	0	0	170.61	41.1	0	0	0	0	170.51	0	477.72	NZ_CP007060.1	gene698	HALDL1_RS03480	PAS domain S-box protein;protein_id=WP_009487977.1
gene824	0	0	0	0	0	0	0	0	0	0	426.23	51.35	0	0	0	0	0	0	477.58	NZ_CP007060.1	gene824	HALDL1_RS04115	PhzF family phenazine biosynthesis protein;protein_id=WP_009487844.1
gene314	0	0	0	0	34.61	358.31	0	0	0	0	0	84.56	0	0	0	0	0	0	477.48	NZ_CP007060.1	gene314	HALDL1_RS01570	N-acetyltransferase;protein_id=WP_009486741.1
gene933	214.63	44.6	0	0	0	0	42.3	0	0	0	0	166.4	9.19	0	0	0	0	0	477.12	NZ_CP007060.1	gene933	HALDL1_RS04670	MBL fold hydrolase;protein_id=WP_009762042.1
gene2855	0	0	0	0	0	321.6	154.34	0	0	0	0	0	0	0	0	0	0	0	475.94	NZ_CP007060.1	gene2855	HALDL1_RS14355	alkylmercury lyase;protein_id=WP_009487152.1
gene490	0	0	0	0	0	244.18	0	0	9.15	0	0	0	0	221.94	0	0	0	0	475.27	NZ_CP007060.1	gene490	HALDL1_RS02425	protease;protein_id=WP_084054916.1
gene200	0	0	0	0	0	158.86	0	0	0	0	0	74.98	0	0	0	240.59	0	0	474.43	NZ_CP007060.1	gene200	HALDL1_RS01005	peptidase M20;protein_id=WP_009486855.1
gene1688	0	0	0	0	0	82.62	0	0	0	0	0	155.97	0	37.55	0	62.56	0	135.58	474.28	NZ_CP007060.1	gene1688	HALDL1_RS08495	carbon monoxide dehydrogenase;protein_id=WP_009761273.1
gene1381	0	45.82	0	0	0	0	0	0	13.58	0	0	85.48	0	329.26	0	0	0	0	474.14	NZ_CP007060.1	gene1381	HALDL1_RS06940	pyruvate dehydrogenase (acetyl-transferring) E1 component subunit alpha;protein_id=WP_009761583.1
gene2974	0	0	0	0	0	0	0	0	16.04	68.73	0	0	0	389.12	0	0	0	0	473.89	NZ_CP007061.1	gene2974	HALDL1_RS14945	6-carboxy-5%2C6%2C7%2C8-tetrahydropterin synthase;protein_id=WP_009762306.1
gene974	0	33.29	0	0	0	131.59	0	0	9.86	0	0	0	0	0	0	298.94	0	0	473.68	NZ_CP007060.1	gene974	HALDL1_RS04875	DUF790 domain-containing protein;protein_id=WP_009762000.1
gene550	0	57.12	0	0	0	0	0	0	0	0	0	142.08	0	273.63	0	0	0	0	472.83	NZ_CP007060.1	gene550	HALDL1_RS02740	peptidase M28;protein_id=WP_009762150.1
gene1164	0	32.45	0	0	0	256.53	123.11	0	0	0	0	60.54	0	0	0	0	0	0	472.63	NZ_CP007060.1	gene1164	HALDL1_RS05840	HTH domain-containing protein;protein_id=WP_009761806.1
gene1177	0	52.78	0	0	0	0	50.06	0	0	0	0	0	21.75	189.64	0	157.98	0	0	472.21	NZ_CP007060.1	gene1177	HALDL1_RS05905	mechanosensitive ion channel family protein;protein_id=WP_009761793.1
gene734	0	133.44	0	0	0	0	0	0	0	338.71	0	0	0	0	0	0	0	0	472.15	NZ_CP007060.1	gene734	HALDL1_RS03660	prefoldin subunit beta;protein_id=WP_009487942.1
gene1017	0	19.67	0	0	0	310.98	0	0	0	0	0	0	0	141.33	0	0	0	0	471.98	NZ_CP007060.1	gene1017	HALDL1_RS05100	FAD-dependent oxidoreductase;protein_id=WP_009761953.1
gene1921	0	0	0	0	0	0	237.89	0	0	0	0	233.96	0	0	0	0	0	0	471.85	NZ_CP007060.1	gene1921	HALDL1_RS09660	acyl-CoA thioesterase;protein_id=WP_009761032.1
gene2956	0	37.23	0	0	0	0	123.59	0	11.03	0	0	34.73	0	0	0	0	144.06	120.75	471.39	NZ_CP007061.1	gene2956	HALDL1_RS14860	CRISPR-associated endonuclease Cas3'';protein_id=WP_009762288.1
gene16	0	0	0	0	0	320.04	0	0	0	0	0	151.05	0	0	0	0	0	0	471.09	NZ_CP007060.1	gene16	HALDL1_RS00080	hypothetical protein;protein_id=WP_009487040.1
gene902	0	0	0	0	0	470.92	0	0	0	0	0	0	0	0	0	0	0	0	470.92	NZ_CP007060.1	gene902	HALDL1_RS04505	hypothetical protein;protein_id=WP_009487762.1
gene229	0	0	0	377.01	0	0	0	0	6.86	0	0	86.43	0	0	0	0	0	0	470.3	NZ_CP007060.1	gene229	HALDL1_RS01150	phosphoesterase DHHA1;protein_id=WP_009486825.1
gene2780	0	0	0	382.32	0	0	0	0	0	0	0	87.65	0	0	0	0	0	0	469.97	NZ_CP007060.1	gene2780	HALDL1_RS13980	branched-chain amino acid ABC transporter permease;protein_id=WP_009487227.1
gene2367	0	22.85	0	0	0	361.25	0	0	0	0	0	85.25	0	0	0	0	0	0	469.35	NZ_CP007060.1	gene2367	HALDL1_RS11900	PDZ domain-containing protein;protein_id=WP_009487642.1
gene629	0	52.12	0	0	19.9	0	65.91	0	0	0	0	0	0	62.42	0	0	268.9	0	469.25	NZ_CP007060.1	gene629	HALDL1_RS03135	extracellular solute-binding protein family 1;protein_id=WP_009762069.1
gene802	0	0	0	0	0	0	0	0	0	0	0	0	0	468.16	0	0	0	0	468.16	NZ_CP007060.1	gene802	HALDL1_RS04000	indole-3-glycerol-phosphate synthase;protein_id=WP_009487869.1
gene3082	27.68	80.52	90.46	0	4.39	90.94	32.73	0	18.74	0	0	53.65	0	0	0	68.86	0	0	467.97	NZ_CP007061.1	gene3082	HALDL1_RS15485	conjugal transfer protein;protein_id=WP_009488204.1
gene249	0	0	0	0	0	0	161.42	0	0	0	0	0	0	305.74	0	0	0	0	467.16	NZ_CP007060.1	gene249	HALDL1_RS01250	hypothetical protein;protein_id=WP_009486805.1
gene1207	0	0	0	0	15.57	161.19	0	0	0	0	0	0	0	0	289.31	0	0	0	466.07	NZ_CP007060.1	gene1207	HALDL1_RS06060	MFS transporter;protein_id=WP_009761761.1
gene1792	0	0	99.82	0	0	0	0	0	0	0	0	71.04	0	0	0	0	294.69	0	465.55	NZ_CP007060.1	gene1792	HALDL1_RS09010	adenylosuccinate synthase;protein_id=WP_009761165.1
gene712	0	55.11	0	0	0	145.22	0	0	0	0	0	0	0	263.99	0	0	0	0	464.32	NZ_CP007060.1	gene712	HALDL1_RS03550	DUF58 domain-containing protein;protein_id=WP_009487963.1
gene1425	0	0	0	0	0	0	125.22	53.55	0	0	0	0	0	0	0	0	0	285.46	464.23	NZ_CP007060.1	gene1425	HALDL1_RS07160	ABC transporter ATP-binding protein;protein_id=WP_009761539.1
gene1467	0	93.71	0	0	0	370.38	0	0	0	0	0	0	0	0	0	0	0	0	464.09	NZ_CP007060.1	gene1467	HALDL1_RS07375	chemotaxis protein CheW;protein_id=WP_049938648.1
gene2022	0	145.36	0	0	0	0	0	0	86.13	0	0	101.69	0	130.56	0	0	0	0	463.74	NZ_CP007060.1	gene2022	HALDL1_RS10170	aspartate aminotransferase family protein;protein_id=WP_009760931.1
gene1142	0	0	0	0	0	0	0	0	0	0	0	0	0	0	0	0	462.63	0	462.63	NZ_CP007060.1	gene1142	HALDL1_RS05730	biotin--[acetyl-CoA-carboxylase] ligase;protein_id=WP_009761829.1
gene1569	0	80.1	0	0	3.4	105.54	33.77	0	18.46	0	0	49.81	0	63.95	0	106.56	0	0	461.59	NZ_CP007060.1	gene1569	HALDL1_RS07895	helicase;protein_id=WP_049938656.1
gene2903	0	67.53	0	0	6.45	166.82	0	0	7.5	10.71	0	15.75	0	121.31	0	0	65.32	0	461.39	NZ_CP007060.1	gene2903	HALDL1_RS14595	type I restriction endonuclease subunit R;protein_id=WP_009487098.1
gene2441	0	30.16	0	0	0	238.44	0	0	0	0	0	84.4	0	108.36	0	0	0	0	461.36	NZ_CP007060.1	gene2441	HALDL1_RS12275	TrkA family potassium uptake protein;protein_id=WP_009487567.1
gene1341	0	0	0	0	0	0	0	0	0	0	0	0	0	460.96	0	0	0	0	460.96	NZ_CP007060.1	gene1341	HALDL1_RS06735	hypothetical protein;protein_id=WP_009761626.1
gene257	0	45.57	0	0	0	0	0	0	27	0	0	170.03	0	81.86	0	136.4	0	0	460.86	NZ_CP007060.1	gene257	HALDL1_RS01285	putative ABC-type transport system substrate-binding protein ( substrate iron/cobalamin);protein_id=WP_009486798.1
gene2014	0	0	0	0	0	0	0	0	0	0	0	0	47.4	413.28	0	0	0	0	460.68	NZ_CP007060.1	gene2014	HALDL1_RS10130	universal stress protein;protein_id=WP_009760940.1
gene2536	0	0	0	0	0	193.34	0	0	0	0	0	91.25	0	175.73	0	0	0	0	460.32	NZ_CP007060.1	gene2536	HALDL1_RS12750	TIGR00374 family protein;protein_id=WP_009487471.1
gene2745	0	220.92	0	0	0	0	0	0	32.73	0	0	206.07	0	0	0	0	0	0	459.72	NZ_CP007060.1	gene2745	HALDL1_RS13805	hypothetical protein;protein_id=WP_049938518.1
gene2779	135.6	0	0	0	0	0	0	68.56	0	0	0	52.56	0	202.45	0	0	0	0	459.17	NZ_CP007060.1	gene2779	HALDL1_RS13975	branched-chain amino acid ABC transporter permease;protein_id=WP_009487228.1
gene2287	0	143.3	0	0	21.88	0	54.36	0	25.47	0	0	213.86	0	0	0	0	0	0	458.87	NZ_CP007060.1	gene2287	HALDL1_RS11495	DUF106 domain-containing protein;protein_id=WP_009487723.1
gene1556	225.49	0	0	0	0	0	177.75	0	55.52	0	0	0	0	0	0	0	0	0	458.76	NZ_CP007060.1	gene1556	HALDL1_RS07825	adhesin;protein_id=WP_009761406.1
gene604	0	0	0	0	0	0	458.54	0	0	0	0	0	0	0	0	0	0	0	458.54	NZ_CP007060.1	gene604	HALDL1_RS03005	hypothetical protein;protein_id=WP_009762095.1
gene2112	0	0	0	0	0	0	50.06	0	0	0	0	0	0	0	0	0	408.46	0	458.52	NZ_CP007060.1	gene2112	HALDL1_RS10620	D-2-hydroxyacid dehydrogenase;protein_id=WP_009760840.1
gene2492	0	0	0	0	0	239.74	0	0	0	0	0	0	0	217.91	0	0	0	0	457.65	NZ_CP007060.1	gene2492	HALDL1_RS12530	NAD(+) kinase;protein_id=WP_009487513.1
gene1590	0	92.66	0	0	17.69	0	0	0	13.73	0	0	0	0	332.92	0	0	0	0	457	NZ_CP007060.1	gene1590	HALDL1_RS08000	cyclic pyranopterin monophosphate synthase MoaC;protein_id=WP_009761372.1
gene41	127.01	0	0	0	20.15	208.63	100.12	0	0	0	0	0	0	0	0	0	0	0	455.91	NZ_CP007060.1	gene41	HALDL1_RS00205	cation transporter;protein_id=WP_009487015.1
gene3063	0	146.31	0	0	0	0	92.51	0	216.74	0	0	0	0	0	0	0	0	0	455.56	NZ_CP007061.1	gene3063	HALDL1_RS15390	ArsR family transcriptional regulator;protein_id=WP_009488186.1
gene2518	0	127	0	0	0	0	0	0	12.54	0	0	315.9	0	0	0	0	0	0	455.44	NZ_CP007060.1	gene2518	HALDL1_RS12660	dTMP kinase;protein_id=WP_009487489.1
gene1648	0	0	0	0	0	454.68	0	0	0	0	0	0	0	0	0	0	0	0	454.68	NZ_CP007060.1	gene1648	HALDL1_RS08295	hypothetical protein;protein_id=WP_009761312.1
gene266	0	35.34	0	0	0	69.84	67.03	0	20.94	0	0	197.77	0	63.48	0	0	0	0	454.4	NZ_CP007060.1	gene266	HALDL1_RS01330	MATE family efflux transporter;protein_id=WP_009486789.1
gene1985	0	0	0	0	0	0	198.99	255.27	0	0	0	0	0	0	0	0	0	0	454.26	NZ_CP007060.1	gene1985	HALDL1_RS09985	phosphopantetheine adenylyltransferase;protein_id=WP_009760968.1
gene1682	0	0	0	0	0	0	0	0	0	0	0	251.95	0	0	0	202.12	0	0	454.07	NZ_CP007060.1	gene1682	HALDL1_RS08465	ABC transporter ATP-binding protein;protein_id=WP_084054897.1
gene1562	0	0	0	0	0	0	0	0	34.56	0	0	0	0	419.06	0	0	0	0	453.62	NZ_CP007060.1	gene1562	HALDL1_RS07855	hypothetical protein;protein_id=WP_009761400.1
gene2761	0	0	0	0	0	390.88	62.53	0	0	0	0	0	0	0	0	0	0	0	453.41	NZ_CP007060.1	gene2761	HALDL1_RS13885	ABC transporter ATP-binding protein;protein_id=WP_009487245.1
gene1485	0	155.4	0	0	0	0	0	0	61.39	0	0	193.27	42.69	0	0	0	0	0	452.75	NZ_CP007060.1	gene1485	HALDL1_RS07465	DUF309 domain-containing protein;protein_id=WP_009761478.1
gene1932	0	0	0	0	0	157.72	151.38	0	0	0	0	0	0	143.36	0	0	0	0	452.46	NZ_CP007060.1	gene1932	HALDL1_RS09715	hypothetical protein;protein_id=WP_049938390.1
gene1481	0	0	0	0	0	0	451.99	0	0	0	0	0	0	0	0	0	0	0	451.99	NZ_CP007060.1	gene1481	HALDL1_RS07445	universal stress protein;protein_id=WP_009761483.1
gene2829	0	0	0	0	0	0	0	0	0	0	0	0	0	451.7	0	0	0	0	451.7	NZ_CP007060.1	gene2829	HALDL1_RS14225	threonylcarbamoyl-AMP synthase;protein_id=WP_009487178.1
gene278	0	0	0	0	0	451.56	0	0	0	0	0	0	0	0	0	0	0	0	451.56	NZ_CP007060.1	gene278	HALDL1_RS01390	metal-dependent transcriptional regulator;protein_id=WP_009486778.1
gene2136	0	0	0	0	0	0	148.54	0	0	0	0	0	0	0	0	0	302.99	0	451.53	NZ_CP007060.1	gene2136	HALDL1_RS10740	DUF1648 domain-containing protein;protein_id=WP_009760815.1
gene2055	0	305.49	0	0	0	0	57.95	0	18.1	0	0	56.99	12.59	0	0	0	0	0	451.12	NZ_CP007060.1	gene2055	HALDL1_RS10335	hypothetical protein;protein_id=WP_009760897.1
gene2996	0	0	0	0	0	0	0	0	0	0	0	0	0	450.56	0	0	0	0	450.56	NZ_CP007061.1	gene2996	HALDL1_RS15055	hypothetical protein;protein_id=WP_009762329.1
gene1716	0	0	0	0	0	387.81	62.04	0	0	0	0	0	0	0	0	0	0	0	449.85	NZ_CP007060.1	gene1716	HALDL1_RS08630	NAD(P)-dependent oxidoreductase;protein_id=WP_009761246.1
gene1259	197.23	20.49	0	0	7.82	0	0	0	0	0	0	76.45	0	147.24	0	0	0	0	449.23	NZ_CP007060.1	gene1259	HALDL1_RS06315	amidohydrolase family protein;protein_id=WP_009761709.1
gene3173	0	61.32	321.48	0	11.71	0	0	0	54.5	0	0	0	0	0	0	0	0	0	449.01	NZ_CP007061.1	gene3173	HALDL1_RS15905	hypothetical protein;protein_id=WP_049938775.1
gene408	0	0	0	0	0	304.28	48.68	0	0	0	0	95.74	0	0	0	0	0	0	448.7	NZ_CP007060.1	gene408	HALDL1_RS02035	hypothetical protein;protein_id=WP_012659201.1
gene2007	0	21.95	0	0	0	0	0	0	0	0	0	163.77	0	0	0	262.75	0	0	448.47	NZ_CP007060.1	gene2007	HALDL1_RS10095	DUF63 domain-containing protein;protein_id=WP_009760947.1
gene1925	0	269.03	0	0	68.48	0	0	0	26.57	0	0	83.65	0	0	0	0	0	0	447.73	NZ_CP007060.1	gene1925	HALDL1_RS09680	FAD-binding protein;protein_id=WP_009761028.1
gene2074	0	0	0	0	7.98	330.47	0	0	30.96	0	0	77.99	0	0	0	0	0	0	447.4	NZ_CP007060.1	gene2074	HALDL1_RS10430	hypothetical protein;protein_id=WP_009760878.1
gene1583	0	0	0	0	0	0	0	0	0	0	0	0	0	447.2	0	0	0	0	447.2	NZ_CP007060.1	gene1583	HALDL1_RS07965	translation initiation factor IF-2 subunit beta;protein_id=WP_009761379.1
gene3176	0	43.97	0	0	0	57.93	0	71.33	8.68	130.22	0	82.03	0	52.66	0	0	0	0	446.82	NZ_CP007061.1	gene3176	HALDL1_RS15925	ATPase AAA;protein_id=WP_009762220.1
gene2103	0	0	0	0	0	306.64	0	0	0	0	0	0	0	139.36	0	0	0	0	446	NZ_CP007060.1	gene2103	HALDL1_RS10575	hypothetical protein;protein_id=WP_009760849.1
gene2567	0	58.73	0	0	0	386.9	0	0	0	0	0	0	0	0	0	0	0	0	445.63	NZ_CP007060.1	gene2567	HALDL1_RS12905	glucose-6-phosphate isomerase;protein_id=WP_009487439.1
gene1976	0	64.65	0	0	0	85.18	163.51	0	51.08	0	0	80.4	0	0	0	0	0	0	444.82	NZ_CP007060.1	gene1976	HALDL1_RS09940	cystathionine gamma-synthase;protein_id=WP_009760977.1
gene1235	106.32	11.05	0	0	0	130.98	0	0	0	0	0	0	0	39.69	156.73	0	0	0	444.77	NZ_CP007060.1	gene1235	HALDL1_RS06195	hypothetical protein;protein_id=WP_009761733.1
gene1721	0	67.26	0	0	17.12	0	0	0	13.28	0	0	0	0	0	0	0	346.97	0	444.63	NZ_CP007060.1	gene1721	HALDL1_RS08655	dihydropteroate synthase;protein_id=WP_009761241.1
gene867	0	16.92	0	0	0	0	0	0	5.01	0	0	0	0	182.33	240.02	0	0	0	444.28	NZ_CP007060.1	gene867	HALDL1_RS04330	anthranilate synthase component I;protein_id=WP_009487798.1
gene433	0	37.57	0	0	0	0	71.26	91.42	0	0	0	0	0	0	0	0	0	243.67	443.92	NZ_CP007060.1	gene433	HALDL1_RS02155	hypothetical protein;protein_id=WP_009486627.1
gene128	0	0	0	0	0	299.67	143.81	0	0	0	0	0	0	0	0	0	0	0	443.48	NZ_CP007060.1	gene128	HALDL1_RS00645	heme-binding protein;protein_id=WP_009486924.1
gene788	0	0	0	0	0	443.46	0	0	0	0	0	0	0	0	0	0	0	0	443.46	NZ_CP007060.1	gene788	HALDL1_RS03930	YkgJ family cysteine cluster protein;protein_id=WP_009487884.1
gene2682	0	0	0	0	0	137.64	0	0	30.95	0	0	64.96	0	0	0	208.45	0	0	442	NZ_CP007060.1	gene2682	HALDL1_RS13490	NCS2 family permease;protein_id=WP_009487323.1
gene739	0	0	0	0	0	272.43	43.58	0	0	0	0	42.86	0	82.54	0	0	0	0	441.41	NZ_CP007060.1	gene739	HALDL1_RS03685	hypothetical protein;protein_id=WP_049938320.1
gene339	0	0	0	0	0	273.94	0	0	0	0	0	0	0	166	0	0	0	0	439.94	NZ_CP007060.1	gene339	HALDL1_RS01695	glycine cleavage system protein T;protein_id=WP_009486713.1
gene1609	0	136.27	0	0	31.22	0	0	132.64	88.82	0	0	50.84	0	0	0	0	0	0	439.79	NZ_CP007060.1	gene1609	HALDL1_RS08095	peptidylprolyl isomerase;protein_id=WP_009761352.1
gene2469	0	42.44	0	0	0	0	80.51	0	0	0	0	316.71	0	0	0	0	0	0	439.66	NZ_CP007060.1	gene2469	HALDL1_RS12415	cell division protein;protein_id=WP_009487538.1
gene2071	0	0	0	0	0	439.52	0	0	0	0	0	0	0	0	0	0	0	0	439.52	NZ_CP007060.1	gene2071	HALDL1_RS10415	pyridoxamine 5'-phosphate oxidase;protein_id=WP_009760882.1
gene231	0	0	0	0	0	0	439.43	0	0	0	0	0	0	0	0	0	0	0	439.43	NZ_CP007060.1	gene231	HALDL1_RS01160	universal stress protein;protein_id=WP_009486823.1
gene1501	0	438.94	0	0	0	0	0	0	0	0	0	0	0	0	0	0	0	0	438.94	NZ_CP007060.1	gene1501	HALDL1_RS07550	DUF2249 domain-containing protein;protein_id=WP_009761461.1
gene1372	0	50.54	0	0	0	199.78	0	0	0	0	0	188.58	0	0	0	0	0	0	438.9	NZ_CP007060.1	gene1372	HALDL1_RS06895	phosphoribosylformylglycinamidine cyclo-ligase;protein_id=WP_009761592.1
gene1888	0	0	0	0	0	174.41	0	0	0	0	0	0	0	0	0	264.14	0	0	438.55	NZ_CP007060.1	gene1888	HALDL1_RS09495	DSBA oxidoreductase;protein_id=WP_009761066.1
gene1072	181.2	37.65	0	0	0	148.82	0	0	0	0	0	70.24	0	0	0	0	0	0	437.91	NZ_CP007060.1	gene1072	HALDL1_RS05375	branched-chain amino acid ABC transporter permease;protein_id=WP_009761899.1
gene2135	0	70.98	0	0	0	280.55	0	86.36	0	0	0	0	0	0	0	0	0	0	437.89	NZ_CP007060.1	gene2135	HALDL1_RS10735	glucose 1-dehydrogenase;protein_id=WP_009760816.1
gene161	405.42	0	0	0	32.16	0	0	0	0	0	0	0	0	0	0	0	0	0	437.58	NZ_CP007060.1	gene161	HALDL1_RS00810	hypothetical protein;protein_id=WP_009486890.1
gene1147	0	67.26	0	0	0	0	127.58	0	0	0	0	0	0	241.63	0	0	0	0	436.47	NZ_CP007060.1	gene1147	HALDL1_RS05755	ABC transporter permease;protein_id=WP_009761824.1
gene1079	0	0	0	0	0	0	0	0	17.28	0	0	0	0	419.06	0	0	0	0	436.34	NZ_CP007060.1	gene1079	HALDL1_RS05410	hypothetical protein;protein_id=WP_009761892.1
gene2375	0	246.5	0	0	31.37	0	0	0	158.23	0	0	0	0	0	0	0	0	0	436.1	NZ_CP007060.1	gene2375	HALDL1_RS11940	di-trans%2Cpoly-cis-decaprenylcistransferase;protein_id=WP_009487634.1
gene1889	0	0	252.73	0	0	0	182.88	0	0	0	0	0	0	0	0	0	0	0	435.61	NZ_CP007060.1	gene1889	HALDL1_RS09500	thioredoxin peroxidase;protein_id=WP_009761065.1
gene2630	0	55.05	0	0	21.02	0	0	0	0	0	0	359.43	0	0	0	0	0	0	435.5	NZ_CP007060.1	gene2630	HALDL1_RS13225	MBL fold hydrolase;protein_id=WP_009487375.1
gene2777	0	48.49	0	0	12.34	127.77	30.66	0	0	0	0	90.45	0	0	0	0	125.07	0	434.78	NZ_CP007060.1	gene2777	HALDL1_RS13965	anion transporter;protein_id=WP_009487230.1
gene728	0	24.31	0	0	0	0	0	59.17	0	0	0	45.36	0	87.35	0	218.32	0	0	434.51	NZ_CP007060.1	gene728	HALDL1_RS03630	hydantoinase/oxoprolinase family protein;protein_id=WP_009487948.1
gene1983	0	22.54	0	0	0	356.37	0	0	13.36	0	0	42.05	0	0	0	0	0	0	434.32	NZ_CP007060.1	gene1983	HALDL1_RS09975	carboxylate--amine ligase;protein_id=WP_009760970.1
gene1159	0	29.06	0	0	33.28	114.86	0	0	146.35	0	0	108.42	0	0	0	0	0	0	431.97	NZ_CP007060.1	gene1159	HALDL1_RS05815	3-hydroxybutyryl-CoA dehydrogenase;protein_id=WP_009761811.1
gene2258	0	354.88	0	0	0	0	0	0	52.57	0	0	0	24.37	0	0	0	0	0	431.82	NZ_CP007060.1	gene2258	HALDL1_RS11350	30S ribosomal protein S19;protein_id=WP_009760692.1
gene835	0	80.48	0	0	0	0	0	0	17.88	0	0	0	0	72.29	0	0	0	261.01	431.66	NZ_CP007060.1	gene835	HALDL1_RS04170	DNA topoisomerase I;protein_id=WP_009487833.1
gene2123	0	40.78	0	0	0	0	0	49.62	42.29	0	0	152.16	0	146.52	0	0	0	0	431.37	NZ_CP007060.1	gene2123	HALDL1_RS10675	HD domain-containing protein;protein_id=WP_009760829.1
gene2421	0	0	0	0	0	0	0	0	0	0	0	0	0	431.12	0	0	0	0	431.12	NZ_CP007060.1	gene2421	HALDL1_RS12170	Mov34/MPN/PAD-1 family protein;protein_id=WP_009487588.1
gene811	0	0	0	0	0	0	0	0	0	0	0	0	41.4	0	0	0	388.78	0	430.18	NZ_CP007060.1	gene811	HALDL1_RS04045	DUF84 domain-containing protein;protein_id=WP_009487859.1
gene2978	0	115.43	0	156.54	11.02	76.04	36.49	0	0	0	0	0	0	34.56	0	0	0	0	430.08	NZ_CP007061.1	gene2978	HALDL1_RS14960	heavy metal translocating P-type ATPase;protein_id=WP_009762311.1
gene2506	0	273.44	0	0	156.6	0	0	0	0	0	0	0	0	0	0	0	0	0	430.04	NZ_CP007060.1	gene2506	HALDL1_RS12600	hypothetical protein;protein_id=WP_009487500.1
gene8	0	0	0	0	0	92.73	44.5	0	3.48	0	181.64	21.88	0	84.28	0	0	0	0	428.51	NZ_CP007060.1	gene8	ligA	DNA ligase (NAD(+)) LigA;protein_id=WP_009487048.1
gene840	0	0	0	0	0	428.11	0	0	0	0	0	0	0	0	0	0	0	0	428.11	NZ_CP007060.1	gene840	HALDL1_RS04195	hypothetical protein;protein_id=WP_009487826.1
gene2881	0	0	0	0	0	0	0	0	0	0	0	0	0	428.04	0	0	0	0	428.04	NZ_CP007060.1	gene2881	HALDL1_RS14485	hypothetical protein;protein_id=WP_009487124.1
gene1057	0	29.89	0	0	0	0	0	0	0	0	0	111.53	0	107.39	0	178.93	0	0	427.74	NZ_CP007060.1	gene1057	HALDL1_RS05300	hypothetical protein;protein_id=WP_009761914.1
gene1817	0	25.9	0	0	0	0	0	0	0	0	401.08	0	0	0	0	0	0	0	426.98	NZ_CP007060.1	gene1817	HALDL1_RS09135	epimerase;protein_id=WP_009761140.1
gene2172	0	19.81	0	0	7.56	0	0	0	0	0	0	0	0	142.34	0	0	0	256.98	426.69	NZ_CP007060.1	gene2172	HALDL1_RS10920	alcohol dehydrogenase;protein_id=WP_009760778.1
gene3165	0	0	397.47	0	28.95	0	0	0	0	0	0	0	0	0	0	0	0	0	426.42	NZ_CP007061.1	gene3165	HALDL1_RS15865	helix-turn-helix domain-containing protein;protein_id=WP_009762207.1
gene2264	0	62.71	0	0	71.82	0	118.94	0	55.73	0	0	116.98	0	0	0	0	0	0	426.18	NZ_CP007060.1	gene2264	HALDL1_RS11380	50S ribosomal protein L14;protein_id=WP_009760686.1
gene660	0	58.94	0	0	0	116.48	0	0	34.92	0	0	109.95	0	105.87	0	0	0	0	426.16	NZ_CP007060.1	gene660	HALDL1_RS03290	electron transfer flavoprotein subunit beta;protein_id=WP_009488014.1
gene2848	0	0	0	0	0	84.09	0	0	0	0	0	39.69	0	0	301.86	0	0	0	425.64	NZ_CP007060.1	gene2848	HALDL1_RS14320	hydroxymethylbilane synthase;protein_id=WP_009487159.1
gene140	0	0	0	0	0	289.16	0	0	0	0	0	136.47	0	0	0	0	0	0	425.63	NZ_CP007060.1	gene140	HALDL1_RS00705	hypothetical protein;protein_id=WP_009486912.1
gene3210	0	0	0	0	0	111.37	160.33	0	0	0	0	52.56	0	101.22	0	0	0	0	425.48	NZ_CP007061.1	gene3210	HALDL1_RS16090	shikimate kinase;protein_id=WP_009762256.1
gene1374	0	33.23	0	0	0	328.33	63.03	0	0	0	0	0	0	0	0	0	0	0	424.59	NZ_CP007060.1	gene1374	HALDL1_RS06905	conjugal transfer protein TraB;protein_id=WP_009761590.1
gene2310	0	25.5	0	0	0	201.62	0	0	0	0	0	0	0	0	0	0	197.36	0	424.48	NZ_CP007060.1	gene2310	HALDL1_RS11610	hypothetical protein;protein_id=WP_009487701.1
gene842	0	0	0	0	0	113.08	54.27	0	0	0	0	53.37	0	0	202.97	0	0	0	423.69	NZ_CP007060.1	gene842	HALDL1_RS04205	DNA polymerase/3'-5' exonuclease PolX;protein_id=WP_009487824.1
gene12	0	63.5	0	0	8.08	334.66	0	0	0	0	0	0	17.44	0	0	0	0	0	423.68	NZ_CP007060.1	gene12	HALDL1_RS00060	homoserine O-acetyltransferase;protein_id=WP_009487044.1
gene755	118.75	49.35	0	0	0	195.05	0	60.04	0	0	0	0	0	0	0	0	0	0	423.19	NZ_CP007060.1	gene755	HALDL1_RS03765	ABC transporter permease;protein_id=WP_009487921.1
gene2797	0	0	0	0	0	0	0	278	0	145	0	0	0	0	0	0	0	0	423	NZ_CP007060.1	gene2797	HALDL1_RS14065	hypothetical protein;protein_id=WP_009487210.1
gene105	0	0	0	0	0	422.62	0	0	0	0	0	0	0	0	0	0	0	0	422.62	NZ_CP007060.1	gene105	HALDL1_RS00525	GIY-YIG nuclease family protein;protein_id=WP_009486949.1
gene775	0	83.96	0	0	0	0	0	136.2	0	0	0	0	0	201.09	0	0	0	0	421.25	NZ_CP007060.1	gene775	HALDL1_RS03865	NAD(P)-dependent oxidoreductase;protein_id=WP_009487900.1
gene3037	0	0	0	0	0	0	0	0	32.09	0	0	0	0	389.12	0	0	0	0	421.21	NZ_CP007061.1	gene3037	HALDL1_RS15265	hypothetical protein;protein_id=WP_009488224.1
gene1475	0	343.91	0	0	0	0	0	0	76.42	0	0	0	0	0	0	0	0	0	420.33	NZ_CP007060.1	gene1475	HALDL1_RS07415	photosystem reaction center subunit H;protein_id=WP_049938357.1
gene217	0	186.99	0	0	0	98.55	0	0	14.77	0	0	69.77	5.14	44.79	0	0	0	0	420.01	NZ_CP007060.1	gene217	HALDL1_RS01090	TAT-dependent nitrous-oxide reductase;protein_id=WP_009486837.1
gene1758	0	112.4	0	0	42.91	177.7	0	0	86.58	0	0	0	0	0	0	0	0	0	419.59	NZ_CP007060.1	gene1758	HALDL1_RS08840	GTP-binding protein;protein_id=WP_009761204.1
gene747	0	84.67	0	0	0	334.66	0	0	0	0	0	0	0	0	0	0	0	0	419.33	NZ_CP007060.1	gene747	HALDL1_RS03725	hypothetical protein;protein_id=WP_009487929.1
gene1208	0	115.3	0	0	0	303.82	0	0	0	0	0	0	0	0	0	0	0	0	419.12	NZ_CP007060.1	gene1208	HALDL1_RS06065	transcriptional regulator;protein_id=WP_009761760.1
gene163	0	62.01	0	0	0	0	58.81	75.44	0	0	0	0	0	222.77	0	0	0	0	419.03	NZ_CP007060.1	gene163	HALDL1_RS00820	ArsR family transcriptional regulator;protein_id=WP_009486888.1
gene2885	0	33.49	0	0	0	264.77	0	0	0	0	0	0	0	120.33	0	0	0	0	418.59	NZ_CP007060.1	gene2885	HALDL1_RS14505	YIP1 family protein;protein_id=WP_009487119.1
gene2089	0	100.08	0	0	0	0	63.28	0	39.53	0	0	155.58	0	59.93	0	0	0	0	418.4	NZ_CP007060.1	gene2089	HALDL1_RS10505	RtcB family protein;protein_id=WP_009760863.1
gene900	0	93.18	0	0	17.79	122.77	0	75.58	50.61	0	0	57.94	0	0	0	0	0	0	417.87	NZ_CP007060.1	gene900	HALDL1_RS04495	bifunctional phosphoribosylaminoimidazolecarboxamide formyltransferase/IMP cyclohydrolase PurH;protein_id=WP_009487764.1
gene1243	0	0	0	0	0	316.96	0	0	0	0	0	99.73	0	0	0	0	0	0	416.69	NZ_CP007060.1	gene1243	HALDL1_RS06235	hypothetical protein;protein_id=WP_009761725.1
gene171	0	70.23	0	0	13.41	0	0	0	5.2	0	0	327.54	0	0	0	0	0	0	416.38	NZ_CP007060.1	gene171	HALDL1_RS00860	dihydrolipoyl dehydrogenase;protein_id=WP_009486878.1
gene801	0	0	0	0	0	0	0	0	0	0	0	0	0	0	0	0	416.37	0	416.37	NZ_CP007060.1	gene801	HALDL1_RS03995	methylated-DNA--[protein]-cysteine S-methyltransferase;protein_id=WP_049938327.1
gene1387	0	0	0	0	0	0	416.3	0	0	0	0	0	0	0	0	0	0	0	416.3	NZ_CP007060.1	gene1387	HALDL1_RS06970	PHP domain-containing protein;protein_id=WP_009761577.1
gene123	0	34.75	0	0	0	0	131.83	0	0	0	0	0	0	249.69	0	0	0	0	416.27	NZ_CP007060.1	gene123	HALDL1_RS00620	hypothetical protein;protein_id=WP_009486929.1
gene2349	0	0	0	0	0	0	0	0	0	0	0	0	0	416.15	0	0	0	0	416.15	NZ_CP007060.1	gene2349	HALDL1_RS11810	universal stress protein;protein_id=WP_009487660.1
gene1559	0	0	0	0	0	0	0	0	0	0	0	0	0	416.15	0	0	0	0	416.15	NZ_CP007060.1	gene1559	HALDL1_RS07840	hypothetical protein;protein_id=WP_009761403.1
gene2534	0	0	0	0	0	214.05	0	0	0	0	0	202.05	0	0	0	0	0	0	416.1	NZ_CP007060.1	gene2534	HALDL1_RS12740	hypothetical protein;protein_id=WP_009487473.1
gene1547	0	0	0	0	0	0	0	0	0	0	0	159.57	0	0	0	256.01	0	0	415.58	NZ_CP007060.1	gene1547	HALDL1_RS07775	NUDIX domain-containing protein;protein_id=WP_009761417.1
gene3193	0	0	0	0	0	243.28	0	0	0	0	0	172.23	0	0	0	0	0	0	415.51	NZ_CP007061.1	gene3193	HALDL1_RS16005	hypothetical protein;protein_id=WP_009762238.1
gene317	0	0	0	0	0	217.59	0	0	0	0	0	0	0	197.77	0	0	0	0	415.36	NZ_CP007060.1	gene317	HALDL1_RS01585	hypothetical protein;protein_id=WP_009486737.1
gene57	0	108.31	0	0	0	0	205.45	0	0	0	0	101.03	0	0	0	0	0	0	414.79	NZ_CP007060.1	gene57	HALDL1_RS00285	prefoldin subunit alpha;protein_id=WP_009486998.1
gene484	0	19.67	0	0	0	233.24	93.28	0	5.83	24.96	0	36.69	0	0	0	0	0	0	413.67	NZ_CP007060.1	gene484	HALDL1_RS16275	bifunctional alpha%2Calpha-trehalose-phosphate synthase (UDP-forming)/trehalose-phosphatase;protein_id=WP_084054873.1
gene2476	0	48.91	0	0	0	0	185.57	0	0	0	0	91.25	0	87.87	0	0	0	0	413.6	NZ_CP007060.1	gene2476	HALDL1_RS12450	thiamine pyrophosphate-dependent dehydrogenase E1 component subunit alpha;protein_id=WP_009487531.1
gene178	0	138.61	0	0	0	273.94	0	0	0	0	0	0	0	0	0	0	0	0	412.55	NZ_CP007060.1	gene178	HALDL1_RS00895	AI-2E family transporter;protein_id=WP_009486871.1
gene862	0	36.82	0	0	0	291.07	0	0	10.91	0	0	0	7.59	66.14	0	0	0	0	412.53	NZ_CP007060.1	gene862	HALDL1_RS04305	hypothetical protein;protein_id=WP_009487803.1
gene1699	0	0	0	0	0	358.31	0	0	53.71	0	0	0	0	0	0	0	0	0	412.02	NZ_CP007060.1	gene1699	HALDL1_RS08545	protein of unknown function DUF35;protein_id=WP_009761262.1
gene612	0	42.55	0	0	0	0	0	0	0	0	0	39.69	0	0	0	0	329.27	0	411.51	NZ_CP007060.1	gene612	HALDL1_RS03045	Pyrrolo-quinoline quinone repeat-containing protein;protein_id=WP_009762087.1
gene1720	0	0	0	0	0	0	0	0	0	0	0	411.23	0	0	0	0	0	0	411.23	NZ_CP007060.1	gene1720	HALDL1_RS08650	DUF115 domain-containing protein;protein_id=WP_009761242.1
gene71	0	23.96	125.64	0	0	0	0	0	0	0	0	89.41	0	172.2	0	0	0	0	411.21	NZ_CP007060.1	gene71	HALDL1_RS00355	class I SAM-dependent methyltransferase family protein;protein_id=WP_009486984.1
gene981	141.33	58.73	0	0	0	0	0	0	0	0	0	0	0	211	0	0	0	0	411.06	NZ_CP007060.1	gene981	HALDL1_RS04910	ubiquinone biosynthesis protein UbiA;protein_id=WP_009761993.1
gene1636	290.84	0	0	0	0	119.44	0	0	0	0	0	0	0	0	0	0	0	0	410.28	NZ_CP007060.1	gene1636	HALDL1_RS08230	succinylglutamate desuccinylase/aspartoacylase;protein_id=WP_009761325.1
gene1823	0	0	0	0	0	330.47	79.3	0	0	0	0	0	0	0	0	0	0	0	409.77	NZ_CP007060.1	gene1823	HALDL1_RS09165	glycosyltransferase family 1 protein;protein_id=WP_009761134.1
gene882	0	0	0	0	0	409.49	0	0	0	0	0	0	0	0	0	0	0	0	409.49	NZ_CP007060.1	gene882	HALDL1_RS04405	hypothetical protein;protein_id=WP_009487783.1
gene2061	0	52.78	0	0	0	208.63	0	0	0	0	0	147.7	0	0	0	0	0	0	409.11	NZ_CP007060.1	gene2061	HALDL1_RS10365	hypothetical protein;protein_id=WP_009760891.1
gene2432	0	82.57	0	0	0	326.38	0	0	0	0	0	0	0	0	0	0	0	0	408.95	NZ_CP007060.1	gene2432	HALDL1_RS12225	alpha/beta hydrolase;protein_id=WP_009487577.1
gene633	0	0	0	0	0	0	408.25	0	0	0	0	0	0	0	0	0	0	0	408.25	NZ_CP007060.1	gene633	HALDL1_RS03155	MaoC domain protein dehydratase;protein_id=WP_009762065.1
gene2479	0	61.93	0	0	0	244.78	0	0	24.46	0	0	77.02	0	0	0	0	0	0	408.19	NZ_CP007060.1	gene2479	HALDL1_RS12465	hydroxymethylglutaryl-CoA reductase (NADPH);protein_id=WP_009487527.1
gene1630	0	140.16	0	0	0	0	265.87	0	0	0	0	0	0	0	0	0	0	0	406.03	NZ_CP007060.1	gene1630	HALDL1_RS08200	hypothetical protein;protein_id=WP_009761331.1
gene2379	79.48	66.06	0	0	0	0	62.65	0	0	0	0	0	0	0	0	197.71	0	0	405.9	NZ_CP007060.1	gene2379	HALDL1_RS11960	sodium:solute symporter family protein;protein_id=WP_009487630.1
gene3070	0	70.68	0	0	0	0	335.16	0	0	0	0	0	0	0	0	0	0	0	405.84	NZ_CP007061.1	gene3070	HALDL1_RS15425	hypothetical protein;protein_id=WP_009488193.1
gene1256	0	0	0	0	0	0	405.63	0	0	0	0	0	0	0	0	0	0	0	405.63	NZ_CP007060.1	gene1256	HALDL1_RS06300	hypothetical protein;protein_id=WP_009761712.1
gene3221	0	0	0	0	0	0	0	0	0	0	0	0	0	404.9	0	0	0	0	404.9	NZ_CP007061.1	gene3221	HALDL1_RS16660	hypothetical protein;protein_id=WP_084054932.1
gene1493	0	0	0	0	0	0	0	0	2.89	0	0	90.88	0	0	0	58.32	0	252.78	404.87	NZ_CP007060.1	gene1493	HALDL1_RS07510	DUF4129 domain-containing protein;protein_id=WP_009761469.1
gene1292	0	0	0	0	0	0	0	0	0	0	404.86	0	0	0	0	0	0	0	404.86	NZ_CP007060.1	gene1292	HALDL1_RS06490	ROK family protein;protein_id=WP_009761673.1
gene1151	0	106.92	0	0	0	105.65	0	0	0	0	0	0	0	192.07	0	0	0	0	404.64	NZ_CP007060.1	gene1151	HALDL1_RS05775	alpha/beta hydrolase;protein_id=WP_009761819.1
gene3169	0	214.53	0	0	0	0	0	0	39.72	0	0	150.08	0	0	0	0	0	0	404.33	NZ_CP007061.1	gene3169	HALDL1_RS15885	hypothetical protein;protein_id=WP_009762211.1
gene2554	0	84.67	0	0	0	167.33	0	0	0	0	0	0	0	152.09	0	0	0	0	404.09	NZ_CP007060.1	gene2554	HALDL1_RS12840	tRNA (pseudouridine(54)-N(1))-methyltransferase TrmY;protein_id=WP_009487453.1
gene2972	0	181.3	0	0	83.06	0	0	0	139.65	0	0	0	0	0	0	0	0	0	404.01	NZ_CP007061.1	gene2972	HALDL1_RS14935	7-cyano-7-deazaguanine synthase QueC;protein_id=WP_009762304.1
gene1273	0	0	0	0	0	209.96	0	193.89	0	0	0	0	0	0	0	0	0	0	403.85	NZ_CP007060.1	gene1273	HALDL1_RS06385	UDP-glucose 4-epimerase;protein_id=WP_009761695.1
gene1333	0	0	0	0	0	0	0	0	0	0	0	0	0	402.18	0	0	0	0	402.18	NZ_CP007060.1	gene1333	HALDL1_RS06695	hypothetical protein;protein_id=WP_049938349.1
gene1736	0	0	0	0	0	402	0	0	0	0	0	0	0	0	0	0	0	0	402	NZ_CP007060.1	gene1736	HALDL1_RS08730	N-acetyltransferase;protein_id=WP_084054920.1
gene603	0	50.54	0	0	0	199.78	0	0	0	0	0	0	0	0	0	151.28	0	0	401.6	NZ_CP007060.1	gene603	HALDL1_RS03000	TPP-dependent acetoin dehydrogenase complex%2C E1 protein subunit beta;protein_id=WP_009762096.1
gene180	0	23.23	0	0	0	0	0	0	0	0	0	43.34	0	333.84	0	0	0	0	400.41	NZ_CP007060.1	gene180	HALDL1_RS00905	AI-2E family transporter;protein_id=WP_009486869.1
gene2524	0	22.24	0	0	0	0	0	0	13.18	0	0	0	18.33	79.9	0	266.25	0	0	399.9	NZ_CP007060.1	gene2524	HALDL1_RS12690	7%2C8-didemethyl-8-hydroxy-5-deazariboflavin synthase subunit CofG;protein_id=WP_009487483.1
gene1376	0	0	0	0	0	0	0	0	0	0	0	0	0	399.5	0	0	0	0	399.5	NZ_CP007060.1	gene1376	HALDL1_RS06915	hypothetical protein;protein_id=WP_009761588.1
gene294	0	137.85	0	0	0	0	261.48	0	0	0	0	0	0	0	0	0	0	0	399.33	NZ_CP007060.1	gene294	HALDL1_RS01470	hypothetical protein;protein_id=WP_009486761.1
gene1573	94.89	98.58	0	0	0	0	0	0	58.41	0	0	147.12	0	0	0	0	0	0	399	NZ_CP007060.1	gene1573	HALDL1_RS07915	replication protein A;protein_id=WP_009761389.1
gene1578	0	132.68	0	0	14.47	0	143.81	0	28.08	0	0	70.72	7.81	0	0	0	0	0	397.57	NZ_CP007060.1	gene1578	HALDL1_RS07940	thioredoxin reductase;protein_id=WP_009761384.1
gene2308	0	51.64	0	0	0	204.11	48.98	0	0	0	0	0	0	92.76	0	0	0	0	397.49	NZ_CP007060.1	gene2308	HALDL1_RS11600	GHMP kinase;protein_id=WP_009487703.1
gene2325	0	0	0	0	0	397.16	0	0	0	0	0	0	0	0	0	0	0	0	397.16	NZ_CP007060.1	gene2325	HALDL1_RS11685	hypothetical protein;protein_id=WP_009487685.1
gene456	0	397.13	0	0	0	0	0	0	0	0	0	0	0	0	0	0	0	0	397.13	NZ_CP007060.1	gene456	HALDL1_RS02255	hypothetical protein;protein_id=WP_009486602.1
gene435	0	0	0	0	0	0	0	0	0	0	0	0	0	396.85	0	0	0	0	396.85	NZ_CP007060.1	gene435	HALDL1_RS02165	hypothetical protein;protein_id=WP_049938291.1
gene889	0	0	0	0	0	187.3	0	0	0	0	0	0	39.05	170.24	0	0	0	0	396.59	NZ_CP007060.1	gene889	HALDL1_RS04440	GNAT family N-acetyltransferase;protein_id=WP_009487775.1
gene600	196.27	0	0	0	0	161.19	38.68	0	0	0	0	0	0	0	0	0	0	0	396.14	NZ_CP007060.1	gene600	HALDL1_RS02985	2-oxo acid dehydrogenase subunit E2;protein_id=WP_009762099.1
gene2701	0	93.08	0	0	0	147.16	0	0	22.06	0	0	0	0	133.76	0	0	0	0	396.06	NZ_CP007060.1	gene2701	HALDL1_RS13585	ABC transporter;protein_id=WP_049938712.1
gene922	0	300.53	0	0	0	0	0	0	0	95.36	0	0	0	0	0	0	0	0	395.89	NZ_CP007060.1	gene922	HALDL1_RS04605	30S ribosomal protein S10;protein_id=WP_009487742.1
gene1305	0	0	0	0	17.94	0	44.56	0	0	0	0	0	0	0	333.32	0	0	0	395.82	NZ_CP007060.1	gene1305	HALDL1_RS06555	hypothetical protein;protein_id=WP_009761660.1
gene1247	0	0	0	0	0	0	198.99	0	0	0	0	195.7	0	0	0	0	0	0	394.69	NZ_CP007060.1	gene1247	HALDL1_RS06255	carotenoid biosynthesis protein;protein_id=WP_009761721.1
gene1851	0	83.4	0	0	0	0	0	0	0	0	0	311.16	0	0	0	0	0	0	394.56	NZ_CP007060.1	gene1851	HALDL1_RS09310	CDP-alcohol phosphatidyltransferase family protein;protein_id=WP_009761104.1
gene2413	0	0	0	0	0	0	0	0	0	0	0	0	0	0	394.43	0	0	0	394.43	NZ_CP007060.1	gene2413	HALDL1_RS12130	ABC transporter ATP-binding protein;protein_id=WP_009487596.1
gene1181	0	0	0	0	0	0	0	0	0	0	0	0	0	394.24	0	0	0	0	394.24	NZ_CP007060.1	gene1181	HALDL1_RS05925	thioredoxin-dependent thiol peroxidase;protein_id=WP_009761789.1
gene2292	0	40.68	0	0	0	160.8	115.75	0	0	0	0	75.89	0	0	0	0	0	0	393.12	NZ_CP007060.1	gene2292	HALDL1_RS11520	Zn-dependent hydrolase;protein_id=WP_009487719.1
gene1130	0	24.39	0	0	0	192.77	0	0	0	0	0	0	0	175.22	0	0	0	0	392.38	NZ_CP007060.1	gene1130	HALDL1_RS05670	ABC transporter ATP-binding protein;protein_id=WP_009761841.1
gene1340	0	0	0	0	0	41.31	39.65	0	0	0	0	38.99	0	0	0	0	0	271.15	391.1	NZ_CP007060.1	gene1340	HALDL1_RS06730	methyl-accepting chemotaxis protein;protein_id=WP_009761627.1
gene716	0	114.69	0	0	12.51	129.53	124.32	0	9.71	0	0	0	0	0	0	0	0	0	390.76	NZ_CP007060.1	gene716	HALDL1_RS03570	2-isopropylmalate synthase;protein_id=WP_049938315.1
gene785	0	77.4	101.44	0	0	0	0	0	0	0	0	72.2	0	139.04	0	0	0	0	390.08	NZ_CP007060.1	gene785	HALDL1_RS03915	DUF2029 domain-containing protein;protein_id=WP_084054884.1
gene1449	0	0	287.64	0	0	0	0	0	0	0	0	102.36	0	0	0	0	0	0	390	NZ_CP007060.1	gene1449	HALDL1_RS07285	flagellar protein G;protein_id=WP_049938355.1
gene1213	0	31.83	0	0	12.15	125.82	150.95	0	9.43	0	0	59.38	0	0	0	0	0	0	389.56	NZ_CP007060.1	gene1213	HALDL1_RS06090	histidine ammonia-lyase;protein_id=WP_009761755.1
gene2362	0	0	0	0	0	0	0	0	0	0	0	0	0	0	0	388.5	0	0	388.5	NZ_CP007060.1	gene2362	HALDL1_RS11875	creatininase;protein_id=WP_009487647.1
gene1455	0	0	0	0	0	0	0	0	51.47	0	0	0	0	0	0	0	336.13	0	387.6	NZ_CP007060.1	gene1455	HALDL1_RS07315	flagellin;protein_id=WP_009761508.1
gene2211	0	0	0	0	65.65	0	0	0	0	0	0	320.79	0	0	0	0	0	0	386.44	NZ_CP007060.1	gene2211	HALDL1_RS11115	hypothetical protein;protein_id=WP_009760740.1
gene121	0	39.71	0	0	0	78.49	0	0	0	0	0	37.04	16.36	214.02	0	0	0	0	385.62	NZ_CP007060.1	gene121	HALDL1_RS00610	hypothetical protein;protein_id=WP_049938274.1
gene1911	0	0	0	0	0	344.27	41.3	0	0	0	0	0	0	0	0	0	0	0	385.57	NZ_CP007060.1	gene1911	HALDL1_RS09610	cytochrome oxidase I;protein_id=WP_009761042.1
gene1032	0	220.63	0	0	0	0	0	0	0	0	0	164.64	0	0	0	0	0	0	385.27	NZ_CP007060.1	gene1032	HALDL1_RS05175	purine phosphoribosyltransferase family protein;protein_id=WP_009761939.1
gene34	0	0	0	0	0	0	0	0	0	384.9	0	0	0	0	0	0	0	0	384.9	NZ_CP007060.1	gene34	HALDL1_RS00170	lysine biosynthesis protein LysW;protein_id=WP_009487022.1
gene1623	0	0	0	0	0	383.3	0	0	0	0	0	0	0	0	0	0	0	0	383.3	NZ_CP007060.1	gene1623	HALDL1_RS08165	hypothetical protein;protein_id=WP_009761338.1
gene1856	0	60.29	0	0	7.67	158.86	0	0	11.91	0	0	0	0	144.4	0	0	0	0	383.13	NZ_CP007060.1	gene1856	HALDL1_RS09335	DNA polymerase IV;protein_id=WP_009761099.1
gene1056	0	74.8	0	0	28.56	0	0	0	0	0	0	279.07	0	0	0	0	0	0	382.43	NZ_CP007060.1	gene1056	HALDL1_RS05295	blue (type 1) copper domain protein;protein_id=WP_009761915.1
gene2165	0	133.44	0	0	0	0	0	0	0	0	0	248.93	0	0	0	0	0	0	382.37	NZ_CP007060.1	gene2165	HALDL1_RS10885	glycine cleavage system protein H;protein_id=WP_009760785.1
gene157	0	196.23	0	0	0	0	186.11	0	0	0	0	0	0	0	0	0	0	0	382.34	NZ_CP007060.1	gene157	HALDL1_RS00790	hypothetical protein;protein_id=WP_009486895.1
gene2046	0	76.86	0	0	0	303.82	0	0	0	0	0	0	0	0	0	0	0	0	380.68	NZ_CP007060.1	gene2046	HALDL1_RS10290	Bacterio-opsin activator HTH domain protein;protein_id=WP_009760906.1
gene1140	0	54.63	0	0	0	71.97	34.54	0	0	0	0	0	0	0	0	218	0	0	379.14	NZ_CP007060.1	gene1140	HALDL1_RS05720	hypothetical protein;protein_id=WP_009761831.1
gene156	0	0	0	0	9.15	189.45	90.92	0	0	0	0	89.41	0	0	0	0	0	0	378.93	NZ_CP007060.1	gene156	HALDL1_RS00785	NUDIX domain-containing protein;protein_id=WP_009486896.1
gene3007	273.04	0	0	0	0	0	0	0	0	0	0	105.84	0	0	0	0	0	0	378.88	NZ_CP007061.1	gene3007	HALDL1_RS15105	hypothetical protein;protein_id=WP_009488258.1
gene3104	0	232.06	0	0	5.54	114.66	0	0	25.78	0	0	0	0	0	0	0	0	0	378.04	NZ_CP007061.1	gene3104	HALDL1_RS15590	DUF2254 domain-containing protein;protein_id=WP_084054929.1
gene2257	0	207.63	0	0	26.42	0	0	0	143.53	0	0	0	0	0	0	0	0	0	377.58	NZ_CP007060.1	gene2257	HALDL1_RS11345	50S ribosomal protein L2;protein_id=WP_009760693.1
gene93	0	130.31	0	0	0	0	247.18	0	0	0	0	0	0	0	0	0	0	0	377.49	NZ_CP007060.1	gene93	HALDL1_RS00465	hypothetical protein;protein_id=WP_009486961.1
gene1927	0	21.89	0	0	0	173.04	0	53.27	6.48	0	0	122.51	0	0	0	0	0	0	377.19	NZ_CP007060.1	gene1927	HALDL1_RS09690	aspartate aminotransferase;protein_id=WP_009761026.1
gene3071	0	343.91	0	0	32.83	0	0	0	0	0	0	0	0	0	0	0	0	0	376.74	NZ_CP007061.1	gene3071	HALDL1_RS15430	hypothetical protein;protein_id=WP_009488194.1
gene1913	0	0	0	0	0	376.73	0	0	0	0	0	0	0	0	0	0	0	0	376.73	NZ_CP007060.1	gene1913	HALDL1_RS09620	OsmC family peroxiredoxin;protein_id=WP_009761040.1
gene2723	0	0	0	0	28.69	0	0	0	66.78	0	0	280.33	0	0	0	0	0	0	375.8	NZ_CP007060.1	gene2723	HALDL1_RS13695	V-type ATP synthase subunit H;protein_id=WP_009487282.1
gene488	0	130.31	0	0	0	0	123.59	0	0	0	0	121.55	0	0	0	0	0	0	375.45	NZ_CP007060.1	gene488	HALDL1_RS02415	NAD(P)-dependent oxidoreductase;protein_id=WP_009486571.1
gene1914	0	0	0	0	0	0	0	0	0	0	0	89.16	0	0	0	286.09	0	0	375.25	NZ_CP007060.1	gene1914	HALDL1_RS09625	NADPH:quinone oxidoreductase;protein_id=WP_009761039.1
gene1680	0	0	0	0	0	233.24	0	0	0	0	0	0	0	141.33	0	0	0	0	374.57	NZ_CP007060.1	gene1680	HALDL1_RS08455	branched-chain amino acid ABC transporter amino acid-binding protein;protein_id=WP_009761281.1
gene856	0	0	0	0	0	0	0	0	0	0	0	0	0	374.53	0	0	0	0	374.53	NZ_CP007060.1	gene856	HALDL1_RS04275	QacE family quaternary ammonium compound efflux SMR transporter;protein_id=WP_009487809.1
gene2454	0	0	0	0	0	209.3	100.44	64.43	0	0	0	0	0	0	0	0	0	0	374.17	NZ_CP007060.1	gene2454	HALDL1_RS12340	hypothetical protein;protein_id=WP_009487553.1
gene10	0	21.44	0	0	0	338.96	0	0	12.7	0	0	0	0	0	0	0	0	0	373.1	NZ_CP007060.1	gene10	HALDL1_RS00050	MFS transporter;protein_id=WP_009487046.1
gene164	0	135.97	0	0	0	0	0	0	67.14	0	0	169.11	0	0	0	0	0	0	372.22	NZ_CP007060.1	gene164	HALDL1_RS00825	KH domain protein;protein_id=WP_009486887.1
gene2741	0	160.9	0	0	0	0	0	0	111.22	0	0	100.05	0	0	0	0	0	0	372.17	NZ_CP007060.1	gene2741	HALDL1_RS13785	replication protein A;protein_id=WP_009487264.1
gene283	0	25.04	0	0	0	197.98	95.01	0	7.42	0	0	46.72	0	0	0	0	0	0	372.17	NZ_CP007060.1	gene283	HALDL1_RS01415	DUF58 domain-containing protein;protein_id=WP_009486772.1
gene120	0	43.1	0	0	0	0	81.75	0	0	0	0	80.4	0	0	0	0	166.76	0	372.01	NZ_CP007060.1	gene120	HALDL1_RS00605	signal peptidase I;protein_id=WP_009486932.1
gene2056	0	0	0	0	0	239.56	0	0	0	0	0	45.23	0	87.1	0	0	0	0	371.89	NZ_CP007060.1	gene2056	HALDL1_RS10340	hypothetical protein;protein_id=WP_009760896.1
gene3029	0	152.19	0	0	81.35	120.31	0	0	18.03	0	0	0	0	0	0	0	0	0	371.88	NZ_CP007061.1	gene3029	HALDL1_RS15220	IS5/IS1182 family transposase;protein_id=WP_009488235.1
gene3175	0	48.49	0	0	9.26	47.91	91.97	0	0	0	0	0	0	174.2	0	0	0	0	371.83	NZ_CP007061.1	gene3175	HALDL1_RS15920	hypothetical protein;protein_id=WP_049938779.1
gene3155	0	113.21	0	0	0	0	0	0	122.98	0	0	0	0	135.58	0	0	0	0	371.77	NZ_CP007061.1	gene3155	HALDL1_RS15830	hypothetical protein;protein_id=WP_009762198.1
gene953	0	128.3	0	0	0	0	243.38	0	0	0	0	0	0	0	0	0	0	0	371.68	NZ_CP007060.1	gene953	HALDL1_RS04770	methylmalonyl-CoA epimerase;protein_id=WP_009762022.1
gene475	0	0	0	0	0	0	92.51	0	0	0	0	45.49	0	87.61	0	145.97	0	0	371.58	NZ_CP007060.1	gene475	HALDL1_RS02345	ABC transporter permease;protein_id=WP_009486585.1
gene301	0	0	0	0	25.68	53.17	25.52	0	0	0	0	25.09	0	241.63	0	0	0	0	371.09	NZ_CP007060.1	gene301	HALDL1_RS01505	SLC13 family permease;protein_id=WP_009486754.1
gene2034	0	0	0	0	0	216.87	104.08	0	48.77	0	0	0	0	0	0	0	0	0	369.72	NZ_CP007060.1	gene2034	HALDL1_RS10230	DUF1028 domain-containing protein;protein_id=WP_009760918.1
gene1113	0	29.73	0	0	11.35	117.52	0	0	0	0	0	0	0	0	210.93	0	0	0	369.53	NZ_CP007060.1	gene1113	HALDL1_RS05585	TIGR03663 family protein;protein_id=WP_009761858.1
gene387	0	75.82	0	0	0	0	0	0	0	0	0	0	0	0	0	0	293.35	0	369.17	NZ_CP007060.1	gene387	HALDL1_RS01935	HAD family hydrolase;protein_id=WP_009486667.1
gene2590	0	60.76	0	0	23.2	0	0	0	49.51	0	0	0	0	0	0	0	235.11	0	368.58	NZ_CP007060.1	gene2590	HALDL1_RS13020	lysine--tRNA ligase;protein_id=WP_009487415.1
gene2604	0	0	0	0	0	296.97	71.26	0	0	0	0	0	0	0	0	0	0	0	368.23	NZ_CP007060.1	gene2604	HALDL1_RS13095	hypothetical protein;protein_id=WP_009487401.1
gene3101	0	75.36	0	0	23.98	0	0	61.13	0	0	0	117.15	0	90.25	0	0	0	0	367.87	NZ_CP007061.1	gene3101	HALDL1_RS15575	SAM-dependent DNA methyltransferase;protein_id=WP_009488158.1
gene661	0	151.63	0	0	28.95	0	0	0	44.92	0	0	141.44	0	0	0	0	0	0	366.94	NZ_CP007060.1	gene661	HALDL1_RS03295	ferredoxin family protein;protein_id=WP_009488013.1
gene1192	0	42.28	0	0	0	125.34	40.1	0	0	0	0	78.88	4.36	75.95	0	0	0	0	366.91	NZ_CP007060.1	gene1192	HALDL1_RS05985	penicillin acylase family protein;protein_id=WP_009761777.1
gene2624	0	0	0	0	0	216.16	51.87	0	0	0	0	0	0	98.24	0	0	0	0	366.27	NZ_CP007060.1	gene2624	HALDL1_RS13195	EamA/RhaT family transporter;protein_id=WP_009487381.1
gene2147	0	0	0	0	0	366.27	0	0	0	0	0	0	0	0	0	0	0	0	366.27	NZ_CP007060.1	gene2147	HALDL1_RS10795	protein of unknown function SprT;protein_id=WP_009760803.1
gene1272	0	0	0	0	0	0	147.85	0	0	0	0	218.1	0	0	0	0	0	0	365.95	NZ_CP007060.1	gene1272	HALDL1_RS06380	hypothetical protein;protein_id=WP_009761696.1
gene777	0	41.7	0	0	0	164.82	158.2	0	0	0	0	0	0	0	0	0	0	0	364.72	NZ_CP007060.1	gene777	HALDL1_RS03875	MFS transporter;protein_id=WP_009487897.1
gene1837	0	39.06	0	0	0	0	0	0	23.15	0	0	0	0	0	0	0	302.28	0	364.49	NZ_CP007060.1	gene1837	HALDL1_RS09235	UDP-glucose/GDP-mannose dehydrogenase family protein;protein_id=WP_009761120.1
gene625	0	0	0	0	0	169.92	0	0	0	0	0	40.1	0	154.45	0	0	0	0	364.47	NZ_CP007060.1	gene625	HALDL1_RS03115	ABC transporter ATP-binding protein;protein_id=WP_009762073.1
gene2823	0	73.48	0	0	28.05	0	0	0	130.61	0	0	0	0	131.99	0	0	0	0	364.13	NZ_CP007060.1	gene2823	HALDL1_RS14195	uracil phosphoribosyltransferase;protein_id=WP_009487184.1
gene2346	0	34.97	0	0	0	138.21	0	0	0	0	0	65.23	0	125.63	0	0	0	0	364.04	NZ_CP007060.1	gene2346	HALDL1_RS11795	amino acid transporter;protein_id=WP_009487663.1
gene2696	0	0	0	0	0	149.16	214.74	0	0	0	0	0	0	0	0	0	0	0	363.9	NZ_CP007060.1	gene2696	HALDL1_RS13560	3%2C4-dihydroxy-2-butanone-4-phosphate synthase;protein_id=WP_009487310.1
gene571	0	0	0	0	0	278.18	0	85.63	0	0	0	0	0	0	0	0	0	0	363.81	NZ_CP007060.1	gene571	HALDL1_RS02845	energy-coupling factor transporter transmembrane protein EcfT;protein_id=WP_049938583.1
gene1325	0	362.6	0	0	0	0	0	0	0	0	0	0	0	0	0	0	0	0	362.6	NZ_CP007060.1	gene1325	HALDL1_RS06655	hypothetical protein;protein_id=WP_009761641.1
gene396	0	0	0	0	0	362.24	0	0	0	0	0	0	0	0	0	0	0	0	362.24	NZ_CP007060.1	gene396	HALDL1_RS01980	hypothetical protein;protein_id=WP_009486658.1
gene1092	0	0	0	0	0	201.62	145.13	0	15.11	0	0	0	0	0	0	0	0	0	361.86	NZ_CP007060.1	gene1092	HALDL1_RS05470	cysteine synthase;protein_id=WP_009761880.1
gene1407	0	71.28	0	0	0	187.83	0	57.82	0	0	0	44.33	0	0	0	0	0	0	361.26	NZ_CP007060.1	gene1407	HALDL1_RS07070	integrase;protein_id=WP_009761557.1
gene1729	0	33.43	0	0	6.38	132.12	126.81	0	0	0	0	62.36	0	0	0	0	0	0	361.1	NZ_CP007060.1	gene1729	HALDL1_RS08695	membrane protein;protein_id=WP_009761233.1
gene642	0	48.49	0	0	0	0	137.96	0	0	0	0	0	0	174.2	0	0	0	0	360.65	NZ_CP007060.1	gene642	HALDL1_RS03200	glycosyl hydrolase family 88;protein_id=WP_009762056.1
gene2311	0	0	0	0	0	360.26	0	0	0	0	0	0	0	0	0	0	0	0	360.26	NZ_CP007060.1	gene2311	HALDL1_RS11615	hypothetical protein;protein_id=WP_009487700.1
gene1141	278.73	57.92	0	0	22.11	0	0	0	0	0	0	0	0	0	0	0	0	0	358.76	NZ_CP007060.1	gene1141	HALDL1_RS05725	heme-copper oxidase subunit III;protein_id=WP_009761830.1
gene2121	0	0	0	0	69.98	0	231.79	0	0	0	0	56.99	0	0	0	0	0	0	358.76	NZ_CP007060.1	gene2121	HALDL1_RS10665	hypothetical protein;protein_id=WP_009760831.1
gene1328	0	60.43	0	0	0	0	152.85	0	0	0	0	0	0	144.75	0	0	0	0	358.03	NZ_CP007060.1	gene1328	HALDL1_RS06670	ABC transporter permease;protein_id=WP_009761638.1
gene2886	0	0	0	0	0	0	0	0	0	0	0	357.66	0	0	0	0	0	0	357.66	NZ_CP007060.1	gene2886	HALDL1_RS14510	hypothetical protein;protein_id=WP_009487118.1
gene1438	0	138.53	0	0	0	219.03	0	0	0	0	0	0	0	0	0	0	0	0	357.56	NZ_CP007060.1	gene1438	HALDL1_RS07230	transcription initiation factor IIB family protein;protein_id=WP_084054892.1
gene2335	0	0	0	0	0	220.74	0	0	0	0	0	69.46	0	66.88	0	0	0	0	357.08	NZ_CP007060.1	gene2335	HALDL1_RS11740	glycosyl transferase family 2;protein_id=WP_009487674.1
gene3174	0	183.58	0	0	60.08	0	0	0	15.54	0	0	97.85	0	0	0	0	0	0	357.05	NZ_CP007061.1	gene3174	HALDL1_RS15915	PD-(D/E)XK nuclease family protein;protein_id=WP_009762218.1
gene2864	0	0	0	0	0	0	0	0	0	0	0	0	0	0	0	356.59	0	0	356.59	NZ_CP007060.1	gene2864	HALDL1_RS14400	DUF296 domain-containing protein;protein_id=WP_009487143.1
gene1865	239.62	49.79	0	0	0	0	0	0	66.38	0	0	0	0	0	0	0	0	0	355.79	NZ_CP007060.1	gene1865	HALDL1_RS09380	alpha-ketoacid dehydrogenase subunit beta;protein_id=WP_009761090.1
gene1419	0	0	0	0	0	164	0	0	36.88	0	0	154.81	0	0	0	0	0	0	355.69	NZ_CP007060.1	gene1419	HALDL1_RS07130	DNA-binding protein;protein_id=WP_009761545.1
gene134	0	162.16	0	0	0	0	0	0	20.59	0	0	172.87	0	0	0	0	0	0	355.62	NZ_CP007060.1	gene134	HALDL1_RS00675	DNA primase regulatory subunit PriL;protein_id=WP_009486918.1
gene2699	0	0	0	0	0	0	64.57	0	5.04	0	0	285.76	0	0	0	0	0	0	355.37	NZ_CP007060.1	gene2699	HALDL1_RS13575	aldehyde dehydrogenase;protein_id=WP_009487307.1
gene713	0	0	0	0	0	0	0	0	0	0	0	0	0	354.59	0	0	0	0	354.59	NZ_CP007060.1	gene713	HALDL1_RS03555	hypothetical protein;protein_id=WP_009487962.1
gene2954	0	0	0	0	0	0	84.82	108.82	0	0	0	0	0	160.66	0	0	0	0	354.3	NZ_CP007061.1	gene2954	HALDL1_RS14850	type I-B CRISPR-associated protein Cas7/Csh2;protein_id=WP_009762286.1
gene2579	0	134.82	100.97	0	0	0	0	0	45.65	0	0	71.86	0	0	0	0	0	0	353.3	NZ_CP007060.1	gene2579	HALDL1_RS12965	histidine--tRNA ligase;protein_id=WP_009487426.1
gene1300	0	0	0	0	0	0	144.8	0	0	0	0	71.2	0	137.13	0	0	0	0	353.13	NZ_CP007060.1	gene1300	HALDL1_RS06530	HEAT repeat domain-containing protein;protein_id=WP_009761665.1
gene1651	0	0	0	0	0	239.74	0	0	0	0	0	113.15	0	0	0	0	0	0	352.89	NZ_CP007060.1	gene1651	HALDL1_RS08310	hypothetical protein;protein_id=WP_009761310.1
gene1465	0	0	0	0	0	0	0	0	7.12	0	0	0	0	345.39	0	0	0	0	352.51	NZ_CP007060.1	gene1465	HALDL1_RS07365	chemotaxis-specific protein-glutamate methyltransferase CheB;protein_id=WP_009761498.1
gene1670	0	0	0	0	0	0	0	0	0	0	0	0	0	352.5	0	0	0	0	352.5	NZ_CP007060.1	gene1670	HALDL1_RS08405	universal stress protein;protein_id=WP_009761291.1
gene634	0	128.7	0	0	19.66	203.48	0	0	0	0	0	0	0	0	0	0	0	0	351.84	NZ_CP007060.1	gene634	HALDL1_RS03160	aldo/keto reductase;protein_id=WP_009762064.1
gene904	0	0	0	0	0	0	0	0	18.1	0	0	113.98	0	219.51	0	0	0	0	351.59	NZ_CP007060.1	gene904	HALDL1_RS04515	diaminopimelate epimerase;protein_id=WP_009487760.1
gene2734	0	0	0	0	0	350.68	0	0	0	0	0	0	0	0	0	0	0	0	350.68	NZ_CP007060.1	gene2734	HALDL1_RS13750	OsmC family peroxiredoxin;protein_id=WP_049938514.1
gene2406	0	0	0	0	0	0	0	0	0	0	0	0	0	350.44	0	0	0	0	350.44	NZ_CP007060.1	gene2406	HALDL1_RS12095	Hsp20/alpha crystallin family protein;protein_id=WP_009487603.1
gene617	0	0	0	0	0	195.05	0	0	7.31	0	0	0	0	0	0	147.7	0	0	350.06	NZ_CP007060.1	gene617	HALDL1_RS03075	hydrogenase expression protein;protein_id=WP_009762081.1
gene2854	0	0	0	0	0	0	0	349.9	0	0	0	0	0	0	0	0	0	0	349.9	NZ_CP007060.1	gene2854	HALDL1_RS14350	transcriptional regulator;protein_id=WP_009487153.1
gene2093	0	21.27	0	0	0	168.18	80.71	0	0	0	0	79.38	0	0	0	0	0	0	349.54	NZ_CP007060.1	gene2093	HALDL1_RS10525	aminopeptidase P family protein;protein_id=WP_009760859.1
gene3140	252.83	0	0	0	20.06	51.91	0	0	0	0	0	24.5	0	0	0	0	0	0	349.3	NZ_CP007061.1	gene3140	HALDL1_RS15765	hypothetical protein;protein_id=WP_009488115.1
gene2674	0	0	0	0	0	348.83	0	0	0	0	0	0	0	0	0	0	0	0	348.83	NZ_CP007060.1	gene2674	HALDL1_RS13450	threonine synthase;protein_id=WP_009487330.1
gene1902	0	33.29	0	0	0	0	0	0	103.57	0	0	124.22	27.44	59.81	0	0	0	0	348.33	NZ_CP007060.1	gene1902	HALDL1_RS09565	xanthine permease;protein_id=WP_049938387.1
gene1615	0	50.24	0	0	0	297.87	0	0	0	0	0	0	0	0	0	0	0	0	348.11	NZ_CP007060.1	gene1615	HALDL1_RS08125	cysteine synthase;protein_id=WP_009761346.1
gene2169	0	0	0	0	0	0	0	0	115.22	0	0	161.22	71.22	0	0	0	0	0	347.66	NZ_CP007060.1	gene2169	HALDL1_RS10905	DUF2150 domain-containing protein;protein_id=WP_009760781.1
gene1321	0	0	0	0	17.21	0	0	0	0	0	0	168.2	0	161.96	0	0	0	0	347.37	NZ_CP007060.1	gene1321	HALDL1_RS06635	hypothetical protein;protein_id=WP_009761645.1
gene2596	0	192.03	0	0	0	0	104.08	0	0	0	0	51.18	0	0	0	0	0	0	347.29	NZ_CP007060.1	gene2596	HALDL1_RS13050	acyltransferase;protein_id=WP_009487409.1
gene1812	0	0	0	0	77.66	268	0	0	0	0	0	0	0	0	0	0	0	0	345.66	NZ_CP007060.1	gene1812	HALDL1_RS09110	hypothetical protein;protein_id=WP_009761145.1
gene2242	0	105.9	0	0	40.43	0	100.44	0	0	0	0	98.78	0	0	0	0	0	0	345.55	NZ_CP007060.1	gene2242	HALDL1_RS11270	phytoene/squalene synthase family protein;protein_id=WP_009760707.1
gene197	130.31	0	0	0	0	214.05	0	0	0	0	0	0	0	0	0	0	0	0	344.36	NZ_CP007060.1	gene197	HALDL1_RS00990	histidine kinase;protein_id=WP_009486857.1
gene2693	0	0	196.06	0	0	147.82	0	0	0	0	0	0	0	0	0	0	0	0	343.88	NZ_CP007060.1	gene2693	HALDL1_RS13545	Bacterio-opsin activator HTH domain protein;protein_id=WP_009487312.1
gene1371	0	0	0	0	0	237.15	0	0	106.65	0	0	0	0	0	0	0	0	0	343.8	NZ_CP007060.1	gene1371	HALDL1_RS06890	hypothetical protein;protein_id=WP_049938352.1
gene2557	0	58.59	0	0	0	0	0	0	34.72	0	0	109.31	0	140.34	0	0	0	0	342.96	NZ_CP007060.1	gene2557	HALDL1_RS12855	tRNA pseudouridine(54/55) synthase Pus10;protein_id=WP_009487449.1
gene553	0	40.88	0	0	0	0	155.09	0	0	0	0	0	0	146.88	0	0	0	0	342.85	NZ_CP007060.1	gene553	HALDL1_RS02755	MFS transporter;protein_id=WP_009762147.1
gene2938	0	0	0	0	28.18	0	0	0	43.73	0	0	137.68	0	132.58	0	0	0	0	342.17	NZ_CP007060.1	gene2938	HALDL1_RS14770	class I SAM-dependent methyltransferase;protein_id=WP_009487063.1
gene964	0	0	0	0	0	0	0	0	0	0	0	0	0	0	0	0	341.47	0	341.47	NZ_CP007060.1	gene964	HALDL1_RS04825	N-acetyltransferase;protein_id=WP_009762011.1
gene2226	0	23.43	0	0	0	185.19	88.87	0	0	0	0	43.7	0	0	0	0	0	0	341.19	NZ_CP007060.1	gene2226	HALDL1_RS11190	GNAT family N-acetyltransferase;protein_id=WP_009760724.1
gene2933	0	148.92	0	0	0	0	0	0	0	0	0	0	0	0	0	0	192.07	0	340.99	NZ_CP007060.1	gene2933	HALDL1_RS14745	AI-2E family transporter;protein_id=WP_009487068.1
gene2414	0	0	0	0	0	0	0	0	0	0	0	0	18.47	322.18	0	0	0	0	340.65	NZ_CP007060.1	gene2414	HALDL1_RS12135	hypothetical protein;protein_id=WP_009487595.1
gene2486	0	0	0	0	0	61.27	0	0	0	0	0	57.84	0	0	219.94	0	0	0	339.05	NZ_CP007060.1	gene2486	HALDL1_RS12500	hypothetical protein;protein_id=WP_009487519.1
gene2229	0	207.63	0	0	0	0	0	0	0	0	0	129.11	0	0	0	0	0	0	336.74	NZ_CP007060.1	gene2229	HALDL1_RS11205	hypothetical protein;protein_id=WP_009760721.1
gene892	0	46.72	0	0	17.84	184.67	0	0	0	0	0	87.16	0	0	0	0	0	0	336.39	NZ_CP007060.1	gene892	HALDL1_RS04455	peptidase M48 Ste24p;protein_id=WP_009487772.1
gene369	0	0	0	0	0	0	0	0	0	0	0	336.39	0	0	0	0	0	0	336.39	NZ_CP007060.1	gene369	HALDL1_RS01845	membrane protein;protein_id=WP_009486685.1
gene2970	0	0	0	0	0	336.37	0	0	0	0	0	0	0	0	0	0	0	0	336.37	NZ_CP007061.1	gene2970	HALDL1_RS14925	hypothetical protein;protein_id=WP_009762302.1
gene868	0	0	0	0	0	336.37	0	0	0	0	0	0	0	0	0	0	0	0	336.37	NZ_CP007060.1	gene868	HALDL1_RS04335	type 1 glutamine amidotransferase;protein_id=WP_009487797.1
gene870	0	0	0	0	0	0	169.19	0	0	0	0	166.4	0	0	0	0	0	0	335.59	NZ_CP007060.1	gene870	HALDL1_RS04345	FAD-binding protein;protein_id=WP_009487795.1
gene222	0	0	0	0	0	334.66	0	0	0	0	0	0	0	0	0	0	0	0	334.66	NZ_CP007060.1	gene222	HALDL1_RS01115	NosL;protein_id=WP_009486832.1
gene2762	0	70.08	0	0	0	138.5	0	0	0	0	0	0	0	125.89	0	0	0	0	334.47	NZ_CP007060.1	gene2762	HALDL1_RS13890	ABC transporter ATP-binding protein;protein_id=WP_009487244.1
gene2044	0	18.66	0	0	0	0	88.48	0	24.87	0	0	17.4	0	0	0	111.68	72.19	0	333.28	NZ_CP007060.1	gene2044	HALDL1_RS10280	helicase;protein_id=WP_009760908.1
gene1332	0	0	0	0	0	0	333.04	0	0	0	0	0	0	0	0	0	0	0	333.04	NZ_CP007060.1	gene1332	HALDL1_RS06690	hypothetical protein;protein_id=WP_009761634.1
gene1712	0	0	0	0	13.44	0	66.75	0	0	0	0	0	0	252.85	0	0	0	0	333.04	NZ_CP007060.1	gene1712	HALDL1_RS08610	alkaline phosphatase;protein_id=WP_009761250.1
gene1373	0	0	0	0	0	332.97	0	0	0	0	0	0	0	0	0	0	0	0	332.97	NZ_CP007060.1	gene1373	HALDL1_RS06900	Zn-dependent protease;protein_id=WP_009761591.1
gene92	0	0	0	0	0	0	40.15	103.02	31.36	0	0	157.95	0	0	0	0	0	0	332.48	NZ_CP007060.1	gene92	HALDL1_RS00460	HD domain-containing protein;protein_id=WP_009486962.1
gene2317	0	0	0	0	0	0	0	0	0	0	0	113.56	0	218.7	0	0	0	0	332.26	NZ_CP007060.1	gene2317	HALDL1_RS11645	rhodanese-like domain-containing protein;protein_id=WP_009487693.1
gene2463	0	138.23	0	0	0	0	0	112.12	81.9	0	0	0	0	0	0	0	0	0	332.25	NZ_CP007060.1	gene2463	HALDL1_RS12385	HIT domain-containing protein;protein_id=WP_009487544.1
gene2353	331.71	0	0	0	0	0	0	0	0	0	0	0	0	0	0	0	0	0	331.71	NZ_CP007060.1	gene2353	HALDL1_RS11830	hypothetical protein;protein_id=WP_009487656.1
gene1797	0	0	0	0	0	331.3	0	0	0	0	0	0	0	0	0	0	0	0	331.3	NZ_CP007060.1	gene1797	HALDL1_RS09035	sulfite oxidase-like oxidoreductase;protein_id=WP_009761160.1
gene1421	0	0	0	0	0	0	0	0	0	0	0	331.02	0	0	0	0	0	0	331.02	NZ_CP007060.1	gene1421	HALDL1_RS07140	hypothetical protein;protein_id=WP_009761543.1
gene2673	0	52.29	0	0	0	206.67	0	0	23.24	0	0	48.77	0	0	0	0	0	0	330.97	NZ_CP007060.1	gene2673	HALDL1_RS13445	deacylase;protein_id=WP_009487332.1
gene472	0	87.56	0	0	0	0	83.04	0	0	0	0	81.67	0	78.64	0	0	0	0	330.91	NZ_CP007060.1	gene472	HALDL1_RS02330	peptide ABC transporter ATP-binding protein;protein_id=WP_009486588.1
gene2910	0	171.07	0	0	0	0	0	0	0	0	0	159.57	0	0	0	0	0	0	330.64	NZ_CP007060.1	gene2910	HALDL1_RS14630	IMP cyclohydrolase;protein_id=WP_009487092.1
gene2563	0	56.93	0	0	0	112.51	107.98	0	0	0	0	53.1	0	0	0	0	0	0	330.52	NZ_CP007060.1	gene2563	HALDL1_RS12885	protein translocase subunit SecF;protein_id=WP_009487443.1
gene1196	0	66.19	0	0	0	0	0	0	0	0	0	0	0	0	0	264.14	0	0	330.33	NZ_CP007060.1	gene1196	HALDL1_RS06005	DUF4897 domain-containing protein;protein_id=WP_009761773.1
gene1563	0	37.07	0	0	0	293.01	0	0	0	0	0	0	0	0	0	0	0	0	330.08	NZ_CP007060.1	gene1563	HALDL1_RS07865	ABC transporter ATP-binding protein;protein_id=WP_009761398.1
gene1958	0	0	0	0	0	0	329.57	0	0	0	0	0	0	0	0	0	0	0	329.57	NZ_CP007060.1	gene1958	HALDL1_RS09845	hypothetical protein;protein_id=WP_009760997.1
gene1362	0	0	0	0	0	0	0	0	0	0	0	0	0	329.26	0	0	0	0	329.26	NZ_CP007060.1	gene1362	HALDL1_RS06845	hypothetical protein;protein_id=WP_009761603.1
gene1108	0	58.12	0	0	0	0	0	0	0	0	0	271.05	0	0	0	0	0	0	329.17	NZ_CP007060.1	gene1108	HALDL1_RS05560	CoA ester lyase;protein_id=WP_009761863.1
gene749	0	0	0	0	0	0	0	0	0	0	0	0	0	0	0	0	328.43	0	328.43	NZ_CP007060.1	gene749	HALDL1_RS03735	hypothetical protein;protein_id=WP_009487927.1
gene2013	0	0	0	0	0	171.69	0	0	0	0	0	0	0	156.05	0	0	0	0	327.74	NZ_CP007060.1	gene2013	HALDL1_RS10125	NADPH-dependent oxidoreductase;protein_id=WP_009760941.1
gene1579	0	0	0	0	0	0	0	0	0	0	0	327.54	0	0	0	0	0	0	327.54	NZ_CP007060.1	gene1579	HALDL1_RS07945	DUF357 domain-containing protein;protein_id=WP_009761383.1
gene959	0	0	0	0	0	113.28	0	0	0	0	0	213.86	0	0	0	0	0	0	327.14	NZ_CP007060.1	gene959	HALDL1_RS04800	ArsR family transcriptional regulator;protein_id=WP_049938606.1
gene2700	0	0	0	0	0	263.71	63.28	0	0	0	0	0	0	0	0	0	0	0	326.99	NZ_CP007060.1	gene2700	fabG	NAD(P)-dependent oxidoreductase;protein_id=WP_009487306.1
gene1774	0	0	0	0	0	0	164.79	0	0	0	0	162.06	0	0	0	0	0	0	326.85	NZ_CP007060.1	gene1774	HALDL1_RS08920	N-acetyltransferase;protein_id=WP_009761187.1
gene1242	130.74	0	0	0	0	0	0	0	0	0	0	0	0	195.2	0	0	0	0	325.94	NZ_CP007060.1	gene1242	HALDL1_RS06230	ketopantoate reductase family protein;protein_id=WP_009761726.1
gene2884	0	325.77	0	0	0	0	0	0	0	0	0	0	0	0	0	0	0	0	325.77	NZ_CP007060.1	gene2884	HALDL1_RS14500	hypothetical protein;protein_id=WP_009487121.1
gene1745	0	22.66	0	0	0	89.58	128.96	0	0	0	0	84.56	0	0	0	0	0	0	325.76	NZ_CP007060.1	gene1745	HALDL1_RS08775	cobalamin import system permease BtuC;protein_id=WP_009761217.1
gene3094	0	148.92	0	0	0	0	0	0	176.48	0	0	0	0	0	0	0	0	0	325.4	NZ_CP007061.1	gene3094	HALDL1_RS15545	DNA-binding protein;protein_id=WP_009488216.1
gene2917	0	0	0	0	0	324.77	0	0	0	0	0	0	0	0	0	0	0	0	324.77	NZ_CP007060.1	gene2917	HALDL1_RS14665	hypothetical protein;protein_id=WP_009487085.1
gene1020	0	0	0	0	0	0	0	0	0	0	0	0	0	0	0	0	324.31	0	324.31	NZ_CP007060.1	gene1020	HALDL1_RS05115	J domain-containing protein;protein_id=WP_049938616.1
gene1899	0	43.89	0	0	0	173.5	0	106.81	0	0	0	0	0	0	0	0	0	0	324.2	NZ_CP007060.1	gene1899	HALDL1_RS09550	acetyl-CoA acyltransferase;protein_id=WP_009761054.1
gene1086	0	0	0	0	0	0	0	0	0	0	0	324.13	0	0	0	0	0	0	324.13	NZ_CP007060.1	gene1086	HALDL1_RS05445	hypothetical protein;protein_id=WP_009761885.1
gene2706	0	57.02	0	0	0	56.35	0	0	50.68	0	0	159.57	0	0	0	0	0	0	323.62	NZ_CP007060.1	gene2706	HALDL1_RS13610	arginine--tRNA ligase;protein_id=WP_009487300.1
gene1239	0	0	0	0	0	0	0	0	0	0	0	0	0	0	0	0	323.49	0	323.49	NZ_CP007060.1	gene1239	HALDL1_RS06215	L-2-hydroxyglutarate oxidase;protein_id=WP_009761729.1
gene2063	0	0	0	0	0	0	44.19	0	0	0	0	0	0	0	0	278.9	0	0	323.09	NZ_CP007060.1	gene2063	HALDL1_RS10375	M42 family peptidase;protein_id=WP_009760889.1
gene2161	0	70.08	0	0	0	0	0	0	0	0	0	0	0	251.79	0	0	0	0	321.87	NZ_CP007060.1	gene2161	HALDL1_RS10865	DUF547 domain-containing protein;protein_id=WP_009760790.1
gene1186	0	0	0	0	0	218.31	0	0	0	0	0	103.03	0	0	0	0	0	0	321.34	NZ_CP007060.1	gene1186	HALDL1_RS05955	hypothetical protein;protein_id=WP_009761783.1
gene2997	0	22.42	0	0	0	44.31	127.58	0	0	0	0	41.82	4.62	80.54	0	0	0	0	321.29	NZ_CP007061.1	gene2997	HALDL1_RS15060	hypothetical protein;protein_id=WP_009762330.1
gene663	0	50.24	0	0	0	0	0	0	0	0	0	0	0	270.75	0	0	0	0	320.99	NZ_CP007060.1	gene663	HALDL1_RS03305	hypothetical protein;protein_id=WP_009488011.1
gene444	0	23.23	0	0	4.43	91.82	0	0	0	0	0	21.67	0	0	0	0	179.77	0	320.92	NZ_CP007060.1	gene444	HALDL1_RS16255	hypothetical protein;protein_id=WP_009486616.1
gene1544	0	0	0	0	0	143.95	0	0	0	0	0	67.94	0	0	0	109	0	0	320.89	NZ_CP007060.1	gene1544	HALDL1_RS07760	PAS domain-containing protein;protein_id=WP_009761420.1
gene2819	0	0	0	0	0	0	0	0	0	0	0	320.79	0	0	0	0	0	0	320.79	NZ_CP007060.1	gene2819	HALDL1_RS14175	hypothetical protein;protein_id=WP_009487188.1
gene1690	0	78.86	0	0	15.06	77.93	74.8	0	0	0	0	73.56	0	0	0	0	0	0	320.21	NZ_CP007060.1	gene1690	HALDL1_RS08505	FAD-dependent pyridine nucleotide-disulfide oxidoreductase;protein_id=WP_009761271.1
gene2221	0	0	0	0	0	0	0	319.59	0	0	0	0	0	0	0	0	0	0	319.59	NZ_CP007060.1	gene2221	HALDL1_RS11165	hypothetical protein;protein_id=WP_049938430.1
gene1965	0	0	0	0	0	0	0	0	318.81	0	0	0	0	0	0	0	0	0	318.81	NZ_CP007060.1	gene1965	HALDL1_RS09880	50S ribosomal protein L24e;protein_id=WP_009760990.1
gene3146	0	0	0	0	0	0	0	0	0	0	0	0	0	318.75	0	0	0	0	318.75	NZ_CP007061.1	gene3146	HALDL1_RS16600	hypothetical protein;protein_id=WP_009488093.1
gene786	71.04	118.09	0	0	0	0	0	0	74.34	0	0	55.07	0	0	0	0	0	0	318.54	NZ_CP007060.1	gene786	HALDL1_RS03920	radical SAM protein;protein_id=WP_009487886.1
gene1347	0	0	0	0	7.01	145.22	0	0	0	0	0	34.27	0	131.99	0	0	0	0	318.49	NZ_CP007060.1	gene1347	HALDL1_RS06765	phosphomannomutase;protein_id=WP_009761621.1
gene2347	0	36.58	0	0	0	144.58	0	0	0	0	0	136.47	0	0	0	0	0	0	317.63	NZ_CP007060.1	gene2347	HALDL1_RS11800	HlyC/CorC family transporter;protein_id=WP_009487662.1
gene1975	0	0	0	0	0	0	0	0	0	0	0	317.51	0	0	0	0	0	0	317.51	NZ_CP007060.1	gene1975	HALDL1_RS09935	50S ribosomal protein L21e;protein_id=WP_009760978.1
gene184	0	117.05	0	0	0	0	55.51	0	39.01	0	0	0	0	105.13	0	0	0	0	316.7	NZ_CP007060.1	gene184	HALDL1_RS00925	phenylalanine--tRNA ligase subunit beta;protein_id=WP_009486865.1
gene3184	0	0	0	0	17.17	0	0	0	0	57.06	0	0	0	242.28	0	0	0	0	316.51	NZ_CP007061.1	gene3184	HALDL1_RS15960	hypothetical protein;protein_id=WP_009762227.1
gene1424	0	49.06	0	0	4.68	96.95	46.53	0	0	0	0	45.76	0	0	0	73.42	0	0	316.4	NZ_CP007060.1	gene1424	HALDL1_RS07155	hypothetical protein;protein_id=WP_009761540.1
gene368	0	74.46	0	0	0	0	0	0	102.95	0	0	138.91	0	0	0	0	0	0	316.32	NZ_CP007060.1	gene368	HALDL1_RS01840	type II glyceraldehyde-3-phosphate dehydrogenase;protein_id=WP_009486686.1
gene1229	0	51.48	0	0	0	135.65	65.1	0	0	0	0	64.03	0	0	0	0	0	0	316.26	NZ_CP007060.1	gene1229	HALDL1_RS06165	MATE family efflux transporter;protein_id=WP_009761739.1
gene1311	0	0	0	0	0	149.84	143.81	0	22.46	0	0	0	0	0	0	0	0	0	316.11	NZ_CP007060.1	gene1311	HALDL1_RS06585	bacterio-opsin activator;protein_id=WP_009761655.1
gene1605	0	109.02	0	0	0	0	206.79	0	0	0	0	0	0	0	0	0	0	0	315.81	NZ_CP007060.1	gene1605	HALDL1_RS08075	aspartate carbamoyltransferase regulatory subunit;protein_id=WP_009761356.1
gene1541	0	0	0	0	0	231.06	0	0	11.55	0	0	72.7	0	0	0	0	0	0	315.31	NZ_CP007060.1	gene1541	HALDL1_RS07745	3-phosphoshikimate 1-carboxyvinyltransferase;protein_id=WP_009761423.1
gene241	0	0	0	0	0	0	136.38	0	0	0	0	178.83	0	0	0	0	0	0	315.21	NZ_CP007060.1	gene241	HALDL1_RS01210	ABC transporter permease;protein_id=WP_009486813.1
gene2841	0	51.01	0	0	19.47	100.81	48.38	0	0	0	0	95.16	0	0	0	0	0	0	314.83	NZ_CP007060.1	gene2841	HALDL1_RS14285	porphobilinogen synthase;protein_id=WP_009487166.1
gene2930	0	0	0	0	0	313.94	0	0	0	0	0	0	0	0	0	0	0	0	313.94	NZ_CP007060.1	gene2930	HALDL1_RS14730	hypothetical protein;protein_id=WP_009487071.1
gene110	0	25.39	0	0	14.54	150.52	24.08	0	7.52	0	0	0	0	91.21	0	0	0	0	313.26	NZ_CP007060.1	gene110	HALDL1_RS00555	endonuclease MutS2;protein_id=WP_009486942.1
gene1066	0	0	0	0	0	160.8	0	0	0	0	0	151.79	0	0	0	0	0	0	312.59	NZ_CP007060.1	gene1066	HALDL1_RS05345	hypothetical protein;protein_id=WP_009761905.1
gene2381	0	0	0	0	0	251.63	0	0	0	0	0	59.38	0	0	0	0	0	0	311.01	NZ_CP007060.1	gene2381	HALDL1_RS11970	YqcI/YcgG family protein;protein_id=WP_009487628.1
gene3147	0	0	0	0	27.33	282.95	0	0	0	0	0	0	0	0	0	0	0	0	310.28	NZ_CP007061.1	gene3147	HALDL1_RS15800	ArsR family transcriptional regulator;protein_id=WP_009488094.1
gene3087	0	43.89	0	0	33.52	0	55.51	0	8.67	0	0	54.59	0	0	0	0	113.22	0	309.4	NZ_CP007061.1	gene3087	HALDL1_RS15510	hypothetical protein;protein_id=WP_049938757.1
gene430	0	42.99	0	0	8.21	0	0	0	0	0	0	0	0	0	0	257.33	0	0	308.53	NZ_CP007060.1	gene430	HALDL1_RS02140	hypothetical protein;protein_id=WP_009486631.1
gene1773	83.44	34.68	0	0	0	0	65.78	0	0	0	0	0	0	124.58	0	0	0	0	308.48	NZ_CP007060.1	gene1773	HALDL1_RS08915	hypothetical protein;protein_id=WP_009761188.1
gene2679	0	0	0	0	0	0	0	0	0	0	0	308.08	0	0	0	0	0	0	308.08	NZ_CP007060.1	gene2679	HALDL1_RS13475	hypothetical protein;protein_id=WP_049938504.1
gene377	0	0	0	0	0	0	0	0	0	0	0	0	0	0	0	306.27	0	0	306.27	NZ_CP007060.1	gene377	HALDL1_RS01885	hypothetical protein;protein_id=WP_009486677.1
gene1999	0	10.46	0	0	0	0	119.09	0	34.1	26.56	0	78.08	0	37.59	0	0	0	0	305.88	NZ_CP007060.1	gene1999	HALDL1_RS10055	ATP-dependent DNA helicase;protein_id=WP_009760954.1
gene2724	0	78.31	0	0	0	0	0	0	81.2	0	0	146.09	0	0	0	0	0	0	305.6	NZ_CP007060.1	gene2724	HALDL1_RS13700	SAM-dependent methyltransferase;protein_id=WP_009487281.1
gene2305	0	0	0	0	0	305.22	0	0	0	0	0	0	0	0	0	0	0	0	305.22	NZ_CP007060.1	gene2305	HALDL1_RS11585	hypothetical protein;protein_id=WP_009487706.1
gene216	0	305.11	0	0	0	0	0	0	0	0	0	0	0	0	0	0	0	0	305.11	NZ_CP007060.1	gene216	HALDL1_RS01085	copper-binding protein;protein_id=WP_009486838.1
gene1270	0	0	0	0	0	0	0	0	0	0	0	305.06	0	0	0	0	0	0	305.06	NZ_CP007060.1	gene1270	HALDL1_RS06370	PadR family transcriptional regulator;protein_id=WP_009761698.1
gene695	0	91.45	0	0	0	144.58	0	0	0	0	0	68.24	0	0	0	0	0	0	304.27	NZ_CP007060.1	gene695	HALDL1_RS03460	hypothetical protein;protein_id=WP_009487980.1
gene1355	0	0	0	0	0	0	81.13	0	95.03	0	0	0	0	0	0	128.01	0	0	304.17	NZ_CP007060.1	gene1355	HALDL1_RS06810	NADH dehydrogenase;protein_id=WP_009761610.1
gene978	0	54.87	0	0	0	0	52.04	0	0	0	0	0	0	197.12	0	0	0	0	304.03	NZ_CP007060.1	gene978	HALDL1_RS04895	SAM-dependent methyltransferase;protein_id=WP_009761996.1
gene1205	0	0	0	0	0	0	0	0	0	0	0	303.08	0	0	0	0	0	0	303.08	NZ_CP007060.1	gene1205	HALDL1_RS06050	monoamine oxidase;protein_id=WP_009761763.1
gene1741	0	0	0	0	0	207.98	0	0	0	0	0	0	0	94.52	0	0	0	0	302.5	NZ_CP007060.1	gene1741	HALDL1_RS08755	hypothetical protein;protein_id=WP_009761221.1
gene1145	0	0	0	0	0	302.42	0	0	0	0	0	0	0	0	0	0	0	0	302.42	NZ_CP007060.1	gene1145	HALDL1_RS05745	hypothetical protein;protein_id=WP_009761826.1
gene63	0	34.04	0	0	0	0	258.28	0	10.08	0	0	0	0	0	0	0	0	0	302.4	NZ_CP007060.1	gene63	HALDL1_RS00315	tetratricopeptide repeat-containing protein;protein_id=WP_009486992.1
gene1410	0	0	0	0	0	244.18	0	0	0	0	0	57.62	0	0	0	0	0	0	301.8	NZ_CP007060.1	gene1410	HALDL1_RS07085	sulfate ABC transporter permease;protein_id=WP_009761554.1
gene2578	0	62.94	0	0	0	0	238.79	0	0	0	0	0	0	0	0	0	0	0	301.73	NZ_CP007060.1	gene2578	HALDL1_RS12960	tRNA pseudouridine(38-40) synthase TruA;protein_id=WP_009487427.1
gene2191	0	0	0	0	0	107.03	0	0	0	0	0	0	0	194.56	0	0	0	0	301.59	NZ_CP007060.1	gene2191	HALDL1_RS11015	EamA/RhaT family transporter;protein_id=WP_009760759.1
gene2218	0	0	0	0	0	0	301.32	0	0	0	0	0	0	0	0	0	0	0	301.32	NZ_CP007060.1	gene2218	HALDL1_RS11150	hypothetical protein;protein_id=WP_009760733.1
gene2404	0	174.66	0	0	100.03	0	0	0	25.87	0	0	0	0	0	0	0	0	0	300.56	NZ_CP007060.1	gene2404	HALDL1_RS12085	hypothetical protein;protein_id=WP_009487605.1
gene895	0	0	0	0	0	103.99	0	0	0	0	0	196.32	0	0	0	0	0	0	300.31	NZ_CP007060.1	gene895	HALDL1_RS04470	polysaccharide deacetylase;protein_id=WP_009487769.1
gene1728	0	0	0	0	0	0	49.44	0	38.61	0	0	24.31	0	187.27	0	0	0	0	299.63	NZ_CP007060.1	gene1728	HALDL1_RS08690	Glu-tRNA(Gln) amidotransferase GatDE subunit E;protein_id=WP_009761234.1
gene1226	0	0	0	0	0	0	0	0	0	0	0	152.53	0	146.88	0	0	0	0	299.41	NZ_CP007060.1	gene1226	HALDL1_RS06150	hypothetical protein;protein_id=WP_084054890.1
gene2343	0	80	0	0	22.91	158.1	37.94	0	0	0	0	0	0	0	0	0	0	0	298.95	NZ_CP007060.1	gene2343	HALDL1_RS11780	hypothetical protein;protein_id=WP_009487666.1
gene3017	0	0	0	0	0	0	0	0	0	0	0	0	0	0	0	298.94	0	0	298.94	NZ_CP007061.1	gene3017	HALDL1_RS15150	hypothetical protein;protein_id=WP_009488249.1
gene1150	0	51.01	0	0	0	0	0	0	45.34	0	0	47.58	63.05	91.63	0	0	0	0	298.61	NZ_CP007060.1	gene1150	HALDL1_RS05770	methylmalonyl Co-A mutase-associated GTPase MeaB;protein_id=WP_009761820.1
gene1393	0	28.17	0	0	0	111.37	106.89	0	0	0	0	0	0	50.61	0	0	0	0	297.04	NZ_CP007060.1	gene1393	HALDL1_RS07000	rhomboid family intramembrane serine protease;protein_id=WP_009761571.1
gene1502	0	0	0	0	0	0	0	0	0	0	0	0	0	296.66	0	0	0	0	296.66	NZ_CP007060.1	gene1502	HALDL1_RS07555	cupin domain-containing protein;protein_id=WP_009761460.1
gene566	0	102.33	0	0	0	0	194.1	0	0	0	0	0	0	0	0	0	0	0	296.43	NZ_CP007060.1	gene566	HALDL1_RS02820	Lrp/AsnC family transcriptional regulator;protein_id=WP_009762134.1
gene2302	0	0	0	0	0	0	0	0	0	0	0	296.35	0	0	0	0	0	0	296.35	NZ_CP007060.1	gene2302	HALDL1_RS11570	hypothetical protein;protein_id=WP_009487709.1
gene1765	0	0	0	0	15.49	0	0	0	0	0	0	37.85	0	0	0	242.93	0	0	296.27	NZ_CP007060.1	gene1765	HALDL1_RS08875	hypothetical protein;protein_id=WP_009761197.1
gene1819	0	0	0	0	0	0	27.18	0	0	0	0	53.46	0	102.96	0	0	110.89	0	294.49	NZ_CP007060.1	gene1819	HALDL1_RS09145	glycosyl transferase family 2;protein_id=WP_009761138.1
gene1528	0	0	0	0	0	0	0	0	0	0	0	0	0	293.75	0	0	0	0	293.75	NZ_CP007060.1	gene1528	HALDL1_RS07680	hypothetical protein;protein_id=WP_009761434.1
gene3067	0	0	0	0	0	0	0	0	0	0	0	0	0	0	0	293.66	0	0	293.66	NZ_CP007061.1	gene3067	HALDL1_RS15410	ABC transporter ATP-binding protein;protein_id=WP_049938753.1
gene1705	0	0	0	0	0	0	0	0	0	42.68	0	250.94	0	0	0	0	0	0	293.62	NZ_CP007060.1	gene1705	HALDL1_RS08575	thymidylate synthase (FAD);protein_id=WP_009761257.1
gene98	0	0	0	0	0	0	0	0	0	0	0	293.55	0	0	0	0	0	0	293.55	NZ_CP007060.1	gene98	HALDL1_RS00490	hypothetical protein;protein_id=WP_009486956.1
gene1906	0	80.97	0	0	0	0	38.4	98.52	0	0	0	75.52	0	0	0	0	0	0	293.41	NZ_CP007060.1	gene1906	HALDL1_RS09585	cytosine deaminase;protein_id=WP_009761047.1
gene2088	0	0	0	0	9.31	192.77	0	0	0	0	0	90.98	0	0	0	0	0	0	293.06	NZ_CP007060.1	gene2088	HALDL1_RS10500	DoxX family protein;protein_id=WP_009760864.1
gene2531	0	0	0	0	0	293.01	0	0	0	0	0	0	0	0	0	0	0	0	293.01	NZ_CP007060.1	gene2531	HALDL1_RS12725	phosphoribosylformylglycinamidine synthase I;protein_id=WP_009487476.1
gene890	0	70.88	0	0	0	186.77	0	0	35	0	0	0	0	0	0	0	0	0	292.65	NZ_CP007060.1	gene890	HALDL1_RS04445	NAD(P)-dependent glycerol-1-phosphate dehydrogenase;protein_id=WP_009487774.1
gene1782	0	292.62	0	0	0	0	0	0	0	0	0	0	0	0	0	0	0	0	292.62	NZ_CP007060.1	gene1782	HALDL1_RS08960	hypothetical protein;protein_id=WP_009761175.1
gene1798	0	75.47	0	0	0	0	0	0	0	0	0	70.4	0	0	0	0	146.01	0	291.88	NZ_CP007060.1	gene1798	HALDL1_RS09040	isochorismate synthase;protein_id=WP_009761159.1
gene2445	0	0	0	0	0	0	0	0	0	0	0	99.73	0	192.07	0	0	0	0	291.8	NZ_CP007060.1	gene2445	HALDL1_RS12295	N-acetyltransferase;protein_id=WP_009487563.1
gene1706	0	0	0	0	0	291.72	0	0	0	0	0	0	0	0	0	0	0	0	291.72	NZ_CP007060.1	gene1706	HALDL1_RS08580	cupin domain-containing protein;protein_id=WP_009761256.1
gene1807	0	0	0	0	0	0	32.62	0	0	0	0	64.16	0	61.78	0	0	133.07	0	291.63	NZ_CP007060.1	gene1807	HALDL1_RS09085	o-succinylbenzoate--CoA ligase;protein_id=WP_009761150.1
gene1667	0	0	0	0	0	149.84	0	0	0	0	0	141.44	0	0	0	0	0	0	291.28	NZ_CP007060.1	gene1667	HALDL1_RS08390	helix-turn-helix domain-containing protein;protein_id=WP_009761294.1
gene1789	0	0	0	0	0	165.65	0	0	0	0	0	0	0	0	0	125.43	0	0	291.08	NZ_CP007060.1	gene1789	HALDL1_RS08995	hypothetical protein;protein_id=WP_009761168.1
gene95	0	19.53	0	0	0	0	37.05	0	0	0	0	0	0	0	0	233.83	0	0	290.41	NZ_CP007060.1	gene95	HALDL1_RS00475	Pyrrolo-quinoline quinone repeat-containing protein;protein_id=WP_009486959.1
gene664	0	90.81	0	0	0	0	0	0	0	0	0	0	0	108.76	0	90.6	0	0	290.17	NZ_CP007060.1	gene664	HALDL1_RS03310	hypothetical protein;protein_id=WP_009488010.1
gene312	0	0	0	0	0	0	88.62	0	20.76	0	0	0	0	0	0	0	180.78	0	290.16	NZ_CP007060.1	gene312	HALDL1_RS01560	peptidase M20;protein_id=WP_009486743.1
gene2912	0	0	0	0	0	0	175.12	0	0	0	0	114.82	0	0	0	0	0	0	289.94	NZ_CP007060.1	gene2912	HALDL1_RS14640	alpha/beta hydrolase;protein_id=WP_009487090.1
gene2765	0	0	0	0	25.47	263.71	0	0	0	0	0	0	0	0	0	0	0	0	289.18	NZ_CP007060.1	gene2765	HALDL1_RS13905	MBL fold hydrolase;protein_id=WP_049938718.1
gene3099	0	93.04	0	0	38.75	0	0	0	12.53	0	0	63.12	0	30.39	0	50.63	0	0	288.46	NZ_CP007061.1	gene3099	HALDL1_RS15570	type I restriction endonuclease subunit R;protein_id=WP_009488160.1
gene742	0	147.61	0	0	0	0	140	0	0	0	0	0	0	0	0	0	0	0	287.61	NZ_CP007060.1	gene742	HALDL1_RS03700	peptidyl-tRNA hydrolase;protein_id=WP_009487934.1
gene464	0	147.61	0	0	0	0	140	0	0	0	0	0	0	0	0	0	0	0	287.61	NZ_CP007060.1	gene464	HALDL1_RS02290	hypothetical protein;protein_id=WP_009486596.1
gene242	0	0	0	0	0	0	0	128.85	0	0	0	0	0	0	0	158.48	0	0	287.33	NZ_CP007060.1	gene242	HALDL1_RS01215	ABC transporter permease;protein_id=WP_009486812.1
gene812	0	13.63	0	0	10.41	161.59	0	0	0	0	0	101.69	0	0	0	0	0	0	287.32	NZ_CP007060.1	gene812	HALDL1_RS04050	glycosyl transferase;protein_id=WP_009487858.1
gene666	0	0	0	0	0	0	0	0	0	0	0	0	0	286.72	0	0	0	0	286.72	NZ_CP007060.1	gene666	HALDL1_RS03320	HAD family hydrolase;protein_id=WP_049938311.1
gene147	0	285.12	0	0	0	0	0	0	0	0	0	0	0	0	0	0	0	0	285.12	NZ_CP007060.1	gene147	HALDL1_RS00740	hypothetical protein;protein_id=WP_009486905.1
gene768	0	69.5	0	0	0	109.88	105.46	0	0	0	0	0	0	0	0	0	0	0	284.84	NZ_CP007060.1	gene768	HALDL1_RS03830	type II secretion system protein E;protein_id=WP_009487907.1
gene2962	0	143.3	0	0	10.94	113.28	0	0	16.98	0	0	0	0	0	0	0	0	0	284.5	NZ_CP007061.1	gene2962	HALDL1_RS14890	ParA family protein;protein_id=WP_014053381.1
gene611	0	0	0	0	0	97.96	94.02	0	0	0	0	92.47	0	0	0	0	0	0	284.45	NZ_CP007060.1	gene611	HALDL1_RS03040	DNA mismatch repair endonuclease MutL;protein_id=WP_009762088.1
gene973	0	0	0	0	0	284.17	0	0	0	0	0	0	0	0	0	0	0	0	284.17	NZ_CP007060.1	gene973	HALDL1_RS04870	hypothetical protein;protein_id=WP_049938334.1
[truncated: 671 more rows]

## Sheet: Halomonas elongata
Gene	A1	A2	A3	B1	B2	B3	C1	C2	C3	D1	D2	D3	E1	E2	E3	F1	F2	F3	Sum	Chr	Gene	Symbol	Description
gene793	1.22793e+06	101606	1.14074e+06	1.29118e+06	132314	555065	250063	316628	735362	1.0029e+06	1.3291e+06	71924	10926.1	193537	425514	1.18735e+06	88187.9	1.15049e+06	1.12108e+07	NC_014532.1	gene793	HELO_RS03975	sulfurtransferase TusA;protein_id=WP_013331502.1
gene250	0	6888.19	0	0	49868.8	3601.3	7226.27	26365.9	5370.34	6236.12	10278.5	5488.43	39528.5	9779.19	24067.1	726.38	22658	19793.7	237877	NC_014532.1	gene250	HELO_RS01260	30S ribosomal protein S19;protein_id=WP_013330996.1
gene2425	0	2328.4	0	15068.4	43509.1	0	2094.57	31752.5	0	5543.22	0	3293.06	22924.4	16298.6	21587.4	968.51	53779.2	13824.2	232972	NC_014532.1	gene2425	HELO_RS12125	cold-shock protein;protein_id=WP_013332996.1
gene1020	0	3838.61	0	0	31787.2	267.34	7074.67	37755.7	6910.09	3343.38	5372.88	12270.3	18730.8	24222.3	21677.2	700.98	31480.5	8489.6	213921	NC_014532.1	gene1020	rna33	bacterial RNase P
gene251	0	4824.62	0	0	38606.3	2525.65	8332.99	15508.5	19288.1	12060.2	6389.37	4321.52	23406.5	11550	12693.9	0	20910.6	5468.53	185887	NC_014532.1	gene251	HELO_RS01265	50S ribosomal protein L22;protein_id=WP_013330997.1
gene2670	2542.53	4332.37	5758.77	25317.8	4264.39	4426.98	9009.37	12067.4	6951.22	32908.4	15159.2	8237.99	2578.33	7777.31	10260.5	10631.6	6311.97	11824.8	180361	NC_014532.1	gene2670	HELO_RS13350	RNA polymerase sigma factor RpoD;protein_id=WP_013333227.1
gene257	0	6988.87	0	0	31519.6	1683.05	9816.82	20669.1	18644.2	0	1115.13	2381.77	22052.5	10821.7	23546.9	1891.33	13947.1	0	165078	NC_014532.1	gene257	rplX	50S ribosomal protein L24;protein_id=WP_013331003.1
gene1638	0	6591.17	0	0	20299.8	1960.47	1778.77	19260.9	2533.7	20595.2	1818.51	8156.65	35280.3	9342.88	17961.1	0	15466.3	0	161046	NC_014532.1	gene1638	HELO_RS08190	50S ribosomal protein L35;protein_id=WP_013332272.1
gene258	0	4214.84	13591.6	0	26362.8	566.36	7547.44	20431.2	17841.5	2124.9	5910.17	2103.9	19438.7	8621.98	12748.3	0	12894.9	6262.77	160661	NC_014532.1	gene258	HELO_RS01300	50S ribosomal protein L5;protein_id=WP_013331004.1
gene674	0	2069.69	0	0	2631.6	0	0	0	1193.41	0	0	1463.58	22509.3	23796	32089.4	0	68134.6	0	153888	NC_014532.1	gene674	HELO_RS03380	cold-shock protein;protein_id=WP_013331400.1
gene269	0	5050.89	0	0	22333.9	1975.67	6946.18	14557.6	8298.35	1482.49	7330.44	1174.27	15542.2	7148.66	20596.9	0	17305.2	1344.42	131087	NC_014532.1	gene269	HELO_RS01355	30S ribosomal protein S11;protein_id=WP_013331014.1
gene1637	609.57	4027.38	745.88	0	15722.2	155.4	3172.51	5725.41	9539.99	2332.21	1441.5	1231.55	38101.2	6034.47	13746.5	0	18299.6	528.75	121414	NC_014532.1	gene1637	HELO_RS08185	translation initiation factor IF-3;protein_id=WP_013332271.1
gene244	0	2063.19	0	0	7755.95	1408.78	7988.84	5898.03	9517.28	19700.7	8612.8	1585.85	9223.14	3673.34	8698.89	3861.86	4234.59	10022.4	104246	NC_014532.1	gene244	tuf	elongation factor Tu;protein_id=WP_013330991.1
gene238	0	3141.79	0	0	12299	203.89	2774.89	10641.6	7246.38	0	15130	1615.79	16239.2	8277.1	6119.16	0	9816.53	0	93505.4	NC_014532.1	gene238	rplL	50S ribosomal protein L7/L12;protein_id=WP_013330985.1
gene235	0	3099.15	0	0	11685	0	3813.86	2716.92	4574.73	0	1641.71	1227.27	19434.8	10465.1	11462.2	0	17863.9	3010.95	90995.7	NC_014532.1	gene235	HELO_RS01185	50S ribosomal protein L11;protein_id=WP_013330982.1
gene256	0	3311.09	0	0	14546	205.53	2097.95	17037.7	5976.67	10795.9	4766.26	407.21	17309	4534.7	4869.88	538.93	4530.56	0	90927.3	NC_014532.1	gene256	HELO_RS01290	50S ribosomal protein L14;protein_id=WP_013331002.1
gene254	0	1534.08	0	0	22319.3	0	7677.91	9780.91	14153.1	2988.14	0	2366.89	8993.97	2460.08	7548.31	2088.35	7853.96	0	89765	NC_014532.1	gene254	HELO_RS01280	50S ribosomal protein L29;protein_id=WP_013331000.1
gene242	18041.3	1932.92	0	0	9715.13	324.66	736.44	6977.46	2097.97	3654.29	1505.77	1768.88	14836	3438.29	11538.8	0	6874.06	1104.65	84546.6	NC_014532.1	gene242	HELO_RS01220	30S ribosomal protein S7;protein_id=WP_013330989.1
gene268	4200.42	3150.19	0	0	14038.1	0	7286.99	3945.24	5535.81	1607.07	0	424.32	10668	6993.35	12178.8	0	11678.1	2186.1	83892.5	NC_014532.1	gene268	HELO_RS01350	30S ribosomal protein S13;protein_id=WP_013331013.1
gene1069	0	1373.16	0	0	19244.4	326.75	0	6019.02	10557.1	7355.43	0	323.68	10838.5	7209.02	4645.11	0	12319.9	0	80212.1	NC_014532.1	gene1069	HELO_RS05345	acyl carrier protein;protein_id=WP_013331755.1
gene2271	12295.8	405.71	11120.4	6115.98	1100.49	3066.52	1313.87	1673.74	4843.83	7158.76	8533.39	472.53	34.59	1744.04	3121.58	7147.28	316.23	6723.91	77188.6	NC_014532.1	gene2271	HELO_RS11355	sugar ABC transporter ATP-binding protein;protein_id=WP_013332847.1
gene2726	0	5519.74	0	0	14335.3	1341.38	2662.31	9266.12	1083.49	0	0	3654.14	12108.5	3847.34	8475.29	0	12838.7	0	75132.3	NC_014532.1	gene2726	rpsR	30S ribosomal protein S18;protein_id=WP_013333281.1
gene3042	0	338.94	0	0	7201.93	0	731.77	10895.2	12508.1	2420.77	0	958.74	7707.29	6263.63	4076.72	0	15345.4	0	68448.5	NC_014532.1	gene3042	rpmB	50S ribosomal protein L28;protein_id=WP_013333581.1
gene271	500.35	2921.57	734.68	0	9160.82	229.6	2170.05	4699.54	11127.7	1148.6	354.96	1516.32	10191.1	3647.37	8583.46	0	7192.18	2604.06	66782.4	NC_014532.1	gene271	HELO_RS01365	DNA-directed RNA polymerase subunit alpha;protein_id=WP_013331016.1
gene1864	714.07	2327.02	0	0	9035.79	773.69	3148.59	5728.82	4117.26	3756.52	4010.47	1352.51	10580.8	3534.48	5679.2	2267.35	9081.56	309.7	66417.8	NC_014532.1	gene1864	rpsA	30S ribosomal protein S1;protein_id=WP_013332472.1
gene2040	0	2015.97	7018.6	0	8731.74	464.23	8213.46	17673.3	5099.7	1741.72	1291.84	413.88	3333.92	1638.77	3593.12	730.35	2127.38	2053.37	66141.4	NC_014532.1	gene2040	groEL	molecular chaperone GroEL;protein_id=WP_013332631.1
gene3418	0	1439.16	1801.67	0	8239.16	197.57	5691.39	22200.4	3447.01	2668.48	1649.35	1330.84	7115.05	941.53	3744.9	518.04	2406.69	1344.42	64735.7	NC_014532.1	gene3418	dnaK	molecular chaperone DnaK;protein_id=WP_013333913.1
gene262	0	2441.17	0	0	10346.5	435.66	741.16	17388.3	4926.64	0	2020.57	863.14	8607.64	2883.61	9290.23	0	3158.96	0	63103.5	NC_014532.1	gene262	HELO_RS01320	50S ribosomal protein L18;protein_id=WP_013331008.1
gene988	0	1201.52	49988.2	0	698.39	0	0	2257.13	0	0	0	728.27	4317.64	216.27	774.19	0	852.92	0	61034.6	NC_014532.1	gene988	HELO_RS04950	ribosome hibernation promoting factor HPF;protein_id=WP_013331678.1
gene260	0	2384.69	24278.1	0	3881.11	389.1	882.6	2389.23	628.59	0	0	578.17	8259.03	6181.04	6760.83	0	3385.63	661.95	60660	NC_014532.1	gene260	HELO_RS01310	30S ribosomal protein S8;protein_id=WP_013331006.1
gene253	0	1487.59	0	0	9649.2	0	2932.4	12474.2	5370.34	1385.81	1713.09	914.74	10545	4889.59	5542.72	0	2999.64	0	59904.3	NC_014532.1	gene253	HELO_RS01275	50S ribosomal protein L16;protein_id=WP_013330999.1
gene259	0	1662.6	0	0	9850.44	249.86	1983.68	2301.39	12109.6	0	0	247.52	9628.9	7056.35	5525.56	0	7681.85	0	58297.7	NC_014532.1	gene259	HELO_RS01305	30S ribosomal protein S14;protein_id=WP_013331005.1
gene3041	0	3432.9	0	0	4423.11	980.24	3335.2	1504.76	0	3677.71	0	4369.64	4690.77	5190.49	2322.56	5140.54	7107.66	11673.2	57848.8	NC_014532.1	gene3041	rpmG	50S ribosomal protein L33;protein_id=WP_013333580.1
gene3610	0	1234.38	0	15485.1	6052.68	677.82	2613.76	2497.25	1752.03	0	1257.48	671.46	9544.1	2392.78	4711	0	5661.93	2767.51	57319.3	NC_014532.1	gene3610	HELO_RS18065	peroxiredoxin;protein_id=WP_013334084.1
gene264	546.28	3511.69	0	0	7937.94	0	2369.27	6413.71	10799.4	3135.1	0	827.76	7785.33	5162.13	2639.85	0	2665.96	0	53794.4	NC_014532.1	gene264	rpmD	50S ribosomal protein L30;protein_id=WP_013331010.1
gene248	0	901.57	0	0	5746.99	0	1459.85	3951.88	2495.31	0	5969.86	1785.13	10900.6	6361.41	3253.14	0	8959.96	1751.82	53537.5	NC_014532.1	gene248	HELO_RS01250	50S ribosomal protein L23;protein_id=WP_013330994.1
gene321	0	2488.85	0	0	7682.25	0	1389.67	0	0	9194.29	2273.14	728.27	6138.87	4325.41	6193.48	0	10519.3	2501.4	53435	NC_014532.1	gene321	rplU	50S ribosomal protein L21;protein_id=WP_013331065.1
gene2039	0	1275.08	0	0	12228.9	260.06	7078.79	13573.5	1680.51	0	0	515.24	4195.44	688.53	9448.22	0	1659.42	0	52603.7	NC_014532.1	gene2039	groES	molecular chaperone GroES;protein_id=WP_013332630.1
gene241	0	1213.87	0	0	10168.5	815.56	1849.92	5633.8	1976.28	6119.72	0	605.92	9645.93	3238.87	6441.22	0	4257.77	0	51967.4	NC_014532.1	gene241	HELO_RS01215	30S ribosomal protein S12;protein_id=WP_013330988.1
gene3021	0	1290.44	0	0	10987.2	204.71	1044.76	5970.67	2976.33	1536.07	1424.14	811.14	7599.31	1264.62	4203.61	0	6293.56	5572.06	51178.6	NC_014532.1	gene3021	HELO_RS15110	30S ribosomal protein S2;protein_id=WP_013333560.1
gene243	377.07	1893.68	0	0	8287.12	540.72	1839.79	2988.23	2678.84	1081.99	1504.71	1071.29	9410.59	3085.91	4612.26	945.22	4495.82	2575.7	47388.9	NC_014532.1	gene243	fusA	elongation factor G;protein_id=WP_013330990.1
gene3240	9256.48	405.71	4633.49	6301.32	183.41	386.15	1167.88	1975.94	1663.54	7726.92	6566.85	0	251.98	340.79	1016.61	3375.1	224	1751.82	47228	NC_014532.1	gene3240	HELO_RS16200	imidazoleglycerol-phosphate dehydratase;protein_id=WP_013333772.1
gene270	0	905.49	0	0	6315.84	0	1815.29	4914.08	4375.83	923.87	2855.15	853.76	9788.4	3585.7	4473.07	0	5499.34	418.91	46724.7	NC_014532.1	gene270	HELO_RS01360	30S ribosomal protein S4;protein_id=WP_013331015.1
gene1009	0	561.75	0	0	6433.62	0	202.13	3830.29	2303.36	0	7439.37	2118.61	7992.4	3774.9	3659.79	467.32	6926.74	0	45710.3	NC_014532.1	gene1009	HELO_RS05055	50S ribosomal protein L13;protein_id=WP_013331697.1
gene2871	17671.5	0	5560.19	9451.97	366.83	772.31	0	1185.56	4990.62	0	5372.88	0	28	0	0	0	0	0	45399.8	NC_014532.1	gene2871	HELO_RS14360	hypothetical protein;protein_id=WP_041602175.1
gene2629	0	776.13	0	0	6666.72	738.73	6283.71	6804.11	4773.63	0	0	731.79	7632.54	1303.89	4667.55	0	4927.98	0	45306.8	NC_014532.1	gene2629	HELO_RS13145	cold-shock protein;protein_id=WP_013333187.1
gene2727	0	2015.45	0	6707.85	6247.93	616.6	932.42	631.03	0	12338.1	0	610.81	5260.49	544.16	4545.22	538.93	2503.73	0	43492.8	NC_014532.1	gene2727	HELO_RS13635	30S ribosomal protein S6;protein_id=WP_013333282.1
gene249	0	1740	0	0	6992.27	552.05	1147.85	2824.81	2080.93	2071.2	1280.18	1276.01	5620.35	4790.74	3924.03	965.01	6191.11	1252.21	42708.8	NC_014532.1	gene249	HELO_RS01255	50S ribosomal protein L2;protein_id=WP_013330995.1
gene3377	0	2567.62	0	0	4891.89	174.56	1187.88	5359.4	0	11788.8	3238.45	2766.77	3297.07	1540.56	827.21	0	4657.95	0	42298.2	NC_014532.1	gene3377	HELO_RS16885	RNA polymerase-binding protein DksA;protein_id=WP_013333875.1
gene255	0	1025.92	0	0	6261.4	1464.72	996.73	8993.94	4732.48	0	0	2321.54	6669.36	3360.89	3239.12	0	3228.67	0	42294.8	NC_014532.1	gene255	HELO_RS01285	30S ribosomal protein S17;protein_id=WP_013331001.1
gene245	640.83	1373.16	0	0	6401.88	0	277.93	5266.64	0	0	2273.14	1456.55	7604.73	2595.25	3483.84	0	10661.5	0	42035.4	NC_014532.1	gene245	rpsJ	30S ribosomal protein S10;protein_id=WP_010626466.1
gene261	0	1411.95	0	0	6360.45	575.96	1959.67	2652.45	0	6482.75	0	427.91	6498.9	2160.26	5231.22	0	3006.9	0	36768.4	NC_014532.1	gene261	HELO_RS01315	50S ribosomal protein L6;protein_id=WP_013331007.1
gene575	907.64	416.76	30938	0	282.62	0	787.3	608.93	320.41	0	0	196.47	183.35	350.07	939.87	0	230.1	0	36161.5	NC_014532.1	gene575	HELO_RS02885	ATP-binding protein;protein_id=WP_013331306.1
gene1458	78.22	1361.88	0	976.26	4916.03	1196.53	1560.6	2204.15	966.49	897.85	1664.84	948.24	5263.85	1795.15	3402.05	2666.81	2429.28	2646.24	34974.5	NC_014532.1	gene1458	HELO_RS07290	ATP-dependent Clp protease ATP-binding subunit ClpX;protein_id=WP_013332103.1
gene1893	0	1308.05	0	0	2191.49	0	0	3372.73	0	0	0	1305.87	6579.09	2132.87	9717.36	1152.19	6117.49	0	33877.1	NC_014532.1	gene1893	HELO_RS09465	monothiol glutaredoxin%2C Grx4 family;protein_id=WP_013332501.1
gene252	1716.22	1034.29	3412.48	0	3740.71	437.53	1488.67	2350.78	2120.48	1641.55	2536.55	0	4171.61	482.66	3110.03	573.62	1078.66	3349.52	33245.4	NC_014532.1	gene252	HELO_RS01270	30S ribosomal protein S3;protein_id=WP_013330998.1
gene3108	0	2360.12	735.12	999.73	1629.57	1164.03	3126.75	2445.23	3167.12	0	1420.71	1577.92	2885.09	1027.28	3387.06	160.64	2345.53	2918.3	31350.2	NC_014532.1	gene3108	HELO_RS15545	ribonucleotide-diphosphate reductase subunit beta;protein_id=WP_013333646.1
gene3402	0	837.19	1387.94	0	3131.65	1002.48	1093.23	2959.43	1494.92	5786.42	1430.6	840.29	3711.13	1020.82	1827.12	1516.5	2974.68	262.38	31276.8	NC_014532.1	gene3402	hflB	ATP-dependent metalloprotease;protein_id=WP_013333898.1
gene3208	0	537.68	0	20042.7	2187.72	307.06	1393.02	0	0	0	0	1825.07	2092.78	270.99	0	0	2137.44	0	30794.5	NC_014532.1	gene3208	HELO_RS16040	ferredoxin;protein_id=WP_013333741.1
gene3731	0	1536.2	0	8607.68	1661.52	1166.03	1070.56	1704.73	2152.82	0	772.57	1320.09	2562.47	1617.08	2455.8	1310.33	805.23	1511.38	30254.5	NC_014532.1	gene3731	HELO_RS18670	ATP synthase subunit beta;protein_id=WP_013334198.1
gene2672	0	1115.69	0	0	6893.33	0	1204.38	5433.84	0	0	0	350.65	4388.71	1561.95	3913.94	0	4722.65	0	29585.1	NC_014532.1	gene2672	rpsU	30S ribosomal protein S21;protein_id=WP_013333229.1
gene263	0	587.91	0	0	4276.75	915.67	346.17	2811.28	2958.51	0	707.8	302.36	3977.92	1481.52	4821.28	0	3098.43	2077.01	28362.6	NC_014532.1	gene263	HELO_RS01325	30S ribosomal protein S5;protein_id=WP_013331009.1
gene3049	0	710.34	0	0	1591.71	0	1400.25	4873.53	0	6617.34	1636.03	349.44	2170.78	622.62	2925.3	462.47	2967.02	600.11	26926.9	NC_014532.1	gene3049	HELO_RS15250	RNA polymerase factor sigma-32;protein_id=WP_013333588.1
gene2992	0	1538.89	0	0	1252.28	0	0	2698.18	0	0	4075.98	290.19	2177.1	1034.12	2313.66	0	2888.81	6977.09	25246.3	NC_014532.1	gene2992	HELO_RS14965	protein translocase TatA;protein_id=WP_013333531.1
gene266	0	623.18	0	0	3189.93	172.2	585.91	1762.33	1112.77	0	266.22	227.45	5728.84	1773.03	6618.94	150.51	1964.53	976.52	25152.4	NC_014532.1	gene266	secY	preprotein translocase subunit SecY;protein_id=WP_013331012.1
gene246	0	1089.5	0	0	5853.77	239.31	1764.16	734.72	0	0	1109.89	355.59	4324.73	1267.16	756.01	0	6524.36	0	24019.2	NC_014532.1	gene246	HELO_RS01240	50S ribosomal protein L3;protein_id=WP_013330992.1
gene247	0	483.65	0	0	4889.85	125.55	711.95	2312.73	2028.21	0	0	248.74	3468.19	2437.57	1784.82	0	3350.05	1708.67	23550	NC_014532.1	gene247	rplD	50S ribosomal protein L4;protein_id=WP_013330993.1
gene2017	0	2616.11	0	3983.59	1089.95	878.83	664.48	749.49	2208.49	0	679.33	2611.74	1743.45	2456.04	925.46	640.11	1755.95	498.36	23501.4	NC_014532.1	gene2017	narH	nitrate reductase subunit beta;protein_id=WP_013332609.1
gene833	0	1298.94	0	0	1736.53	688.81	600.94	1138.73	1711.96	795.18	2948.94	1259.71	2191.72	1402.84	3850	416.8	2551.07	901.41	23493.6	NC_014532.1	gene833	HELO_RS04175	Fe-S cluster assembly protein SufB;protein_id=WP_013331540.1
gene239	24.5	1096	0	152.9	2127.34	412.28	1657.79	1093.16	1937.53	1406.18	2259.77	779.68	3375.78	1356.14	2101.69	491.38	1761.03	1275.22	23308.4	NC_014532.1	gene239	rpoB	DNA-directed RNA polymerase subunit beta;protein_id=WP_013330986.1
gene3259	3447.24	153.89	2780.09	1629.65	379.48	1078.57	90.61	981.16	645.34	0	5187.61	79.14	13.03	352.54	1262	1571.17	162.21	3397.93	23211.7	NC_014532.1	gene3259	HELO_RS19095	hypothetical protein;protein_id=WP_013333787.1
gene2330	0	1260.91	194.17	0	999.17	1456.35	2064.65	1242.02	3006.25	1214.23	2251.49	1242.3	1003.13	2106.41	511.21	1378.97	868.26	1376.43	22175.9	NC_014532.1	gene2330	HELO_RS11650	phosphomethylpyrimidine synthase ThiC;protein_id=WP_013332904.1
gene240	23.7	622.12	0	147.9	1429.23	906.34	1521.32	1280	1757.01	1088.14	1765.48	556.65	2681.13	1743.7	2118.82	1378.37	1282.82	1788.58	22091.3	NC_014532.1	gene240	HELO_RS01210	DNA-directed RNA polymerase subunit beta';protein_id=WP_013330987.1
gene3421	0	658.93	0	0	1787.37	0	969.97	3150.9	0	0	0	847.21	5655.25	2415.26	4322.97	0	2282.08	0	22089.9	NC_014532.1	gene3421	HELO_RS17105	transcriptional repressor;protein_id=WP_013333916.1
gene2250	0	669.83	0	780.28	1044.74	143.45	1572.7	3376.52	3553.36	1794.01	443.54	142.1	4928.25	1308.17	679.77	0	943.07	488.08	21867.9	NC_014532.1	gene2250	HELO_RS11250	isocitrate lyase;protein_id=WP_013332826.1
gene265	459.63	1600.44	0	0	3422.9	0	598.04	2158.55	2271.59	3956.71	0	0	3835.94	620.47	1665.83	0	1223.5	0	21813.6	NC_014532.1	gene265	HELO_RS01335	50S ribosomal protein L15;protein_id=WP_013331011.1
gene348	0	631.9	0	0	35.71	0	1278.99	1615.73	1457.44	2256.53	697.36	819.22	1283.7	1857.76	950.03	2759.82	1918.86	3836.96	21400	NC_014532.1	gene348	HELO_RS01750	ketol-acid reductoisomerase;protein_id=WP_013331092.1
gene3733	129.41	1109.19	0	0	2021.48	395.9	1627.66	3798.41	1119.26	371.34	1147.6	882.41	3710.11	1310.22	1407.06	129.76	1176.97	841.9	21178.7	NC_014532.1	gene3733	HELO_RS18680	ATP synthase subunit alpha;protein_id=WP_013334200.1
gene3002	0	1253.83	0	0	1354.65	242.73	1032.32	931.52	784.24	910.67	1970.06	1743.23	2254.85	1231.71	2971.4	1591.12	2569.59	206.46	21048.4	NC_014532.1	gene3002	rho	transcription termination factor Rho;protein_id=WP_013333541.1
gene1315	0	405.71	0	0	550.24	0	5583.94	0	935.74	0	0	573.79	3947.74	1022.37	7319.57	0	672	0	21011.1	NC_014532.1	gene1315	HELO_RS06575	hypothetical protein;protein_id=WP_013331967.1
gene2289	0	757.18	0	2672.79	902.46	131.03	1188.9	2212.65	1905.16	491.62	303.86	519.21	3365.61	809.49	1966.31	0	1216.16	2452.1	20894.5	NC_014532.1	gene2289	sucC	succinate--CoA ligase subunit beta;protein_id=WP_013332865.1
gene3080	0	107.54	0	0	145.85	0	696.51	1885.48	0	0	0	608.36	3439.73	1896.93	8730.57	0	3028.03	0	20539	NC_014532.1	gene3080	rpsP	30S ribosomal protein S16;protein_id=WP_013333619.1
gene2821	0	1241.3	441.87	0	1246.25	828.57	991.93	282.65	1189.82	4835.72	0	1003.18	2915.33	1746.83	1163.38	482.8	1094.78	626.48	20090.9	NC_014532.1	gene2821	HELO_RS14105	ABC transporter ATP-binding protein;pseudo=true
gene236	0	502.3	0	0	4401.95	220.66	375.39	4742.26	0	0	0	0	3307.78	1071.05	348.55	578.59	3967.98	0	19516.5	NC_014532.1	gene236	HELO_RS01190	50S ribosomal protein L1;protein_id=WP_013330983.1
gene2737	571.85	919.01	286.25	3244.05	1454.15	715.68	631.31	1464.85	513.85	0	922.02	393.87	2632	1614.1	1381.7	0	2075.75	676.41	19496.9	NC_014532.1	gene2737	HELO_RS13685	serine protein kinase PrkA;protein_id=WP_013333289.1
gene1402	0	285.62	0	0	3195.82	0	462.48	1877.93	1317.52	0	945.63	1413.82	495.23	1259.56	644.12	0	5558.76	1387.44	18843.9	NC_014532.1	gene1402	HELO_RS07010	hypothetical protein;protein_id=WP_013332053.1
gene3551	0	678.55	0	0	920.29	149.04	507.11	2059.14	0	0	691.25	516.75	9944.51	591.9	353.14	390.8	1512.98	507.11	18822.6	NC_014532.1	gene3551	HELO_RS17770	ectoine-binding periplasmic protein TeaA;protein_id=WP_013334028.1
gene3390	0	297.52	0	0	3766.11	0	0	5216.48	1829.89	0	0	280.52	3521.24	1249.56	1341.92	0	1314.13	0	18817.4	NC_014532.1	gene3390	HELO_RS16950	30S ribosomal protein S15;protein_id=WP_013333888.1
gene237	0	1009.44	0	0	3674.84	0	1032.32	1397.27	1960.6	0	0	0	4845.18	1204.94	1677.4	0	1759.99	0	18562	NC_014532.1	gene237	rplJ	50S ribosomal protein L10;protein_id=WP_013330984.1
gene267	0	704.65	0	0	1911.37	0	760.66	4118.28	0	0	0	0	3549.87	591.9	0	0	0	6845.94	18482.7	NC_014532.1	gene267	rpmJ	50S ribosomal protein L36;protein_id=WP_008959154.1
gene2222	0	1280.16	0	0	385.83	0	690.96	1246.97	656.14	6095.34	0	1207.02	1597.57	985.71	481.17	1064.97	706.8	1727.39	18126	NC_014532.1	gene2222	HELO_RS11110	electron transfer flavoprotein subunit beta;protein_id=WP_013332799.1
gene1457	0	301.83	0	0	760.24	246.24	1536.02	3402.05	0	5543.22	0	975.72	2057.66	760.6	777.93	645.67	857.04	0	17864.2	NC_014532.1	gene1457	HELO_RS07285	ATP-dependent Clp protease proteolytic subunit;protein_id=WP_013332102.1
gene2108	90.8	401.28	12415.7	0	511.26	312.5	315.04	533.02	897.5	0	0	447.15	538.75	337.08	493.62	0	302.12	0	17595.9	NC_014532.1	gene2108	HELO_RS10540	hypothetical protein;protein_id=WP_013332697.1
gene181	0	905.13	0	8200.59	954.79	287.17	325.69	881.66	1623.71	0	0	284.47	598.61	633.58	0	188.25	291.51	2198.41	17373.6	NC_014532.1	gene181	HELO_RS00915	fructose-1%2C6-bisphosphate aldolase;protein_id=WP_013330938.1
gene325	0	902.58	0	0	1496.17	0	0	0	5551.36	0	0	567.34	1795.97	758.16	0	0	6146.13	0	17217.7	NC_014532.1	gene325	HELO_RS01635	30S ribosomal protein S20;protein_id=WP_013331069.1
gene1322	0	880.55	0	0	1085.68	0	259.24	701.77	0	10291	0	113.21	2030.18	403.45	722.11	0	729.25	0	17216.4	NC_014532.1	gene1322	HELO_RS06610	NADH:ubiquinone reductase (Na(+)-transporting) subunit D;protein_id=WP_013331974.1
gene1728	0	815.53	0	0	1044.63	646.86	880.36	3971.94	0	0	0	256.31	3259.58	1027.56	613.06	0	3226.95	440.18	16183	NC_014532.1	gene1728	HELO_RS08640	Fe-S biogenesis protein NfuA;protein_id=WP_041602026.1
gene3047	0	758.38	10793.3	0	751.64	499.73	188.92	0	538.2	0	0	330.02	594.82	661.53	526.24	0	386.51	0	16029.3	NC_014532.1	gene3047	HELO_RS15240	acetylglutamate kinase;protein_id=WP_013333586.1
gene1639	0	605.12	0	0	2872.46	0	244.96	0	1395.68	0	0	427.91	4525.74	953.06	4094	0	751.73	0	15870.7	NC_014532.1	gene1639	rplT	50S ribosomal protein L20;protein_id=WP_013332273.1
gene777	0	1322.3	0	0	1120.87	0	0	0	3049.82	0	0	701.3	4020.85	1041.3	2236.54	0	1779.55	0	15272.5	NC_014532.1	gene777	HELO_RS03895	thiol reductase thioredoxin;protein_id=WP_013331491.1
gene2239	0	1467.21	0	0	1326.62	0	0	2143.76	0	0	0	691.69	1341.61	2773	2205.9	0	2025.2	1187.88	15162.9	NC_014532.1	gene2239	HELO_RS11195	translation initiation factor IF-1;protein_id=WP_013332816.1
gene1014	0	939.53	0	0	1679.69	121.94	414.91	1123.17	0	0	0	362.39	3063.59	968.56	3081.93	0	3183.14	0	14938.9	NC_014532.1	gene1014	HELO_RS05080	stringent starvation protein A;protein_id=WP_013331702.1
gene344	3071.54	667.48	5850.29	0	863.17	310.27	150.81	136.08	429.63	0	205.57	175.63	1447.77	664.98	630.12	0	334.25	0	14937.6	NC_014532.1	gene344	HELO_RS01730	acetolactate synthase%2C large subunit%2C biosynthetic type;protein_id=WP_041601844.1
gene2240	0	375.81	241.43	0	1895.45	301.81	1064.92	926.61	2166.98	0	155.53	797.27	3222.85	739.87	1748.03	0	680.84	228.2	14545.6	NC_014532.1	gene2240	clpA	ATP-dependent Clp protease ATP-binding subunit ClpA;protein_id=WP_013332817.1
gene2288	0	920.16	0	0	1372.77	350.33	893.97	806.67	565.95	2628.74	406.2	433.79	1889.15	772.93	1245.08	229.65	1168.49	595.98	14279.9	NC_014532.1	gene2288	HELO_RS11440	succinate--CoA ligase subunit alpha;protein_id=WP_013332864.1
gene2561	0	1275.08	0	0	1441.11	606.81	0	0	0	0	0	0	3486.77	803.29	2396.29	1591.12	2639.99	0	14240.5	NC_014532.1	gene2561	HELO_RS12805	RNA-binding protein Hfq;protein_id=WP_013333120.1
gene3690	0	671.82	0	0	1561.98	0	0	5889.58	0	0	0	1628.82	2116.12	483.7	432.88	0	1112.77	0	13897.7	NC_014532.1	gene3690	HELO_RS18465	DNA-directed RNA polymerase subunit omega;protein_id=WP_013334158.1
gene3019	0	1359.75	0	0	1465.88	0	451.64	1528.27	643.32	0	0	493.1	2490.31	439.3	2830.62	0	2136.74	0	13838.9	NC_014532.1	gene3019	HELO_RS15100	UMP kinase;protein_id=WP_013333558.1
gene322	0	1764.35	0	0	3800.52	592.7	0	0	0	0	0	587.13	2642.9	1307.68	0	0	3094.31	0	13789.6	NC_014532.1	gene322	rpmA	50S ribosomal protein L27;protein_id=WP_013331066.1
gene272	0	488.12	0	0	1513.17	398.22	0	4279.15	1286.64	2988.14	0	0	923.94	175.72	629.03	0	808.5	0	13490.6	NC_014532.1	gene272	rplQ	50S ribosomal protein L17;protein_id=WP_013331017.1
gene574	0	569.72	520.53	10618.4	0	216.9	0	0	0	0	0	429.73	137.61	382.84	171.31	0	377.46	0	13424.5	NC_014532.1	gene574	HELO_RS02880	histidine/lysine/arginine/ornithine ABC transporter permease HisQ;protein_id=WP_013331305.1
gene2273	5624.64	28.43	2921.76	0	38.55	324.66	184.11	0	0	0	376.44	80.4	17.65	429.79	1153.88	212.83	188.33	1656.98	13238.5	NC_014532.1	gene2273	HELO_RS11365	sugar ABC transporter permease;protein_id=WP_013332849.1
gene127	355.26	1198.95	0	2216.88	825.95	326.05	1047.73	1167.87	1053.46	0	0	269.16	2243.85	383.66	171.67	284.98	1513.07	0	13058.5	NC_014532.1	gene127	glnA	type I glutamate--ammonia ligase;protein_id=WP_013330884.1
gene2622	0	576.29	0	0	2211.37	280.95	1046.96	5298.63	0	0	372.29	79.52	992.33	318.79	1141.16	0	535.48	136.56	12990.3	NC_014532.1	gene2622	HELO_RS13110	molecular chaperone HtpG;protein_id=WP_013333180.1
gene1660	2261.76	767.35	0	0	492.98	345.97	0	3894.66	0	0	534.86	0	1584.49	712.42	1275.13	0	1003.43	0	12873	NC_014532.1	gene1660	HELO_RS08300	succinyl-CoA--3-ketoacid-CoA transferase;protein_id=WP_013332294.1
gene1288	0	554.69	4492.13	0	1436.23	1151.92	653.22	442.07	0	0	0	713.19	1090.98	1143.67	0	0	1169.35	0	12847.4	NC_014532.1	gene1288	HELO_RS06440	inorganic pyrophosphatase;protein_id=WP_013331940.1
gene1324	0	651.5	0	0	1826.11	930.15	703.29	571.15	0	465.31	862.8	552.85	3302.35	711.43	979.5	0	647.47	632.96	12836.9	NC_014532.1	gene1324	HELO_RS06620	NADH:ubiquinone reductase (Na(+)-transporting) subunit F;protein_id=WP_013331976.1
gene1393	352.63	708.38	0	0	768.59	809.08	305.87	1656.03	1307.07	0	0	267.16	655.07	714.04	213	0	860.44	4129.3	12746.7	NC_014532.1	gene1393	dcd	deoxycytidine triphosphate deaminase;protein_id=WP_041601982.1
gene3732	0	934.77	206.63	0	858.83	0	195.3	528.7	278.19	0	0	511.76	4682.13	911.84	2448.1	0	499.46	585.91	12641.6	NC_014532.1	gene3732	HELO_RS18675	F0F1 ATP synthase subunit gamma;protein_id=WP_013334199.1
gene1781	2720.27	0	624.1	2121.87	0	520.13	0	798.44	840.26	0	1206.16	257.62	0	229.51	0	681.91	150.86	2212.12	12363.2	NC_014532.1	gene1781	HELO_RS18985	hypothetical protein;protein_id=WP_049786209.1
gene3406	0	662.99	454.31	2703.07	899.19	260.3	1073.54	1017.14	458.75	177.57	1317.03	421.95	723.19	710.06	485.93	0	727.53	241.55	12334.1	NC_014532.1	gene3406	carB	carbamoyl phosphate synthase large subunit;protein_id=WP_013333902.1
gene2712	2527.98	0	4218.07	0	166.97	351.53	0	539.64	0	2637.81	815.2	0	12.74	0	0	921.75	0	0	12191.7	NC_014532.1	gene2712	HELO_RS13560	cation:proton antiporter;protein_id=WP_013333268.1
gene2297	0	1081.88	0	0	2370.28	59.41	471.64	2188.73	1535.57	0	0	411.95	1608.82	471.86	938.41	0	620.3	202.13	11961	NC_014532.1	gene2297	gltA	citrate (Si)-synthase;protein_id=WP_013332873.1
gene616	0	0	0	11882.5	0	0	0	0	0	0	0	0	5.28	0	0	0	0	0	11887.8	NC_014532.1	gene616	HELO_RS03090	OHCU decarboxylase;protein_id=WP_013331346.1
gene77	4837.26	0	657.66	0	260.33	822.13	310.81	0	2213.58	2056.36	0	0	0	0	0	718.57	0	0	11876.7	NC_014532.1	gene77	HELO_RS00395	spore coat U domain protein;protein_id=WP_013330834.1
gene2959	0	684.93	0	0	609.62	305.59	277.27	2814.65	394.94	0	1984.23	302.72	1364.86	701.19	386.16	641.03	992.69	415.9	11875.8	NC_014532.1	gene2959	HELO_RS14800	aspartate kinase;protein_id=WP_013333498.1
gene1456	0	276.45	1082.51	0	1714.03	451.08	383.7	1558.02	1275.26	0	0	111.71	2546.97	497.61	445.33	0	981.23	383.7	11707.6	NC_014532.1	gene1456	HELO_RS07280	trigger factor;protein_id=WP_013332101.1
gene1605	0	901.57	4530.52	0	1141.25	257.44	97.32	1053.84	0	0	0	340.02	958.16	833.04	677.74	0	746.66	0	11537.6	NC_014532.1	gene1605	HELO_RS08025	sugar ABC transporter permease;protein_id=WP_013332240.1
gene2962	93.34	1825.11	0	0	1390.25	142.78	809.67	219.18	230.66	1071.38	662.2	495.04	1682.24	630.03	225.53	187.19	1200.94	485.8	11351.3	NC_014532.1	gene2962	HELO_RS14815	DNA recombination/repair protein RecA;protein_id=WP_013333501.1
gene2667	0	77.61	10503.9	0	0	0	0	0	0	0	0	164.65	118.51	0	0	0	321.39	0	11186.1	NC_014532.1	gene2667	HELO_RS13335	L-serine ammonia-lyase;protein_id=WP_013333224.1
gene942	429.98	777.39	394.59	0	1601.03	82.21	0	0	2125.04	0	0	325.76	1663.09	870.66	2207.68	0	667.66	0	11145.1	NC_014532.1	gene942	rna32	tRNA-Gln
gene2745	140.01	487.53	0	0	661.22	1017.3	121.45	493.16	172.99	0	0	1060.79	460.03	992.3	1099.47	982.75	714.35	2732.62	11136	NC_014532.1	gene2745	HELO_RS13725	cytochrome c oxidase%2C cbb3-type subunit I;protein_id=WP_041602155.1
gene656	0	528.25	0	0	889.37	468.11	471.92	319.38	672.21	780.58	964.92	463.72	1404.77	780.34	1889.64	0	1448.22	0	11081.4	NC_014532.1	gene656	HELO_RS03290	IMP dehydrogenase;protein_id=WP_013331385.1
gene2965	0	578.51	0	0	1793.39	0	267.64	2173.54	0	0	3283.43	0	872.61	208.26	0	0	273.78	1605.84	11057	NC_014532.1	gene2965	HELO_RS14830	ferredoxin;protein_id=WP_013333504.1
gene3107	0	681.62	0	0	299.82	736.44	1073.87	646	2209.47	592.08	243.97	390.82	592.12	928.47	540.09	344.82	762.84	805.4	10847.8	NC_014532.1	gene3107	HELO_RS15540	ribonucleotide-diphosphate reductase subunit alpha;protein_id=WP_013333645.1
gene3393	589.45	463.12	0	0	942.16	90.16	306.78	645.91	776.84	0	0	416.81	2342.54	928.33	949.47	157.61	1237.81	920.33	10767.3	NC_014532.1	gene3393	HELO_RS16965	translation initiation factor IF-2;protein_id=WP_013333891.1
gene215	1490.98	99.84	957.8	930.4	81.24	342.1	258.66	175.05	736.87	1283.5	1851.06	112.96	12.4	0	540.37	448.5	165.37	1163.96	10651.1	NC_014532.1	gene215	HELO_RS01085	sodium:proton symporter;protein_id=WP_013330971.1
gene3020	114.12	183.4	0	0	1699.73	0	692.93	803.91	2256.03	0	809.61	0	1873.19	616.22	689.34	0	708.82	0	10447.3	NC_014532.1	gene3020	HELO_RS15105	elongation factor Ts;protein_id=WP_013333559.1
gene1017	0	405.71	0	2100.44	1222.76	257.44	729.93	395.19	415.88	0	0	510.04	1115.26	0	1423.25	0	1791.99	0	10367.9	NC_014532.1	gene1017	HELO_RS05095	phosphoheptose isomerase;protein_id=WP_013331705.1
gene2958	0	405.71	0	0	2017.56	1544.62	1313.87	1185.56	0	0	0	765.05	2449.84	681.58	0	0	0	0	10363.8	NC_014532.1	gene2958	HELO_RS14795	carbon storage regulator;protein_id=WP_013333497.1
gene101	0	473.92	0	0	428.51	902.16	2046.38	2769.81	0	0	2092.09	670.27	32.71	398.09	0	0	523.33	0	10337.3	NC_014532.1	gene101	HELO_RS00515	nitrogen regulatory protein P-II 1;protein_id=WP_013330858.1
gene1713	0	64.68	0	0	1140.36	0	209.46	2268.04	0	0	0	914.74	1801.01	651.95	2042.05	484.25	749.91	0	10326.4	NC_014532.1	gene1713	HELO_RS08565	L-ectoine synthase;protein_id=WP_013332346.1
gene1556	0	771.22	140.93	0	1129.65	352.34	1132.23	270.44	664.07	220.32	544.72	843.5	964.39	725.55	463.8	307.96	1311.48	399.61	10242.2	NC_014532.1	gene1556	HELO_RS07780	aconitate hydratase B;protein_id=WP_013332193.1
gene2334	4847.03	162.28	3336.11	0	220.1	0	1576.64	0	0	0	0	0	33.6	0	0	0	0	0	10175.8	NC_014532.1	gene2334	HELO_RS11670	cytochrome o ubiquinol oxidase subunit IV;protein_id=WP_013332908.1
gene2875	0	683.66	0	0	566.63	108.45	123	499.45	1051.22	0	0	322.3	3676.1	478.56	1627.44	0	1038.02	0	10174.8	NC_014532.1	gene2875	HELO_RS14380	diaminobutyrate--2-oxoglutarate aminotransferase;protein_id=WP_013333417.1
gene2986	0	829.81	0	0	933.29	866.88	589.9	532.29	2427.41	433.65	0	858.73	766.81	459.02	456.44	303.07	704	0	10161.3	NC_014532.1	gene2986	hslU	ATP-dependent protease ATP-binding subunit HslU;protein_id=WP_013333525.1
gene1539	880.24	1027.28	230.8	0	708.05	480.87	381.77	295.27	1087.58	0	0	1286.16	509.04	806.32	227.87	756.53	976.3	490.84	10144.9	NC_014532.1	gene1539	prfC	peptide chain release factor 3;protein_id=WP_013332176.1
gene2254	0	498.94	0	0	1654.15	316.6	359.07	0	0	0	0	313.62	3299.78	977.92	500.1	0	2020.16	0	9940.34	NC_014532.1	gene2254	HELO_RS11270	peptidyl-prolyl cis-trans isomerase;protein_id=WP_013332830.1
gene2731	0	1231.11	0	0	2504.56	0	0	0	0	0	0	0	2516.94	0	0	0	3568.54	0	9821.15	NC_014532.1	gene2731	rna59	tRNA-Leu
gene2888	3173.65	63.75	0	1980.41	374.69	364.09	68.82	0	980.3	0	562.87	240.45	450.97	267.76	766.81	318.22	105.6	0	9718.39	NC_014532.1	gene2888	HELO_RS14445	ABC transporter substrate-binding protein;protein_id=WP_013333430.1
gene2842	0	595.98	0	0	769.82	162.07	275.72	1865.99	0	912.12	1127.54	401.38	1793.53	214.55	640.03	0	846.14	0	9604.87	NC_014532.1	gene2842	HELO_RS14215	phosphogluconate dehydratase;protein_id=WP_013333384.1
gene1595	0	637.54	3276.54	0	151.32	182.04	722.63	0	735.22	0	0	1307.42	127.04	602.47	143.78	477.34	607.2	619.39	9589.93	NC_014532.1	gene1595	HELO_RS07975	urocanate hydratase;protein_id=WP_013332232.1
gene1459	0	377.92	0	0	2020.07	63.48	395.96	1169.32	205.09	0	147.2	157.2	1441.71	588.21	551.47	416.11	957.37	1079.89	9571	NC_014532.1	gene1459	HELO_RS07295	endopeptidase La;protein_id=WP_013332104.1
gene2267	4357.67	45.77	1254.61	1066.38	62.08	261.4	148.23	0	422.28	980.72	606.17	129.47	14.21	57.67	0	0	0	0	9406.66	NC_014532.1	gene2267	HELO_RS11335	MFS transporter;protein_id=WP_013332843.1
gene754	2571.94	329.47	0	1395.59	1056.17	256.57	581.98	525.15	276.33	0	0	254.16	731.71	528.34	0	224.25	595.33	0	9326.99	NC_014532.1	gene754	HELO_RS03780	sulfate adenylyltransferase small subunit;protein_id=WP_013331470.1
gene2587	0	796.92	0	0	918.71	455.11	322.6	523.98	2573.29	853.76	0	338.13	715.64	451.85	0	0	594	774.24	9318.23	NC_014532.1	gene2587	HELO_RS12935	tRNA (N6-isopentenyl adenosine(37)-C2)-methylthiotransferase MiaB;protein_id=WP_013333145.1
gene234	0	551.58	0	0	1360.15	0	0	0	0	0	0	425.51	2652.43	758.16	678.5	0	1910.28	974.33	9310.94	NC_014532.1	gene234	HELO_RS01180	transcription termination/antitermination protein NusG;protein_id=WP_013330981.1
gene1320	245.02	656.29	299.81	0	1780.2	124.93	212.54	0	0	0	0	247.52	1707.48	385.89	1085.38	982.75	724.7	850.15	9302.66	NC_014532.1	gene1320	HELO_RS06600	NADH:ubiquinone reductase (Na(+)-transporting) subunit B;protein_id=WP_013331972.1
gene2646	0	706.34	293.34	1994.66	493.5	855.65	138.63	375.29	0	0	566.92	484.35	660.27	485.44	96.54	320.51	602.7	1039.75	9113.89	NC_014532.1	gene2646	HELO_RS13230	sarcosine oxidase subunit beta;protein_id=WP_013333204.1
gene3394	0	286.76	0	0	777.85	255.89	174.13	628.49	0	0	0	354.87	1838.6	1083.96	2020.97	0	1662.45	0	9083.97	NC_014532.1	gene3394	nusA	transcription termination/antitermination protein NusA;protein_id=WP_013333892.1
gene99	0	947.85	0	0	321.38	0	255.8	692.45	0	1692.4	0	0	1201.94	597.14	2137.57	0	1177.48	0	9024.01	NC_014532.1	gene99	HELO_RS00505	nitrogen regulatory protein P-II 1;protein_id=WP_013330856.1
gene3678	911.18	1045.96	0	0	1702.32	99.56	0	0	0	0	0	394.48	826.49	878.6	943.54	522.09	1674.74	0	8998.96	NC_014532.1	gene3678	HELO_RS18405	exodeoxyribonuclease III Xth;protein_id=WP_013334148.1
gene3165	1285.97	149.76	2155.04	697.8	101.56	299.33	242.49	525.15	414.49	641.75	396.66	84.72	7.75	75.48	540.37	784.88	99.22	436.49	8938.91	NC_014532.1	gene3165	HELO_RS15825	acyl-CoA dehydrogenase;protein_id=WP_013333701.1
gene3389	1163.52	685.62	0	580.85	1031.32	249.17	242.22	109.28	345.02	267.1	660.35	317.35	880.07	942.41	562.26	93.33	784.62	0	8914.49	NC_014532.1	gene3389	HELO_RS16945	polyribonucleotide nucleotidyltransferase;protein_id=WP_041602240.1
gene273	104.79	617.49	0	1307.82	418.74	454.16	454.48	246.06	1294.74	1202.77	0	635.14	414.51	612.99	590.78	70.05	356.43	90.9	8871.85	NC_014532.1	gene273	HELO_RS01375	excinuclease ABC subunit A;protein_id=WP_013331018.1
gene207	0	383.31	0	0	1076.86	781.78	88.67	720.07	505.19	0	0	77.44	1978.25	551.95	123.49	0	1224.44	1329.99	8841.44	NC_014532.1	gene207	HELO_RS01045	C4-dicarboxylate ABC transporter substrate-binding protein;protein_id=WP_013330963.1
gene1606	3072.36	221.56	0	0	1116.1	0	0	554.95	0	0	419.16	0	360.4	398.8	856.55	0	471.83	1230	8701.71	NC_014532.1	gene1606	HELO_RS08030	sugar ABC transporter permease;protein_id=WP_049786289.1
gene3425	0	707.51	0	0	1328.64	155.4	352.5	1431.35	0	0	0	153.94	1397.18	1234.32	490.95	0	1442.33	0	8694.12	NC_014532.1	gene3425	smpB	SsrA-binding protein;protein_id=WP_013333920.1
gene1136	0	2374.69	0	0	333.18	0	530.37	0	0	0	0	231.62	2720.96	1031.75	738.67	0	678.16	0	8639.4	NC_014532.1	gene1136	HELO_RS05675	nucleoid-associated protein;protein_id=WP_041601939.1
gene1681	0	330.58	308.9	0	264.93	128.72	1362.53	790.38	1247.65	0	397.99	170.01	815.06	113.6	813.29	562.52	647.11	583.94	8537.21	NC_014532.1	gene1681	HELO_RS08405	aspartate--tRNA ligase;protein_id=WP_013332314.1
gene2170	416.54	0	0	0	0	318.58	0	0	0	7171.54	0	315.58	92.39	0	0	0	0	0	8314.63	NC_014532.1	gene2170	HELO_RS10850	xanthine phosphoribosyltransferase;protein_id=WP_013332749.1
gene2298	677.76	0	1451.3	1409.79	0	172.79	97.98	0	279.14	0	801.38	0	0	228.73	136.47	1585.73	0	1469.75	8310.82	NC_014532.1	gene2298	rna54	tRNA-Glu
gene3035	0	1096.12	0	0	1345.04	372.6	84.52	915.17	1203.88	0	0	295.28	705.11	328.83	706.27	0	1210.38	0	8263.2	NC_014532.1	gene3035	HELO_RS15180	tryptophan--tRNA ligase;protein_id=WP_041602188.1
gene3520	0	1109.66	1542.83	0	501.66	551.05	208.32	140.99	0	0	0	864.3	809.07	405.26	72.54	120.41	1598.26	312.49	8236.84	NC_014532.1	gene3520	pgi	glucose-6-phosphate isomerase;protein_id=WP_013333999.1
gene1285	0	1659.24	0	0	853.58	653.49	741.16	501.59	0	0	0	647.35	509.35	865.08	258.06	0	1516.3	0	8205.2	NC_014532.1	gene1285	HELO_RS06425	acetyl-CoA carboxylase biotin carboxyl carrier protein subunit;protein_id=WP_013331937.1
gene2966	3711.18	289.92	851.44	0	561.73	0	268.26	0	0	0	0	351.46	816.75	469.67	93.41	0	343.01	402.39	8159.22	NC_014532.1	gene2966	eno	phosphopyruvate hydratase;protein_id=WP_013333505.1
gene3341	2737.83	0	1722.88	976.26	56.83	358.96	0	0	579.9	0	554.95	0	0	105.6	0	0	34.7	1017.78	8145.69	NC_014532.1	gene3341	HELO_RS16705	DNA polymerase V subunit UmuC;protein_id=WP_013333846.1
gene2376	0	240.8	2090.07	0	500.76	183.35	103.98	281.46	0	0	425.19	499.49	711.23	606.8	724.06	0	930.64	779.81	8077.64	NC_014532.1	gene2376	HELO_RS11880	RNA helicase;protein_id=WP_013332948.1
gene3531	0	754.8	0	0	716.6	377.17	611.1	992.57	1044.55	0	499.8	587.13	423.88	475.52	1021.34	0	531.35	0	8035.81	NC_014532.1	gene3531	HELO_RS17670	argininosuccinate lyase;protein_id=WP_013334010.1
gene2755	1434.98	85.41	1463.21	0	115.84	487.77	0	0	1575.98	0	565.57	241.6	8.84	0	0	0	353.68	1659.62	7992.5	NC_014532.1	gene2755	HELO_RS13775	DNA polymerase III subunit epsilon;protein_id=WP_013333301.1
gene2247	145.84	390.61	0	0	821.15	669.22	126.5	1712.19	720.75	0	517.3	165.73	345.72	787.47	616.64	146.23	776.4	0	7941.75	NC_014532.1	gene2247	HELO_RS11235	adenylosuccinate lyase;protein_id=WP_013332823.1
gene3404	0	163.77	0	0	111.06	0	0	0	0	0	0	694.87	2534.48	1031.75	0	0	3390.81	0	7926.74	NC_014532.1	gene3404	HELO_RS17020	RNA-binding protein;protein_id=WP_013333900.1
gene3343	1652.84	57.12	978.59	2661.68	77.47	244.67	92.5	125.2	1054.02	0	189.13	242.37	10.35	0	0	320.77	47.31	0	7754.02	NC_014532.1	gene3343	HELO_RS16715	relaxase;protein_id=WP_013333848.1
gene604	63.35	695.72	0	3953.3	276.17	0	384.67	0	469.65	0	0	48	347.79	171.04	306.14	254.1	449.7	329.72	7749.35	NC_014532.1	gene604	HELO_RS03030	hydrolase;protein_id=WP_013331334.1
gene343	193.74	332.11	0	0	1069.78	355.62	1041.93	818.87	287.25	444.75	274.89	410.99	363.13	130.77	93.62	388.53	189.1	1310.81	7705.89	NC_014532.1	gene343	HELO_RS01725	ATP-dependent chaperone ClpB;protein_id=WP_013331087.1
gene122	0	747.46	0	0	1411.3	209.25	94.93	1284.85	405.64	0	0	290.19	640.23	1034.12	793.25	109.73	606.89	0	7627.84	NC_014532.1	gene122	HELO_RS00620	GTP-binding protein;protein_id=WP_041601829.1
gene976	0	154.78	0	0	1119.57	147.32	0	904.59	475.98	0	0	510.77	1885.26	585.06	232.7	0	1580.94	0	7596.97	NC_014532.1	gene976	HELO_RS04890	rod shape-determining protein;protein_id=WP_013331666.1
gene2176	0	916.31	2558.11	0	690.42	290.72	0	892.55	0	0	0	0	291.59	598.65	918.43	0	393.49	0	7550.27	NC_014532.1	gene2176	HELO_RS10880	membrane protein;protein_id=WP_013332755.1
gene1059	56.48	552.17	51.83	0	1754.25	129.59	244.96	530.49	279.14	162.07	100.17	385.12	617	590.89	409.4	0	1002.3	661.39	7527.25	NC_014532.1	gene1059	HELO_RS05295	ribonuclease E;protein_id=WP_013331745.1
gene3054	0	811.41	0	0	1100.49	0	0	0	1069.42	0	0	655.76	2675.82	584.21	0	0	576	0	7473.11	NC_014532.1	gene3054	HELO_RS15275	cell division protein ZapB;protein_id=WP_013333593.1
gene2735	127.92	839.45	0	0	348.52	244.59	776.72	750.93	0	0	453.76	290.75	1087.09	431.71	1236.32	256.53	624.27	0	7468.56	NC_014532.1	gene2735	HELO_RS13675	SpoVR family protein;protein_id=WP_013333287.1
gene2961	3869.81	57.58	0	0	0	0	0	504.82	0	2467.63	0	0	0	0	259.73	0	190.76	0	7350.33	NC_014532.1	gene2961	HELO_RS14810	recombinase RecX;protein_id=WP_013333500.1
gene1356	0	495.86	0	0	703.09	193.08	656.93	395.19	0	0	0	446.28	3021.47	113.6	609.96	168.76	522.66	0	7326.88	NC_014532.1	gene1356	HELO_RS06780	aromatic amino acid aminotransferase;protein_id=WP_013332008.1
gene3018	0	431.88	0	0	455.58	0	0	0	442.72	0	0	678.68	2349.59	725.55	432.88	718.57	1033.29	0	7268.74	NC_014532.1	gene3018	HELO_RS15095	ribosome recycling factor;protein_id=WP_013333557.1
gene1720	793.41	584.41	242.71	0	720.56	202.27	401.46	155.25	816.92	379.45	0	100.19	254.82	401.65	79.88	397.78	645.33	1032.32	7208.41	NC_014532.1	gene1720	HELO_RS08600	gonadoliberin III;protein_id=WP_013332353.1
gene2295	0	538.61	0	0	626.14	0	0	0	0	0	0	652.93	923.94	193.9	3817.54	0	382.34	0	7135.4	NC_014532.1	gene2295	HELO_RS11475	succinate dehydrogenase%2C hydrophobic membrane anchor protein;protein_id=WP_013332871.1
gene1891	0	548.25	0	0	713.83	0	213.06	384.51	606.97	0	0	558.28	880.81	607.9	1186.96	0	944.43	426.12	7071.12	NC_014532.1	gene1891	HELO_RS09455	argininosuccinate synthase;protein_id=WP_013332499.1
gene3735	0	1080.16	0	0	0	0	0	0	0	0	0	321.62	2748.28	286.52	2564.18	0	0	0	7000.76	NC_014532.1	gene3735	HELO_RS18690	F0F1 ATP synthase subunit B;protein_id=WP_013334202.1
gene3691	0	814.83	0	0	697.08	357.95	608.96	879.18	231.31	0	498.05	319.13	796.77	726.57	282.71	0	768.27	0	6980.81	NC_014532.1	gene3691	HELO_RS18470	bifunctional (p)ppGpp synthetase II/ guanosine-3'%2C5'-bis pyrophosphate 3'-pyrophosphohydrolase;protein_id=WP_013334159.1
gene2201	0	544.96	0	0	938.86	168.23	143.09	258.24	0	315.58	585.16	374.95	684.57	482.5	332.16	441.1	975.84	715.47	6960.71	NC_014532.1	gene2201	HELO_RS11005	elongation factor 4;protein_id=WP_013332778.1
gene2773	0	672.85	188.19	0	279.35	235.26	177.88	361.14	380.05	0	0	543.78	2511.69	622.86	495.48	0	477.63	0	6946.16	NC_014532.1	gene2773	HELO_RS13865	acetyl-coenzyme A synthetase;protein_id=WP_013333319.1
gene2291	0	321.18	0	0	894.15	144.81	54.74	444.59	0	0	671.61	573.79	1861.88	511.18	381.23	506.27	560	0	6925.43	NC_014532.1	gene2291	HELO_RS11455	dihydrolipoamide succinyltransferase;protein_id=WP_013332867.1
gene3033	0	624.3	0	0	621.81	306.39	758.17	1624.81	0	0	0	220.74	691.69	319.56	615.96	657.32	387.78	94.77	6923.3	NC_014532.1	gene3033	HELO_RS15170	aconitate hydratase;protein_id=WP_013333572.1
gene573	0	987.66	0	1704.45	1240.3	417.81	0	0	0	0	0	0	363.52	0	0	0	787.67	1421.56	6922.97	NC_014532.1	gene573	HELO_RS02875	ABC transporter permease;protein_id=WP_013331304.1
gene2099	124.34	399.65	0	0	632.37	190.2	916.77	437.95	1075.4	1070.38	0	518.12	230.98	335.7	75.11	249.35	661.97	0	6918.29	NC_014532.1	gene2099	HELO_RS10495	methylcrotonoyl-CoA carboxylase;protein_id=WP_013332688.1
gene3022	126.22	1014.27	0	0	45.85	0	0	889.17	0	0	0	573.79	661.46	340.79	1219.93	0	728	1313.87	6913.35	NC_014532.1	gene3022	HELO_RS15115	type I methionyl aminopeptidase;protein_id=WP_013333561.1
gene2724	0	179.71	0	0	893.68	1026.29	387.99	0	0	0	0	0	1395.21	1056.68	1080.74	0	892.99	0	6913.29	NC_014532.1	gene2724	rplI	50S ribosomal protein L9;protein_id=WP_013333279.1
gene2813	0	401.86	0	0	545.03	120.79	684.95	1112.52	390.26	0	0	538.44	823.23	319.79	286.19	791.79	875.83	0	6890.68	NC_014532.1	gene2813	glyA	serine hydroxymethyltransferase;protein_id=WP_013333354.1
gene1531	3108.25	0	1724.74	0	26.26	165.85	0	339.47	535.87	0	512.81	0	10.02	0	87.33	144.96	0	188.1	6843.66	NC_014532.1	gene1531	HELO_RS07650	capsule biosynthesis protein CapA;protein_id=WP_013332166.1
gene801	0	753.45	0	0	157.21	330.99	750.78	1524.3	0	0	0	327.88	2225.85	0	0	0	768	0	6838.46	NC_014532.1	gene801	HELO_RS04015	universal stress protein A;protein_id=WP_013331510.1
gene2736	0	395.3	0	0	536.14	237.63	471.64	1459.16	0	0	0	176.55	1010.09	262.15	656.88	0	792.61	808.53	6806.68	NC_014532.1	gene2736	HELO_RS13680	hypothetical protein;protein_id=WP_013333288.1
gene2956	0	0	0	0	471.64	0	0	3048.59	0	0	0	0	2123.86	0	0	0	1151.99	0	6796.08	NC_014532.1	gene2956	rna67	tRNA-Ser
gene279	0	220.38	0	0	179.34	440.5	356.85	579.61	0	472.2	0	62.34	1033.44	277.68	0	0	1241.12	1927.01	6790.47	NC_014532.1	gene279	HELO_RS01405	beta-ketoacyl-[acyl-carrier-protein] synthase I;protein_id=WP_013331024.1
gene2790	0	272.3	0	0	246.21	950.33	0	0	279.14	0	3205.51	171.16	685.91	304.98	272.93	0	350.81	0	6739.28	NC_014532.1	gene2790	HELO_RS13950	4-hydroxy-tetrahydrodipicolinate synthase;protein_id=WP_013333336.1
gene2588	0	514.94	0	0	498.85	560.14	476.46	1289.79	0	0	0	693.59	939.17	679.71	0	183.59	852.92	0	6689.16	NC_014532.1	gene2588	HELO_RS12940	ATP-binding protein;protein_id=WP_041602613.1
gene2968	60.37	582.1	0	0	833.34	507.88	366.55	141.75	447.53	0	214.14	548.84	1282.13	366.72	218.79	0	937.39	157.09	6664.62	NC_014532.1	gene2968	pyrG	CTP synthetase;protein_id=WP_013333507.1
gene1596	0	85.28	0	0	0	0	5247.1	1245.98	0	0	0	0	0	71.63	0	0	0	0	6649.99	NC_014532.1	gene1596	HELO_RS07980	formimidoylglutamase;protein_id=WP_013332233.1
gene1064	0	304.28	0	0	206.34	0	0	889.17	2807.22	0	0	0	761.2	383.39	457.47	0	840	0	6649.07	NC_014532.1	gene1064	HELO_RS05320	hypothetical protein;protein_id=WP_013331750.1
gene3387	0	204.92	0	0	864.67	325.08	147.47	399.22	1050.32	0	0	128.81	1336.41	344.27	821.58	340.95	641.14	0	6604.84	NC_014532.1	gene3387	HELO_RS16935	acetyl-CoA acetyltransferase;protein_id=WP_013333885.1
gene2645	574.54	1385	0	0	104.36	0	0	0	0	0	0	0	1282.36	0	0	0	254.9	2990.18	6591.34	NC_014532.1	gene2645	HELO_RS13225	sarcosine oxidase subunit delta;protein_id=WP_013333203.1
gene3216	0	847.36	0	0	306.46	483.91	0	1485.71	0	0	0	798.95	999.96	996.49	0	0	654.98	0	6573.82	NC_014532.1	gene3216	HELO_RS16080	DNA starvation/stationary phase protection protein;protein_id=WP_013333748.1
gene732	0	631.65	0	0	670.45	313.68	0	240.76	1266.85	0	0	388.41	1043.34	207.62	371.61	0	636.85	800.45	6571.67	NC_014532.1	gene732	HELO_RS03670	malate dehydrogenase;protein_id=WP_013331449.1
gene1093	0	657.31	0	0	422.28	0	0	1213.14	2553.34	0	0	195.71	189.8	261.54	624.15	0	401.11	0	6518.38	NC_014532.1	gene1093	HELO_RS05465	ABC transporter permease;protein_id=WP_013331773.1
gene2018	0	692.56	0	329.28	239.62	302.69	251.75	123.91	521.58	0	93.59	459.76	801.04	587.68	286.87	370.38	456.51	961.21	6478.43	NC_014532.1	gene2018	narZ	nitrate reductase subunit alpha;protein_id=WP_013332610.1
gene3758	0	802.83	0	0	619.15	89.9	356.85	276	580.92	0	208.47	89.05	462.78	515.69	710.01	0	338.96	1376.43	6427.04	NC_014532.1	gene3758	HELO_RS18805	membrane protein insertase YidC;protein_id=WP_013334225.1
gene1035	0	456.66	0	0	337.82	355.62	134.44	545.91	766	0	0	176.14	1675.98	209.23	561.73	0	584.48	604.99	6409	NC_014532.1	gene1035	HELO_RS05175	cell division protein FtsA;protein_id=WP_013331722.1
gene3061	0	679.76	0	0	320.67	0	765.7	777.29	0	0	0	167.2	908.64	0	1199.73	0	979.07	574.27	6372.33	NC_014532.1	gene3061	HELO_RS15310	peptide chain release factor 2;protein_id=WP_013333600.1
gene2422	0	1781.32	0	0	308.42	432.89	0	0	0	0	0	482.42	939.63	764.06	598.31	0	1035.82	0	6342.87	NC_014532.1	gene2422	HELO_RS12110	ribonuclease;protein_id=WP_013332993.1
gene1083	162.55	457.16	596.7	1521.54	472.4	186.48	352.5	0	0	0	0	369.47	225.35	1042.32	196.38	0	757.23	0	6340.08	NC_014532.1	gene1083	HELO_RS05415	aminotransferase AlaT;protein_id=WP_013331769.1
gene3744	0	398.46	0	0	270.21	0	774.24	2794.55	735.22	0	0	112.71	185.61	0	898.61	0	132	0	6301.61	NC_014532.1	gene3744	HELO_RS18735	glutamine ABC transporter permease;protein_id=WP_013334211.1
gene1975	262.91	211.26	0	0	71.63	502.69	1653.35	154.33	974.5	0	0	49.8	386.34	399.27	158.81	790.85	670.67	0	6286.41	NC_014532.1	gene1975	HELO_RS09875	aldehyde dehydrogenase;protein_id=WP_013332573.1
gene834	265.52	106.68	0	0	723.43	0	921.28	623.48	0	0	0	1005.85	1004.92	268.83	801.95	0	530.1	0	6252.04	NC_014532.1	gene834	sufC	ABC transporter ATP-binding protein;protein_id=WP_013331541.1
gene3093	936.8	107.54	1719.42	0	0	409.42	0	314.25	0	768.04	0	202.79	1476.82	90.33	161.68	0	59.37	0	6246.46	NC_014532.1	gene3093	rna68	tRNA-Met
gene1375	0	403.32	0	0	761.04	150.21	227.15	1229.82	970.67	375.72	0	347.21	1112.72	132.57	158.18	0	377.59	0	6246.2	NC_014532.1	gene1375	HELO_RS06875	tripartite tricarboxylate transporter TctA;protein_id=WP_013332026.1
gene2782	970.22	299.85	0	0	704.9	114.16	194.21	87.62	184.42	0	397.1	169.63	1465.06	453.37	721.3	0	446.99	0	6208.83	NC_014532.1	gene2782	aceE	pyruvate dehydrogenase (acetyl-transferring)%2C homodimeric type;protein_id=WP_013333328.1
gene1570	0	267.35	0	0	585.74	117.45	333.01	360.59	379.47	440.65	0	116.34	581.19	673.73	463.8	0	681.29	1198.83	6199.44	NC_014532.1	gene1570	HELO_RS07850	RNA helicase;protein_id=WP_013332207.1
gene3077	0	1200.07	0	0	203.45	0	0	1315.08	0	0	0	424.32	1125.81	756.04	676.6	0	496.94	0	6198.31	NC_014532.1	gene3077	HELO_RS15390	50S ribosomal protein L19;protein_id=WP_013333616.1
gene417	1461.55	78.29	0	0	0	0	507.11	0	1444.65	0	0	0	1150.87	0	353.14	1172.4	0	0	6168.01	NC_014532.1	gene417	HELO_RS02095	hypothetical protein;protein_id=WP_013331153.1
gene1339	0	481.16	0	0	717.84	0	389.56	632.73	0	515.47	0	272.2	1491.75	666.88	542.56	0	358.64	0	6068.79	NC_014532.1	gene1339	HELO_RS06695	aspartate-semialdehyde dehydrogenase;protein_id=WP_013331991.1
gene835	0	417.45	0	0	1051.47	113.52	0	348.54	0	0	0	618.52	1526.87	651.22	268.98	0	1053.64	0	6050.21	NC_014532.1	gene835	HELO_RS04185	Fe-S cluster assembly protein SufD;protein_id=WP_013331542.1
gene2212	0	819.05	0	0	655.11	239.87	136.02	0	775.01	0	0	534.64	571.76	793.84	0	0	1113.14	408.07	6046.51	NC_014532.1	gene2212	HELO_RS11060	ATP-dependent RNA helicase RhlB;protein_id=WP_041602102.1
gene3736	0	860.29	0	0	0	614.12	348.25	0	0	0	0	0	979.6	1083.96	485.03	1610.29	0	0	5981.54	NC_014532.1	gene3736	HELO_RS18695	F0F1 ATP synthase subunit C;protein_id=WP_013334203.1
gene2098	0	846.78	0	0	651.83	261.4	741.16	802.54	844.57	0	606.17	388.41	82.92	346.03	0	0	379.08	0	5950.89	NC_014532.1	gene2098	HELO_RS10490	isovaleryl-CoA dehydrogenase;protein_id=WP_013332687.1
gene233	0	435.39	0	0	1279.43	0	0	0	0	0	0	615.78	1690.13	182.86	654.6	0	1081.75	0	5939.94	NC_014532.1	gene233	HELO_RS01175	preprotein translocase subunit SecE;protein_id=WP_013330980.1
gene1290	0	786.3	0	0	432.33	303.41	137.64	745.21	0	910.67	281.44	240.45	400.37	910.4	191.7	0	598.4	0	5938.32	NC_014532.1	gene1290	HELO_RS06450	6-phosphofructokinase;protein_id=WP_013331942.1
gene410	0	942.84	0	0	341	0	407.11	0	0	0	0	533.38	520.53	0	2551.54	0	624.67	0	5921.07	NC_014532.1	gene410	HELO_RS02060	nucleoside-diphosphate kinase;protein_id=WP_013331146.1
gene3505	0	285.05	0	0	169.14	203.48	173.08	2186.55	0	763.44	0	453.54	153.07	179.58	803.55	266.77	236.07	0	5873.32	NC_014532.1	gene3505	HELO_RS17540	methylmalonate-semialdehyde dehydrogenase (acylating);protein_id=WP_013333984.1
gene2223	0	288.44	0	0	391.2	183.02	363.26	280.96	591.35	1373.37	424.43	543.92	283.65	565.33	0	0	583.93	0	5872.86	NC_014532.1	gene2223	HELO_RS11115	electron transfer flavoprotein-ubiquinone oxidoreductase;protein_id=WP_013332800.1
gene628	771.97	861.54	0	0	0	0	223.21	0	317.94	2215.15	0	292.43	78.48	0	310.87	0	114.16	669.62	5855.37	NC_014532.1	gene628	HELO_RS03150	hydroxypyruvate isomerase;protein_id=WP_013331358.1
gene2981	0	879.98	0	0	341	717.92	0	0	0	0	1664.84	0	585.6	0	0	0	416.45	1221.34	5827.13	NC_014532.1	gene2981	HELO_RS14910	50S ribosomal protein L31;protein_id=WP_013333520.1
gene2199	1159.07	0	265.92	3616.41	0	0	0	0	358.02	0	0	0	48.21	0	350.07	0	0	0	5797.7	NC_014532.1	gene2199	rnc	ribonuclease III;protein_id=WP_013332776.1
gene2251	0	399.65	0	0	0	0	1725.68	0	0	0	0	0	606.77	671.41	1201.72	0	1103.28	0	5708.51	NC_014532.1	gene2251	HELO_RS11255	hypothetical protein;protein_id=WP_013332827.1
gene1416	116.11	450.94	0	0	210.89	310.81	654.64	0	0	0	205.93	659.76	175.45	509.4	841.62	582.12	360.58	604.29	5682.54	NC_014532.1	gene1416	HELO_RS07080	proline--tRNA ligase;protein_id=WP_013332063.1
gene548	0	664.67	0	0	386.34	0	0	0	0	0	1257.48	0	982.91	957.11	0	0	1415.48	0	5663.99	NC_014532.1	gene548	HELO_RS02750	hypothetical protein;protein_id=WP_013331279.1
gene416	0	303.13	0	784.69	137.04	0	436.3	590.55	0	0	0	190.54	251.03	169.75	1519.16	0	613.67	654.45	5650.31	NC_014532.1	gene416	HELO_RS02090	inositol monophosphatase;protein_id=WP_013331152.1
gene1439	0	0	0	3362.97	32.63	0	0	1265.45	0	0	0	0	57.28	0	0	720.51	159.4	0	5598.24	NC_014532.1	gene1439	HELO_RS07195	aminotransferase;protein_id=WP_013332086.1
gene950	0	1175.82	0	0	289.95	457.83	1384.67	468.55	0	0	0	0	818.82	808.1	0	0	177.05	0	5580.79	NC_014532.1	gene950	HELO_RS04760	AsnC family transcriptional regulator;protein_id=WP_013331640.1
gene1319	0	317.35	0	0	1183.64	56.64	192.7	521.65	548.97	0	0	617.14	706.3	349.88	357.85	297.01	394.24	0	5543.37	NC_014532.1	gene1319	HELO_RS06595	NADH:ubiquinone reductase (Na(+)-transporting) subunit A;protein_id=WP_013331971.1
gene3099	0	49.59	1359.16	1155.24	0	0	0	0	0	2124.9	0	841.56	0	0	0	0	0	0	5530.45	NC_014532.1	gene3099	HELO_RS15500	DNA-3-methyladenine glycosylase;protein_id=WP_013333637.1
gene3030	2031.91	0	745.88	0	0	932.42	1410	0	0	0	0	307.89	90.14	0	0	0	0	0	5518.24	NC_014532.1	gene3030	HELO_RS15155	hypothetical protein;protein_id=WP_041602187.1
gene954	0	174.44	0	4064.04	0	249.05	0	0	0	0	0	0	18.06	0	524.53	435.36	48.16	0	5513.64	NC_014532.1	gene954	HELO_RS04780	ABC transporter permease;protein_id=WP_013331644.1
gene2292	35.3	274.2	0	0	307.76	134.99	489.92	331.56	0	810.34	125.22	401.17	1196.03	548.01	383.81	0	281.9	183.72	5503.93	NC_014532.1	gene2292	HELO_RS11460	2-oxoglutarate dehydrogenase subunit E1;protein_id=WP_013332868.1
gene2262	153.92	288.59	0	960.48	698.92	117.72	0	903.55	0	0	0	408.15	1124.52	103.89	92.97	0	614.57	0	5467.28	NC_014532.1	gene2262	HELO_RS11310	4-aminobutyrate transaminase;protein_id=WP_013332838.1
gene2781	49.51	251.98	908.8	0	413.7	75.74	343.6	465.07	0	0	0	300.11	1117.51	267.37	598.18	0	131.8	515.4	5438.77	NC_014532.1	gene2781	HELO_RS13905	dihydrolipoamide acetyltransferase;protein_id=WP_013333327.1
gene3372	0	1307.28	0	0	0	901.03	0	395.19	415.88	0	596.99	255.02	345.31	227.19	0	0	970.66	0	5414.55	NC_014532.1	gene3372	HELO_RS16860	membrane protein;protein_id=WP_013333870.1
gene3181	1900.57	475.12	930.22	0	92.06	387.62	879.24	0	0	0	0	191.99	24.59	0	306.14	0	224.85	0	5412.4	NC_014532.1	gene3181	HELO_RS15905	3-oxoadipate--succinyl-CoA transferase subunit B;protein_id=WP_013333717.1
gene3468	0	0	0	0	780.99	411.07	0	0	0	0	0	2036.03	0	0	0	2155.71	0	0	5383.8	NC_014532.1	gene3468	HELO_RS17340	hypothetical protein;protein_id=WP_041602259.1
gene973	0	496.89	0	0	898.54	420.39	595.98	322.67	0	0	0	156.17	422.92	602.88	166.01	551.15	731.58	0	5365.18	NC_014532.1	gene973	gatB	aspartyl/glutamyl-tRNA amidotransferase subunit B;protein_id=WP_013331663.1
gene3245	0	1056.97	0	0	1433.53	0	1140.99	0	0	0	0	0	547.07	0	0	0	1167.15	0	5345.71	NC_014532.1	gene3245	rna70	tRNA-Gln
gene3221	0	106.26	0	0	288.22	303.41	0	0	0	0	0	751.39	357.48	803.29	1917.03	0	792	0	5319.08	NC_014532.1	gene3221	HELO_RS16105	C4-dicarboxylate ABC transporter permease;protein_id=WP_013333753.1
gene1729	0	469.01	0	336.21	430.59	226.64	350.51	189.77	732.25	0	0	530.65	407.07	400.02	520.71	0	394.4	280.4	5268.23	NC_014532.1	gene1729	HELO_RS08645	methionine synthase;protein_id=WP_013332361.1
gene3074	0	325.3	0	473.68	772.1	0	526.74	0	375.15	0	0	345.06	900.79	307.41	458.52	0	572.5	197.53	5254.78	NC_014532.1	gene3074	HELO_RS15375	homoserine dehydrogenase;protein_id=WP_013333613.1
gene1659	0	190.72	261.38	0	258.66	217.83	0	0	0	0	505.14	323.68	864.71	192.24	0	0	568.61	1852.89	5235.86	NC_014532.1	gene1659	HELO_RS08295	succinyl-CoA--3-ketoacid-CoA transferase;protein_id=WP_013332293.1
gene371	0	554.91	0	0	344.41	161.13	670.09	329.81	1128.02	0	249.11	319.24	259.95	379.21	254.53	140.84	420.62	0	5211.87	NC_014532.1	gene371	HELO_RS01865	valine--tRNA ligase;protein_id=WP_013331109.1
gene1065	0	626.35	0	0	637.12	0	0	1372.76	0	0	0	0	1523.69	0	0	0	1037.47	0	5197.39	NC_014532.1	gene1065	rpmF	50S ribosomal protein L32;protein_id=WP_013331751.1
gene3737	0	309.91	0	0	0	88.49	0	0	0	1328.06	0	613.64	1456.49	1015.27	279.57	0	102.67	0	5194.1	NC_014532.1	gene3737	HELO_RS18700	F0F1 ATP synthase subunit A;protein_id=WP_013334204.1
gene589	0	473.7	1366.75	580.85	574.84	427.14	161.48	0	0	0	0	423.13	123.88	251.31	337.35	0	165.18	242.22	5127.83	NC_014532.1	gene589	HELO_RS02955	tartrate dehydrogenase;protein_id=WP_013331320.1
gene1037	0	29.36	0	0	398.2	167.67	190.16	0	1083.49	0	0	249.15	702.07	147.97	662.13	0	924	570.49	5124.69	NC_014532.1	gene1037	HELO_RS05185	UDP-3-O-[3-hydroxymyristoyl] N-acetylglucosamine deacetylase;protein_id=WP_013331724.1
gene717	0	390.33	0	0	847.02	297.21	168.54	1140.63	0	0	0	0	1438.44	393.45	0	0	431.02	0	5106.64	NC_014532.1	gene717	HELO_RS03595	quinolinate synthetase;protein_id=WP_041602387.1
gene1466	793.41	531.28	0	2475.52	216.17	0	0	0	0	0	0	0	76.99	535.53	0	0	440	0	5068.9	NC_014532.1	gene1466	HELO_RS07330	cyclophilin;protein_id=WP_013332111.1
gene3581	782.24	125.71	0	0	56.83	478.61	0	734.72	0	0	1109.89	118.53	399.07	211.19	0	627.48	0	407.11	5051.38	NC_014532.1	gene3581	HELO_RS17920	peroxidase;protein_id=WP_041602273.1
gene390	0	1071.84	0	0	792.93	0	0	854.23	0	0	0	440.99	447.85	245.55	0	0	1000.66	189.33	5043.38	NC_014532.1	gene390	trkA	trk system potassium uptake protein trkA;protein_id=WP_013331127.1
gene3083	389.29	417.08	0	0	367.69	119.09	405.21	1462.57	0	0	0	117.98	459.81	105.1	376.24	0	759.92	0	4979.98	NC_014532.1	gene3083	HELO_RS15420	membrane protein;protein_id=WP_013333622.1
gene1176	845.77	0	0	3166.65	0	0	0	0	0	0	0	256.31	0	0	0	678.45	0	0	4947.18	NC_014532.1	gene1176	HELO_RS05875	terminase;protein_id=WP_013331850.1
gene1467	0	479.01	0	0	108.28	45.59	258.54	0	589.23	684.23	422.91	406.48	317.35	442.6	0	597.74	264.47	310.25	4926.68	NC_014532.1	gene1467	HELO_RS07335	glutamine--tRNA ligase;protein_id=WP_013332112.1
gene2891	0	288.44	0	0	152.13	137.27	363.26	842.88	0	0	0	135.98	923.94	686.47	650.48	0	265.42	467.05	4913.32	NC_014532.1	gene2891	HELO_RS14460	alpha-glucosidase;protein_id=WP_013333433.1
gene3059	0	207.57	0	0	375.36	197.57	0	0	0	0	916.3	978.56	558.66	348.72	312.07	0	343.81	672.21	4910.83	NC_014532.1	gene3059	HELO_RS15300	hypothetical protein;protein_id=WP_041602190.1
gene1124	0	0	0	0	0	0	0	0	0	4903.62	0	0	0	0	0	0	0	0	4903.62	NC_014532.1	gene1124	HELO_RS05620	hypothetical protein;protein_id=WP_041601937.1
gene939	0	931.79	0	0	133.03	0	158.82	0	0	0	0	346.8	444.2	247.17	0	183.59	1015.38	1429.37	4890.15	NC_014532.1	gene939	ychF	GTP-binding protein YchF;protein_id=WP_013331630.1
gene1229	0	718.15	0	0	556.57	0	332.24	0	315.5	0	0	870.58	580.56	258.53	308.49	0	283.22	664.48	4888.32	NC_014532.1	gene1229	HELO_RS06145	phosphate ABC transporter ATP-binding protein;protein_id=WP_013331885.1
gene1680	0	0	0	0	0	0	0	0	0	4396.35	0	0	223.02	258.53	0	0	0	0	4877.9	NC_014532.1	gene1680	HELO_RS08400	FmdB family transcriptional regulator;protein_id=WP_041602489.1
gene2859	0	1631.91	0	0	496.86	0	215.71	0	614.52	0	0	94.2	972.2	251.78	150.22	0	441.31	0	4868.71	NC_014532.1	gene2859	HELO_RS14300	membrane protein;protein_id=WP_013333402.1
gene1545	0	203.88	0	0	337.97	517.49	293.45	198.6	835.99	0	0	448.55	576.88	799.21	408.71	0	187.61	0	4808.34	NC_014532.1	gene1545	HELO_RS07725	acyl-CoA dehydrogenase;protein_id=WP_013332182.1
gene1878	314.37	336.81	0	0	0	0	545.38	1107.27	0	0	1115.13	238.18	43.58	0	379.79	630.44	69.74	0	4780.69	NC_014532.1	gene1878	HELO_RS09390	endonuclease III;protein_id=WP_013332486.1
gene82	0	449.49	0	0	1103.13	244.47	0	562.93	0	0	0	363.26	276.96	431.5	579.25	0	744.51	0	4755.5	NC_014532.1	gene82	HELO_RS00420	D-3-phosphoglycerate dehydrogenase;protein_id=WP_013330839.1
gene2665	0	434.22	0	0	490.76	619.93	1015.58	211.48	0	0	319.47	68.23	719.17	60.79	435.22	0	359.61	0	4734.46	NC_014532.1	gene2665	HELO_RS13325	S-(hydroxymethyl)glutathione dehydrogenase/class III alcohol dehydrogenase;protein_id=WP_013333222.1
gene22	0	441.86	0	0	359.57	201.87	286.19	309.89	326.12	0	0	199.97	773.91	356.31	318.87	529.32	614.78	0	4718.66	NC_014532.1	gene22	HELO_RS00120	PLP-dependent threonine dehydratase;protein_id=WP_013330779.1
gene2620	69.71	429.47	0	0	683.78	159.95	60.47	1473.27	0	0	0	105.64	914.27	235.27	252.66	0	309.29	0	4693.78	NC_014532.1	gene2620	pntB	pyridine nucleotide transhydrogenase;protein_id=WP_013333178.1
gene1869	0	485.95	0	0	1116.38	198.23	256.93	173.88	365.98	0	0	84.16	605.69	274.9	223.65	0	903.46	0	4689.21	NC_014532.1	gene1869	HELO_RS09345	DNA gyrase subunit A;protein_id=WP_013332477.1
gene2897	0	90.16	0	0	407.59	171.62	0	3424.96	277.26	0	0	0	90.22	75.73	0	0	149.33	0	4686.87	NC_014532.1	gene2897	malG	maltose transporter permease;protein_id=WP_013333439.1
gene495	286.92	0	601.84	1023.09	14.89	313.48	0	0	202.57	940.92	290.78	62.11	0	221.32	99.03	0	54.55	533.3	4644.8	NC_014532.1	gene495	HELO_RS02485	hypothetical protein;protein_id=WP_013331228.1
gene409	0	588.76	0	0	287.46	134.49	152.53	0	869.08	0	0	666.14	860.56	356.08	212.44	0	507.1	0	4634.64	NC_014532.1	gene409	HELO_RS02055	23S rRNA (adenine(2503)-C(2))-methyltransferase;protein_id=WP_013331145.1
gene2245	179.64	264.64	0	0	652.58	137.39	467.47	421.82	665.86	0	318.61	0	343.68	60.63	0	360.25	757.13	0	4629.7	NC_014532.1	gene2245	mnmA	tRNA 2-thiouridine(34) synthase MnmA;protein_id=WP_013332821.1
gene2693	0	0	0	3321.78	0	0	92.35	0	0	0	0	483.96	0	287.44	0	427.01	0	0	4612.54	NC_014532.1	gene2693	HELO_RS13465	LacI family transcriptional regulator;protein_id=WP_013333249.1
gene2293	0	225.96	0	0	817.24	0	121.96	660.31	0	0	0	106.53	1559.39	0	679.45	0	436.66	0	4607.5	NC_014532.1	gene2293	sdhB	succinate dehydrogenase iron-sulfur subunit;protein_id=WP_013332869.1
gene1648	0	332.97	0	0	188.17	316.93	329.49	810.85	170.66	0	244.98	418.6	157.98	209.77	584.05	277	291.08	269.58	4602.11	NC_014532.1	gene1648	HELO_RS08240	glycine dehydrogenase (aminomethyl-transferring);protein_id=WP_013332282.1
gene3580	0	53.13	0	0	0	758.52	344.11	0	0	0	0	150.28	0	267.76	0	1988.9	0	1032.32	4595.02	NC_014532.1	gene3580	HELO_RS17915	glycoside hydrolase;protein_id=WP_013334054.1
gene1318	0	403.21	251.18	0	522	157	59.35	160.67	507.26	0	0	155.52	959.99	138.56	495.99	274.44	485.71	0	4570.88	NC_014532.1	gene1318	HELO_RS06590	glyceraldehyde-3-phosphate dehydrogenase;protein_id=WP_013331970.1
gene657	0	729.65	0	0	299.18	0	274.76	1041.31	0	0	0	623.97	516.42	299.32	306.14	0	477.81	0	4568.56	NC_014532.1	gene657	guaA	GMP synthetase;protein_id=WP_041601877.1
gene2344	0	110.19	0	3422.94	0	209.76	0	0	0	0	0	0	216.73	370.24	165.67	0	60.84	0	4556.37	NC_014532.1	gene2344	deoD	purine-nucleoside phosphorylase;protein_id=WP_013332918.1
gene3392	0	63.75	0	0	691.74	0	0	0	0	0	0	541	1300.11	321.32	575.11	0	422.4	619.39	4534.82	NC_014532.1	gene3392	HELO_RS16960	ribosome-binding factor A;protein_id=WP_013333890.1
gene3081	0	472.75	0	0	1179.76	107.99	551.16	331.56	0	0	0	0	501.12	476.53	255.87	0	657.76	0	4534.5	NC_014532.1	gene3081	HELO_RS15410	signal recognition particle protein;protein_id=WP_013333620.1
gene2876	0	216.81	0	0	367.57	309.55	58.51	158.4	666.76	0	0	204.43	1651.5	227.65	162.99	0	508.76	0	4532.93	NC_014532.1	gene2876	HELO_RS14385	NAD-dependent succinate-semialdehyde dehydrogenase;protein_id=WP_013333418.1
gene1564	70.75	284.25	0	0	359.82	0	122.74	498.39	174.83	0	0	0	745.43	334.28	598.31	283.77	1004.43	0	4477	NC_014532.1	gene1564	HELO_RS07820	U32 family peptidase;protein_id=WP_013332201.1
gene2970	22.47	373.15	0	0	310.18	292.15	506.76	211.05	277.63	0	318.82	289.41	723.95	288.17	271.46	90.12	368.85	116.95	4461.12	NC_014532.1	gene2970	gltB	glutamate synthase large subunit;protein_id=WP_013333509.1
gene1540	415.8	445.48	0	0	474.72	181.72	206.1	139.48	146.78	0	0	540.04	219.04	641.49	430.56	0	606.11	0	4447.32	NC_014532.1	gene1540	HELO_RS07700	AMP-binding protein;protein_id=WP_013332177.1
gene1282	0	325.55	0	0	0	154.93	0	0	0	2325.12	0	153.48	28.08	478.56	978.91	0	0	0	4444.63	NC_014532.1	gene1282	HELO_RS06410	tRNA-dihydrouridine synthase B;pseudo=true;start_range=.,1348249
gene1378	0	928.26	0	0	32.28	203.89	847.88	208.66	0	0	0	269.3	83.77	479.83	1073.54	0	315.39	0	4442.8	NC_014532.1	gene1378	HELO_RS06890	urea ABC transporter permease subunit UrtC;protein_id=WP_013332029.1
gene3060	0	379.08	0	401.44	280.43	196.8	390.61	0	158.97	738.38	0	243.69	351.38	130.26	388.59	258.02	513.73	0	4431.38	NC_014532.1	gene3060	HELO_RS15305	lysine--tRNA ligase;protein_id=WP_013333599.1
gene1036	0	247.93	0	0	733.66	128.72	0	197.59	0	0	0	255.02	1444.24	511.18	711.63	0	186.67	0	4416.64	NC_014532.1	gene1036	HELO_RS05180	cell division protein FtsZ;protein_id=WP_013331723.1
gene1376	0	709.99	0	0	385.17	173.77	262.77	355.67	0	0	0	516.41	109.19	408.95	91.49	303.76	873.6	197.08	4387.85	NC_014532.1	gene1376	HELO_RS06880	urea ABC transporter substrate-binding protein;protein_id=WP_013332027.1
gene1762	1886.23	0	1731	0	0	480.87	0	0	0	0	0	0	0	0	0	0	278.94	0	4377.04	NC_014532.1	gene1762	HELO_RS08810	hypothetical protein;protein_id=WP_041602034.1
gene406	0	263.93	0	0	455.58	68.51	0	420.68	0	0	0	339.34	884.2	846.48	108.22	538.93	437.16	0	4363.03	NC_014532.1	gene406	HELO_RS02040	4-hydroxy-3-methylbut-2-en-1-yl diphosphate synthase;protein_id=WP_013331142.1
gene1711	0	231.23	0	1077.43	0	0	0	405.43	0	0	0	130.81	1225.54	233.08	208.59	0	842.61	0	4354.72	NC_014532.1	gene1711	HELO_RS08555	L-2%2C4-diaminobutyric acid acetyltransferase;protein_id=WP_013332344.1
gene3407	174.47	397.21	0	0	411.96	266.87	1135.02	0	431.13	0	0	660.91	89.49	235.52	0	349.88	193.51	0	4345.97	NC_014532.1	gene3407	HELO_RS17035	carbamoyl-phosphate synthase small subunit;protein_id=WP_013333903.1
gene1499	0	234.11	0	0	39.69	0	189.54	0	539.97	0	0	331.11	160.55	221.23	0	1095.53	96.94	1421.56	4330.23	NC_014532.1	gene1499	HELO_RS07495	sulfate adenylyltransferase small subunit;protein_id=WP_041601993.1
gene1475	2627.15	0	0	0	0	105.75	0	0	341.68	0	0	0	7.67	0	0	1109.16	122.69	0	4314.1	NC_014532.1	gene1475	HELO_RS07375	ABC transporter permease;protein_id=WP_013332119.1
gene2294	0	513.48	0	0	716.9	0	146.73	132.4	0	1294.36	0	170.88	658.17	190.29	136.24	0	350.21	0	4309.66	NC_014532.1	gene2294	sdhA	succinate dehydrogenase flavoprotein subunit;protein_id=WP_013332870.1
gene2889	0	109.85	0	0	74.49	156.84	177.88	0	0	0	1091.11	621.46	679.45	415.24	123.87	616.87	227.45	0	4294.51	NC_014532.1	gene2889	HELO_RS14450	ABC transporter permease;protein_id=WP_013333431.1
gene4	0	188.02	151.58	0	45	157.91	143.27	290.88	0	947.91	585.89	344.13	191.2	445.94	349.2	82.81	348.07	0	4271.81	NC_014532.1	gene4	gyrB	DNA gyrase subunit B;protein_id=WP_013330762.1
gene3386	0	562.24	0	0	285.95	0	1593.19	0	0	0	0	596.38	174.6	0	0	1052.39	0	0	4264.75	NC_014532.1	gene3386	HELO_RS16930	aspartate 1-decarboxylase;protein_id=WP_013333884.1
gene1705	882.09	183.76	359.78	0	213.62	74.96	170.03	230.14	726.58	0	0	222.77	57.07	264.61	0	786.2	86.96	0	4258.57	NC_014532.1	gene1705	HELO_RS08525	peptide ABC transporter substrate-binding protein;protein_id=WP_013332338.1
gene1	0	365.05	0	0	297.06	208.48	236.44	0	336.79	782.17	0	413.04	383.56	183.98	411.63	0	634.89	0	4253.09	NC_014532.1	gene1	HELO_RS00015	--
gene769	0	755.6	0	0	320.25	0	0	414.01	0	0	1250.83	400.74	518.19	119.01	0	0	469.33	0	4247.96	NC_014532.1	gene769	HELO_RS03855	elongation factor P;protein_id=WP_041601895.1
gene2644	0	343.63	1750.94	0	155.35	226.43	28.53	154.49	162.58	188.79	0	199.38	304.64	177.63	198.71	0	248.1	85.6	4224.8	NC_014532.1	gene2644	HELO_RS13220	sarcosine oxidase subunit alpha;protein_id=WP_013333202.1
gene718	54.18	333.8	0	0	78.73	207.2	470	508.93	401.68	0	0	410.52	273.43	219.44	654.6	0	168.27	423	4203.78	NC_014532.1	gene718	HELO_RS03600	dihydroxy-acid dehydratase;protein_id=WP_013331435.1
gene1454	0	357.02	0	0	1936.86	0	0	0	0	0	0	0	295.66	0	1610.31	0	0	0	4199.85	NC_014532.1	gene1454	rna45	tRNA-His
gene2985	0	1083.45	0	0	349.87	441.96	334.16	904.59	0	0	0	145.94	640.88	260.02	0	0	0	0	4160.87	NC_014532.1	gene2985	HELO_RS14930	ATP-dependent protease subunit HslV;protein_id=WP_013333524.1
gene1342	163.35	393.77	0	0	207.69	249.86	141.69	383.57	0	0	0	123.76	382.71	220.51	197.34	327.58	724.7	637.61	4154.14	NC_014532.1	gene1342	HELO_RS06710	tryptophan synthase subunit beta;protein_id=WP_041601975.1
gene3543	0	171.65	0	0	258.66	490.12	308.81	0	351.9	817.27	505.14	269.73	244.8	432.54	0	0	94.77	185.29	4130.68	NC_014532.1	gene3543	HELO_RS17730	C4-dicarboxylate ABC transporter;protein_id=WP_013334021.1
gene1284	0	299.51	0	0	162.49	171.05	193.99	0	0	855.67	0	790.73	291.44	452.86	180.12	0	330.74	387.99	4116.59	NC_014532.1	gene1284	HELO_RS06420	acetyl-CoA carboxylase biotin carboxylase subunit;protein_id=WP_013331936.1
gene198	0	350.88	0	0	446.14	0	0	384.51	1011.61	0	0	186.09	431.32	497.37	0	0	799.13	0	4107.05	NC_014532.1	gene198	HELO_RS01000	methionine adenosyltransferase;protein_id=WP_013330954.1
gene3674	0	468.4	0	0	441.16	222.91	505.63	0	840.26	0	0	73.61	164.32	688.53	58.68	97.42	538.77	0	4099.69	NC_014532.1	gene3674	HELO_RS18385	ATP-dependent DNA helicase Rep;protein_id=WP_013334144.1
gene3220	0	315.3	0	0	460.53	69.26	78.55	1913.66	223.76	0	0	0	823.51	122.24	0	0	80.35	0	4087.16	NC_014532.1	gene3220	HELO_RS16100	ABC transporter substrate-binding protein;protein_id=WP_013333752.1
gene987	0	0	0	0	151.32	637.15	0	0	0	0	0	631.17	513.94	421.73	754.83	0	924	0	4034.14	NC_014532.1	gene987	HELO_RS04945	PTS fructose transporter subunit IIA;protein_id=WP_013331677.1
gene1380	0	804.45	3149.98	0	51.95	0	0	0	0	0	0	0	23.79	0	0	0	0	0	4030.17	NC_014532.1	gene1380	HELO_RS06900	ABC transporter ATP-binding protein;protein_id=WP_013332031.1
gene3596	0	404.04	0	0	199.27	419.53	0	0	677.74	0	486.43	1142.86	76.04	555.36	0	0	60.84	0	4022.11	NC_014532.1	gene3596	HELO_RS17995	ABC transporter ATP-binding protein;protein_id=WP_041602274.1
[truncated: 2,967 more rows]
