# Supplementary material for: Diversity and Contributions to Nitrogen Cycling and Carbon Fixation of Soil Salinity Shaped Microbial Communities in Tarim Basin
Source: Front Microbiol. 2018 Mar 9;9:431. doi: 10.3389/fmicb.2018.00431 (PMC5855357; doi:10.3389/fmicb.2018.00431)
Supplement: Supplementary file 1 [file DataSheet1.ZIP › 317810_Min _Data_Sheet_1_0223/Supplementary data-rm/Table S6. Top 10 abundant phyla-level OTUs by MetaPhlAn analysis according to metagenomic sequences..xlsx]

## Sheet: Sheet1
phylum	A1	phylum	A2	phylum	A3	phylum	B1	phylum	B2	phylum	B3
Proteobacteria	0.382032	Actinobacteria	0.362621	Proteobacteria	0.368252	Proteobacteria	0.367896	Proteobacteria	0.371694	Proteobacteria	0.378909
Actinobacteria	0.337246	Proteobacteria	0.349128	Actinobacteria	0.342522	Actinobacteria	0.345419	Actinobacteria	0.347348	Actinobacteria	0.364209
Firmicutes	0.0683094	Euryarchaeota	0.0814768	Euryarchaeota	0.0682447	Euryarchaeota	0.078391	Euryarchaeota	0.0770912	Firmicutes	0.0587969
Euryarchaeota	0.0631333	Firmicutes	0.0644035	Firmicutes	0.0656939	Firmicutes	0.0630972	Firmicutes	0.0637715	Euryarchaeota	0.0580406
Bacteroidetes	0.0318952	Bacteroidetes	0.0303487	Bacteroidetes	0.0316407	Bacteroidetes	0.0299496	Bacteroidetes	0.0294919	Bacteroidetes	0.0280032
Deinococcus_Thermus	0.0185741	Deinococcus_Thermus	0.0181949	Deinococcus_Thermus	0.0183158	Deinococcus_Thermus	0.0199213	Deinococcus_Thermus	0.0176439	Deinococcus_Thermus	0.0196287
Ascomycota	0.0146776	Ascomycota	0.0136441	Viroids_noname	0.0149916	Ascomycota	0.0061344	Ascomycota	0.0076946	Ascomycota	0.0126942
Spirochaetes	0.0078937	Planctomycetes	0.0077607	Ascomycota	0.0141635	Planctomycetes	0.013686	Planctomycetes	0.0128881	Planctomycetes	0.0085462
Planctomycetes	0.0078795	Cyanobacteria	0.0072829	Planctomycetes	0.0079769	Spirochaetes	0.0082864	Viroids_noname	0.0077069	Spirochaetes	0.0076245
Cyanobacteria	0.0075221	Spirochaetes	0.0071807	Spirochaetes	0.0078566	Crenarchaeota	0.0077705	Spirochaetes	0.0072393	Chloroflexi	0.0069903
others	0.0608375		0.0579596		0.0603424		0.0594486		0.0574315		0.0565572
phylum	C1	phylum	C2	phylum	C3	phylum	D1	phylum	D2	phylum	D3
Proteobacteria	0.387961	Proteobacteria	0.385709	Actinobacteria	0.361015	Actinobacteria	0.399575	Proteobacteria	0.368635	Proteobacteria	0.3712
Actinobacteria	0.339733	Actinobacteria	0.34333	Proteobacteria	0.347655	Proteobacteria	0.372067	Actinobacteria	0.343158	Actinobacteria	0.356235
Firmicutes	0.0665334	Firmicutes	0.0629343	Euryarchaeota	0.100543	Euryarchaeota	0.0573274	Firmicutes	0.0780426	Firmicutes	0.0656272
Euryarchaeota	0.0593371	Euryarchaeota	0.0582598	Firmicutes	0.0573965	Firmicutes	0.047328	Euryarchaeota	0.0578659	Euryarchaeota	0.059477
Bacteroidetes	0.0312336	Bacteroidetes	0.0294518	Bacteroidetes	0.0273989	Bacteroidetes	0.0226082	Bacteroidetes	0.0318483	Bacteroidetes	0.0314853
Deinococcus_Thermus	0.0181473	Deinococcus_Thermus	0.0214561	Deinococcus_Thermus	0.0174449	Deinococcus_Thermus	0.0188045	Deinococcus_Thermus	0.0185882	Deinococcus_Thermus	0.0197541
Ascomycota	0.0136092	Ascomycota	0.0138153	Ascomycota	0.0123041	Ascomycota	0.0117382	Ascomycota	0.014374	Ascomycota	0.0140802
Planctomycetes	0.0081066	Viroids_noname	0.0095728	Planctomycetes	0.0081874	Planctomycetes	0.008421	Viroids_noname	0.008421	Planctomycetes	0.0085406
Spirochaetes	0.0077294	Planctomycetes	0.0083837	Spirochaetes	0.0070596	Chloroflexi	0.0067654	Planctomycetes	0.0082993	Crenarchaeota	0.0075109
Viroids_noname	0.0076132	Spirochaetes	0.0077442	Crenarchaeota	0.0066979	Spirochaetes	0.0062548	Spirochaetes	0.0076448	Spirochaetes	0.007423
others	0.0599961		0.0593436		0.0542966		0.0491104		0.0631237		0.0586672
phylum	E1	phylum	E2	phylum	E3	phylum	F1	phylum	F2	phylum	F3
Proteobacteria	0.337438	Proteobacteria	0.388629	Proteobacteria	0.383968	Actinobacteria	0.386311	Proteobacteria	0.388105	Actinobacteria	0.37928
Actinobacteria	0.215124	Actinobacteria	0.337104	Actinobacteria	0.360912	Proteobacteria	0.368241	Actinobacteria	0.359387	Proteobacteria	0.373987
Firmicutes	0.192872	Firmicutes	0.0659913	Euryarchaeota	0.0579475	Euryarchaeota	0.0578778	Euryarchaeota	0.0586653	Euryarchaeota	0.0572623
Euryarchaeota	0.0509752	Euryarchaeota	0.058961	Firmicutes	0.0560664	Firmicutes	0.0539417	Firmicutes	0.0578215	Firmicutes	0.0559549
Bacteroidetes	0.0507908	Bacteroidetes	0.0306709	Bacteroidetes	0.0265445	Bacteroidetes	0.0252552	Bacteroidetes	0.0277957	Bacteroidetes	0.0259137
Ascomycota	0.0188859	Deinococcus_Thermus	0.0174396	Deinococcus_Thermus	0.0193036	Deinococcus_Thermus	0.0177448	Deinococcus_Thermus	0.0189612	Deinococcus_Thermus	0.0179998
Tenericutes	0.0141381	Ascomycota	0.0139582	Ascomycota	0.0134656	Ascomycota	0.0120562	Ascomycota	0.0136249	Ascomycota	0.0127766
Spirochaetes	0.0130695	Chloroflexi	0.0096112	Planctomycetes	0.0084452	Planctomycetes	0.0080085	Planctomycetes	0.0084935	Planctomycetes	0.0082679
Deinococcus_Thermus	0.0127758	Viroids_noname	0.0093078	Spirochaetes	0.007455	Viroids_noname	0.0073267	Spirochaetes	0.0073925	Spirochaetes	0.007025
Cyanobacteria	0.0100296	Planctomycetes	0.0078285	Chloroflexi	0.0070975	Chloroflexi	0.0065569	Chloroflexi	0.0071034	Chloroflexi	0.0066922
others	0.0839018		0.0604983		0.058795		0.0566796		0.0526501		0.0548402
