# Supplementary material for: Diversity and Contributions to Nitrogen Cycling and Carbon Fixation of Soil Salinity Shaped Microbial Communities in Tarim Basin
Source: Front Microbiol. 2018 Mar 9;9:431. doi: 10.3389/fmicb.2018.00431 (PMC5855357; doi:10.3389/fmicb.2018.00431)
Supplement: Supplementary file 1 [file DataSheet1.ZIP › 317810_Min _Data_Sheet_1_0223/Supplementary data-rm/Table S8. Top 10 abundant species-level OTUs from each sample by MetaPhlAn analysis according to metagenomic sequences..xlsx]

## Sheet: Sheet1
species	A1	species	A2	species	A3	species	B1	species	B2	species	B3
Halomonas_unclassified	0.0081494	Halobacterium_unclassified	0.0113225	Halobacterium_unclassified	0.0071517	Halobacterium_unclassified	0.0089151	Halobacterium_unclassified	0.01159	Coleus_blumei_viroid_3	0.0028596
Halobacterium_unclassified	0.0039725	Propionibacterium_sp_5_U_42AFAA	0.0039192	Rubber_viroid_India_2009	0.0055771	Halorubrum_unclassified	0.0043645	Halomonas_unclassified	0.0107233	Burkholderia_mallei	0.0022997
Hop_latent_viroid	0.0026434	Columnea_latent_viroid	0.0028388	Coleus_blumei_viroid_1	0.0054122	Streptomyces_sp_SA3_actG	0.0042859	Streptomyces_sp_SA3_actG	0.0033202	Cellulomonas_fimi	0.0019061
Pseudomonas_stutzeri	0.00219	Halomonas_unclassified	0.0027684	Burkholderia_mallei	0.003653	Citrus_dwarfing_viroid	0.0021723	Persimmon_viroid	0.0024818	Anaeromyxobacter_sp_Fw109_5	0.0018905
Salinispora_pacifica	0.0020874	Clavibacter_michiganensis	0.0020351	Rhodococcus_ruber	0.0020736	Coleus_blumei_viroid_2	0.0021074	Caulobacter_vibrioides	0.0019837	Clavibacter_michiganensis	0.0018759
Nocardioides_unclassified	0.0018426	Actinomycetospora_chiangmaiensis	0.0018561	Apple_scar_skin_viroid	0.0020399	Clavibacter_michiganensis	0.002028	Coleus_blumei_viroid_1	0.0019814	Patulibacter_americanus	0.001873
Caulobacter_vibrioides	0.0017808	Citrus_bark_cracking_viroid	0.0018492	Corynebacterium_sp_KPL1855	0.0020337	Dahlia_latent_viroid	0.0018547	Burkholderia_mallei	0.001927	Thiomonas_unclassified	0.0018585
Micrococcus_luteus	0.0017758	Cellulomonas_fimi	0.0018443	Actinomycetospora_chiangmaiensis	0.0020301	Patulibacter_americanus	0.001779	Marinobacter_unclassified	0.0018787	Beutenbergia_cavernae	0.0018513
Anaeromyxobacter_sp_Fw109_5	0.0017455	Beutenbergia_cavernae	0.0018336	Dahlia_latent_viroid	0.0019623	Phycisphaera_mikurensis	0.0017148	Cellulomonas_fimi	0.0018046	Salinispora_pacifica	0.001816
Cellulomonas_flavigena	0.0016763	Streptomyces_sp_SA3_actG	0.0017742	Clavibacter_michiganensis	0.0019142	Beutenbergia_cavernae	0.0016894	Cellulomonas_sp_JC225	0.0017833	Streptomyces_sp_SA3_actG	0.0017583
others	0.972136	others	0.967959	others	0.966152	others	0.969089	others	0.960526	others	0.980011
species	C1	species	C2	species	C3	species	D1	species	D2	species	D3
Cellvibrio_unclassified	0.0061341	Thermus_scotoductus	0.004139	Halobacterium_unclassified	0.0294003	Sorangium_cellulosum	0.002916	s__Propionibacterium_sp_5_U_42AFAA	0.0049658	Streptomyces_filamentosus	0.0023345
Cellvibrio_sp_BR	0.0048273	Columnea_latent_viroid	0.0028885	Mycobacterium_sp_012931	0.0023755	Burkholderia_mallei	0.0025731	Lactococcus_lactis	0.0046988	Clavibacter_michiganensis	0.0020025
Propionibacterium_sp_5_U_42AFAA	0.0044055	Burkholderia_mallei	0.0025147	Caulobacter_vibrioides	0.0020988	Caulobacter_vibrioides	0.0025643	Streptomyces_sp_SA3_actG	0.0044961	Burkholderia_mallei	0.0019652
Halobacterium_unclassified	0.0026713	Anaeromyxobacter_dehalogenans	0.0022316	Rhodopseudomonas_palustris	0.0020737	Clavibacter_michiganensis	0.0024466	Burkholderia_mallei	0.0029403	Caulobacter_vibrioides	0.0019206
Marinobacter_unclassified	0.0026519	Halobacterium_unclassified	0.0021159	Clavibacter_michiganensis	0.0020511	Cellulomonas_fimi	0.0022367	Avocado_sunblotch_viroid	0.002694	Cellulomonas_fimi	0.0018568
Burkholderia_mallei	0.0024488	Hop_latent_viroid	0.0020874	Burkholderia_mallei	0.001951	Isoptericola_variabilis	0.0020647	sClavibacter_michiganensis	0.0020693	Halobacterium_unclassified	0.00183
Caulobacter_vibrioides	0.0023621	Clavibacter_michiganensis	0.0020018	Actinomycetospora_chiangmaiensis	0.0018938	Actinomycetospora_chiangmaiensis	0.0020159	Citrus_viroid_VI	0.0020164	Isoptericola_variabilis	0.0018247
Hop_latent_viroid	0.002306	Actinomycetospora_chiangmaiensis	0.0017672	Cellulomonas_sp_JC225	0.0018468	Cellulomonas_sp_JC225	0.0020094	Pepper_chat_fruit_viroid	0.0019121	Hop_stunt_viroid	0.0018125
Hop_stunt_viroid	0.0019548	Apple_dimple_fruit_viroid	0.0017463	Citrus_bark_cracking_viroid	0.0018151	Anaeromyxobacter_sp_Fw109_5	0.0019406	Sorangium_cellulosum	0.0018032	Phycisphaera_mikurensis	0.0017783
Streptomyces_filamentosus	0.0018973	Sorangium_cellulosum	0.0017347	Cellulomonas_fimi	0.0018029	Cellulomonas_flavigena	0.0019311	Iresine_viroid_1	0.0017984	Patulibacter_medicamentivorans	0.0017558
others	0.968341	others	0.976773	others	0.952691	others	0.977302	others	0.970606	others	0.980919
species	E1	species	E2	species	E3	species	F1	species	F2	species	F3
Lactococcus_lactis	0.0299631	Pseudomonas_sp_35MFCvi1_1	0.0057364	Thioalkalivibrio_sp_ALD1	0.0043107	Burkholderia_mallei	0.0028949	Halomonas_unclassified	0.0088144	Burkholderia_mallei	0.0029166
Halomonas_unclassified	0.0241056	Streptomyces_sp_SA3_actG	0.0040697	Mycobacterium_sp_012931	0.0035757	Anaeromyxobacter_dehalogenans	0.0023412	Marinobacter_unclassified	0.0067685	Cellulomonas_sp_JC225	0.0021205
Lactococcus_raffinolactis	0.0104654	Chloroflexus_sp_Y_400_fl	0.0028479	Grapevine_yellow_speckle_viroid_1	0.00318	Clavibacter_michiganensis	0.0022853	Propionibacterium_sp_5_U_42AFAA	0.0049136	Cellulomonas_fimi	0.0020503
Carnobacterium_maltaromaticum	0.0076439	Mycobacterium_sp_012931	0.0027757	Leishmania_mexicana	0.0030669	Leishmania_major	0.0020493	Rhodococcus_ruber	0.0021002	Anaeromyxobacter_sp_Fw109_5	0.0020498
Bacillus_cereus_thuringiensis	0.0046607	Coconut_tinangaja_viroid	0.0023713	Burkholderia_mallei	0.0025966	Cellulomonas_fimi	0.0019942	Pear_blister_canker_viroid	0.0020902	Clavibacter_michiganensis	0.0020302
Streptococcus_agalactiae	0.0042766	Burkholderia_mallei	0.002362	Clavibacter_michiganensis	0.0023829	Cellulomonas_sp_JC225	0.0019402	Burkholderia_mallei	0.0020002	Coconut_cadang_cadang_viroid	0.0020274
Citrus_viroid_V	0.0037465	Halomonas_unclassified	0.0022859	Cellulomonas_sp_JC225	0.0023068	Leishmania_mexicana	0.0018954	Corynebacterium_sp_KPL1855	0.0019952	Agrococcus_pavilionensis	0.002002
Dahlia_latent_viroid	0.0032207	Coleus_blumei_viroid_2	0.0020011	Mycobacterium_sp_KMS	0.0022866	Coconut_tinangaja_viroid	0.001888	Caulobacter_vibrioides	0.0019934	Hop_latent_viroid	0.0019482
Pseudomonas_fragi	0.0032187	Thiobacillus_denitrificans	0.0019763	Hop_latent_viroid	0.0022732	Actinomycetospora_chiangmaiensis	0.0018874	Clavibacter_michiganensis	0.0018644	Anaeromyxobacter_dehalogenans	0.0019354
Rubber_viroid_India_2009	0.0030512	Clavibacter_michiganensis	0.0019179	Isoptericola_variabilis	0.0018865	Anaeromyxobacter_sp_Fw109_5	0.001855	Patulibacter_medicamentivorans	0.001862	Patulibacter_medicamentivorans	0.0019144
others	0.905648	others	0.971656	others	0.972134	others	0.978969	others	0.965598	others	0.979005
