# Supplementary material for: Diversity and Contributions to Nitrogen Cycling and Carbon Fixation of Soil Salinity Shaped Microbial Communities in Tarim Basin
Source: Front Microbiol. 2018 Mar 9;9:431. doi: 10.3389/fmicb.2018.00431 (PMC5855357; doi:10.3389/fmicb.2018.00431)
Supplement: Supplementary file 1 [file DataSheet1.ZIP › 317810_Min _Data_Sheet_1_0223/Supplementary data-rm/Table S9. Top 10 most active phyla by MetaPhlAn analysis according to metatranscriptomic sequences..xlsx]

## Sheet: Sheet1
phylum	A1	phylum	A2	phylum	A3	phylum	B1	phylum	B2	phylum	B3
Proteobacteria	0.815311	Proteobacteria	0.608009	Actinobacteria	0.556819	Viroids_noname	0.778309	Proteobacteria	0.891071	Proteobacteria	0.509083
Actinobacteria	0.0939554	Euryarchaeota	0.243046	Proteobacteria	0.421207	Euryarchaeota	0.156233	Bacteroidetes	0.0630589	Actinobacteria	0.239322
Planctomycetes	0.0184274	Actinobacteria	0.0816286	Deinococcus_Thermus	0.0135742	Proteobacteria	0.065458	Euryarchaeota	0.0402282	Euryarchaeota	0.046049
Deinococcus_Thermus	0.0149974	Deinococcus_Thermus	0.0097907	Euryarchaeota	0.0049698			Acidobacteria	0.0015632	Acidobacteria	0.0387296
Apicomplexa	0.0123499	Acidobacteria	0.0095489	Firmicutes	0.0029653			Thaumarchaeota	0.0015327	Deinococcus_Thermus	0.0297691
Firmicutes	0.0093478	Firmicutes	0.0090356	Apicomplexa	0.0004651			Deinococcus_Thermus	0.0007891	Thaumarchaeota	0.0246776
Ascomycota	0.0077826	Thaumarchaeota	0.0088064					Planctomycetes	0.0005387	Ascomycota	0.0183304
Acidobacteria	0.0055279	Ascomycota	0.0073168					Chlamydiae	0.0004842	Firmicutes	0.0180857
Euryarchaeota	0.0052163	Eukaryota_noname	0.0051227					Eukaryota_noname	0.0002948	Bacteroidetes	0.0116326
Eukaryota_noname	0.0044013	Bacteroidetes	0.0041908					Actinobacteria	0.0002763	Eukaryota_noname	0.0115521
others	0.0126832		0.0135045		0		0		0.0001628		0.0527688
phylum	C1	phylum	C2	phylum	C3	phylum	D1	phylum	D2	phylum	D3
Proteobacteria	0.836498	Proteobacteria	0.831261	Proteobacteria	0.608179	Proteobacteria	0.809391	Proteobacteria	0.981428	Proteobacteria	0.440792
Euryarchaeota	0.0301802	Thaumarchaeota	0.116969	Euryarchaeota	0.372091	Firmicutes	0.151366	Thaumarchaeota	0.0073654	Actinobacteria	0.217936
Thaumarchaeota	0.0299648	Bacteroidetes	0.0259793	Thaumarchaeota	0.0185719	Acidobacteria	0.026301	Bacteroidetes	0.0057853	Euryarchaeota	0.0751861
Viroids_noname	0.0251787	Cyanobacteria	0.0124985	Actinobacteria	0.0011134	Bacteroidetes	0.0066011	Acidobacteria	0.0028564	Thaumarchaeota	0.0639929
Actinobacteria	0.0214875	Euryarchaeota	0.0059468	Eukaryota_noname	4.47e-05	Thaumarchaeota	0.0039988	Firmicutes	0.0024582	Deinococcus_Thermus	0.0369523
Bacteroidetes	0.017806	Actinobacteria	0.0045937			Euryarchaeota	0.0023418	Eukaryota_noname	0.0001066	Viroids_noname	0.0244526
Cyanobacteria	0.0060375	Firmicutes	0.0013092							Firmicutes	0.0206554
Acidobacteria	0.0058793	Chlamydiae	0.0012611							Ascomycota	0.0177114
Ascomycota	0.0057198	Eukaryota_noname	0.0001811							Acidobacteria	0.0173622
Bacillariophyta	0.003585									Eukaryota_noname	0.0158342
others	0.0176629		-1e-07		0		0		0		0.0691248
phylum	E1	phylum	E2	phylum	E3	phylum	F1	phylum	F2	phylum	F3
Proteobacteria	0.989599	Proteobacteria	0.82991	Proteobacteria	0.827113	Proteobacteria	0.701294	Proteobacteria	0.927362	Proteobacteria	0.95581
Firmicutes	0.0094827	Thaumarchaeota	0.0807441	Viroids_noname	0.0702452	Actinobacteria	0.188174	Thaumarchaeota	0.0229186	Acidobacteria	0.0245927
Euryarchaeota	0.0004205	Viroids_noname	0.0207554	Thaumarchaeota	0.0631275	Acidobacteria	0.0588763	Viroids_noname	0.0155458	Thaumarchaeota	0.007098
Bacteroidetes	0.0002158	Actinobacteria	0.0198936	Bacteroidetes	0.0237113	Thaumarchaeota	0.0181782	Bacteroidetes	0.0108142	Actinobacteria	0.0045966
Spirochaetes	9.21e-05	Bacteroidetes	0.0131386	Firmicutes	0.0071191	Chloroflexi	0.0090392	Actinobacteria	0.0082604	Firmicutes	0.0039153
Chlamydiae	8.4e-05	Euryarchaeota	0.0105873	Deinococcus_Thermus	0.0042475	Deinococcus_Thermus	0.0084965	Acidobacteria	0.0081412	Bacteroidetes	0.0031315
Thaumarchaeota	5.91e-05	Deinococcus_Thermus	0.0041435	Planctomycetes	0.0014497	Firmicutes	0.0062397	Euryarchaeota	0.0027044	Chlamydiae	0.0007906
Planctomycetes	4.67e-05	Ascomycota	0.0034948	Actinobacteria	0.0013612	Bacteroidetes	0.0035727	Spirochaetes	0.0023705	Eukaryota_noname	6.53e-05
		Acidobacteria	0.0032684	Chlamydiae	0.001303	Euryarchaeota	0.0031455	Firmicutes	0.0011543
		Eukaryota_noname	0.0030709	Eukaryota_noname	0.0003226	Eukaryota_noname	0.0028057	Cyanobacteria	0.0007285
others	0		0.0109932		0		0.0001779		0		1e-07
